# Supplementary material for: Reduced calorie diet combined with NNMT inhibition establishes a distinct microbiome in DIO mice
Source: Sci Rep. 2022 Jan 10;12:484. doi: 10.1038/s41598-021-03670-5 (PMC8748953; doi:10.1038/s41598-021-03670-5)
Supplement: Supplementary file 1 — Supplementary Information 1. [file 41598_2021_3670_MOESM1_ESM.zip]

Archive with 7 entries (7 files):
- bash_DADA2+IDTAXA_workflow_Illumina-PairedEnd_V1V3.R
- BLASTn Query-checkpoint.ipynb
- BLCA-checkpoint.ipynb
- KMScript.R
- QIIME Scripts Compilation-checkpoint.ipynb
- ReadMe for Spearmans_Pearsons_Decider.docx
- Spearmans_Pearsons_Decider.ipynb
