# Supplementary material for: Reduced calorie diet combined with NNMT inhibition establishes a distinct microbiome in DIO mice
Source: Sci Rep. 2022 Jan 10;12:484. doi: 10.1038/s41598-021-03670-5 (PMC8748953; doi:10.1038/s41598-021-03670-5)
Supplement: Supplementary file 1 — Supplementary Information 1. [file 41598_2021_3670_MOESM1_ESM.zip › BLASTn Query-checkpoint.ipynb]

# %% [code]
blastn -query FileWithASVSequences.fasta -db ./ncbi/db/16SMicrobial -task megablast -num_threads 44 -evalue 1e-10 -max_target_seqs 1 -out ASV-seq_blastn_TopHit.txt -outfmt '6 qseqid sseqid qlen slen qstart qend sstart send evalue length pident nident mismatch gapopen gaps qcovs qcovhsp staxids sscinames sskingdoms'

#Method documentation: http://www.metagenomics.wiki/tools/blast/blastn-output-format-6 
