# Supplementary material for: Reduced calorie diet combined with NNMT inhibition establishes a distinct microbiome in DIO mice
Source: Sci Rep. 2022 Jan 10;12:484. doi: 10.1038/s41598-021-03670-5 (PMC8748953; doi:10.1038/s41598-021-03670-5)
Supplement: Supplementary file 1 — Supplementary Information 1. [file 41598_2021_3670_MOESM1_ESM.zip › BLCA-checkpoint.ipynb]

# %% [code]
#!/bin/bash
WorkDir=/file/directory/here
 
cd $WorkDir
 
python /file/directory/here/BLCA-python3/2.blca_main.py -i FileWithASVSequences.fasta \
                                                            -r /home/qinglong/software/BLCA-python3/db/16SMicrobial.ACC.taxonomy \
                                                            -q /home/qinglong/software/BLCA-python3/db/16SMicrobial \
                                                            --cvrset 0.98 --iset 97 \
                                                            -o $WorkDir/ASV-seq_BLCA-out.txt
 
#parse the BLCA output file (classified amplicon sequences)
sed -n '/Unclassified/!p' ASV-seq_BLCA-out.txt > ASV-seq_BLCA-out_species.txt
 
sed 's/\t/;/g' ASV-seq_BLCA-out_species.txt > otu_taxonomy.txt  #fix for delimiter for parsing
 
#filter each taxa based on confidence score and keep all sorted gene IDs from LCA output for merging purpose
#based on my benchmarking for V1V3 forward amplicons
GenusConf=90
SpeciesConf=60
 
awk -v OFS="\t" -F ';' '{if ($3 > 60) print $1,$2; else print $1,"unclassified"}' otu_taxonomy.txt > taxa_domain.txt
awk -v OFS="\t" -F ';' '{if ($5 > 60) print $1,$4; else print $1,"unclassified"}' otu_taxonomy.txt > taxa_phylum.txt
awk -v OFS="\t" -F ';' '{if ($7 > 60) print $1,$6; else print $1,"unclassified"}' otu_taxonomy.txt > taxa_class.txt
awk -v OFS="\t" -F ';' '{if ($9 > 60) print $1,$8; else print $1,"unclassified"}' otu_taxonomy.txt > taxa_order.txt
awk -v OFS="\t" -F ';' '{if ($11 > 60) print $1,$10; else print $1,"unclassified"}' otu_taxonomy.txt > taxa_family.txt
awk -v var1=$GenusConf -v OFS="\t" -F ';' '{if ($13 >= $var1) print $1,$12; else print $1,"unclassified"}' otu_taxonomy.txt > taxa_genus.txt
awk -v var1=$SpeciesConf -v OFS="\t" -F ';' '{if ($15 >= $var1) print $1,$14; else print $1,"unclassified"}' otu_taxonomy.txt > taxa_species.txt
 
#join all ranks together
join -j 1 -a 1 -a 2 -t $'\t' -o auto taxa_domain.txt taxa_phylum.txt | \
               join -j 1 -a 1 -a 2 -t $'\t' -o auto - taxa_class.txt | \
               join -j 1 -a 1 -a 2 -t $'\t' -o auto - taxa_order.txt | \
              join -j 1 -a 1 -a 2 -t $'\t' -o auto - taxa_family.txt | \
               join -j 1 -a 1 -a 2 -t $'\t' -o auto - taxa_genus.txt | \
             join -j 1 -a 1 -a 2 -t $'\t' -o auto - taxa_species.txt > temp
 
cat temp | cut -d$'\t' -f 1 > temp1     #extract OTU ID column
 
cat temp | cut -d$'\t' -f 2-8 | sed 's/\t/;/g' > temp2  #extract taxonomy columns and convert to semi-colon delimiter
 
paste temp1 temp2 | sed 's/unclassified;//g' \
                  | sed 's/superkingdom://g' | sed 's/phylum://g' | sed 's/class://g' | sed 's/order://g' \
                  | sed 's/family://g' | sed 's/genus://g' | sed 's/species://g' \
                  > ASV-seq_BLCA-out_species-call.txt   #to be the same style with IDTAXA taxonomy file
 
rm ASV-seq_BLCA-out_species.txt otu_taxonomy.txt taxa_* temp*

#Method documentation: https://github.com/qunfengdong/BLCA
