# Supplementary material for: Reduced calorie diet combined with NNMT inhibition establishes a distinct microbiome in DIO mice
Source: Sci Rep. 2022 Jan 10;12:484. doi: 10.1038/s41598-021-03670-5 (PMC8748953; doi:10.1038/s41598-021-03670-5)
Supplement: Supplementary file 1 — Supplementary Information 1. [file 41598_2021_3670_MOESM1_ESM.zip › KMScript.R]

## The following two packages must be installed:
install.packages("factoextra")
install.packages("xlsx")


library(xlsx)
library(readxl)       # for read/write_xlsx
#library(RColorBrewer) # for brewer.pal
library(ggplot2)
library(dplyr)
library(factoextra)
library(tidyverse)

# set the color palette
#palette(brewer.pal(8, "Set1"))
getwd()
setwd("file/directory/here"")

# set the random number generator seed
set.seed(0)

# read the data for analysis
file <- "ASVsInColumns.xlsx"
actualdata <- read_xlsx(file, sheet = 1)
#dropping column 1 which is ID and not used for analysis
data <- read_xlsx(file, sheet = 1)[, -1]
# change total to percentage
for (var in 1:1337) {
  data[[var]] <- data[[var]] / data[["TotalCounts"]]
}
set.seed(0)
# scale each variable to have standard deviation = 1
sdata <- scale(data)

#Elbow curve to Check Errors against addition of a new cluster
# set the random number generator seed
set.seed(0)
SSE_curve <- c()
for (n in 1:10) {
  kcluster <- kmeans(na.omit(sdata[,1:1337]), centers = n, nstart = 25)
  sse <- sum(kcluster$withinss)
  SSE_curve[n] <- sse}
#print("SSE cuve for the ideal k value")
#plot(1:10, SSE_curve, type="b", xlab="Number of Clusters", ylab="SSE")
ggplot(data = data.frame(k = 1:10, sse = SSE_curve), aes(x = k, y = sse)) + 
  geom_line() + 
  geom_point(size = 3) + 
  ggtitle("SSE curve for different values of k") + 
  theme(plot.title = element_text(hjust = 0.5)) +
  scale_x_discrete(limits = 1:10) + 
  xlab("Number of clusters")
# set the random number generator seed

set.seed(0)
# fit kmeans with 10 clusters and 25 random initializations
km <- kmeans(na.omit(sdata[,1:1337]), 5, nstart = 25)
#Now that we have obtained our clusters, we add this information to our original dataset for further analysis.
biom_jan23 <- bind_cols(actualdata, data.frame(cluster2 = km$cluster))
biom_jan23<-as.data.frame(biom_jan23)

# produce a clusterplot; use assigned cluster for the color

fviz_cluster(km, data = data[,1:1337],
             palette = "nejm", 
             geom = "point",
             ellipse.type = "convex",
             shape = 16,
             ggtheme = theme_bw()
)


mb1<-subset(biom_jan23,subset=cluster==1)
mb2<-subset(biom_jan23,subset=cluster==2)
mb3<-subset(biom_jan23,subset=cluster==3)
mb4<-subset(biom_jan23,subset=cluster==4)
mb5<-subset(biom_jan23,subset=cluster==5)


#write back csv to root folder 
write.csv(biom_jan23,"biom_jan23.csv")
write.csv(mb1,"mb1.csv")
write.csv(mb2,"mb2.csv")
write.csv(mb3,"mb3.csv")
write.csv(mb4,"mb4.csv")
write.csv(mb5,"mb5.csv")


# OPTIONAL: Use below only to write back img. May need to modify par() settings
#pairs(biom, col = km$cluster)
#dev.off()
#library(png)
#img <- readPNG('kmeans-pairs.png')
#::grid.raster(img)
