# Supplementary material for: Reduced calorie diet combined with NNMT inhibition establishes a distinct microbiome in DIO mice
Source: Sci Rep. 2022 Jan 10;12:484. doi: 10.1038/s41598-021-03670-5 (PMC8748953; doi:10.1038/s41598-021-03670-5)
Supplement: Supplementary file 1 — Supplementary Information 1. [file 41598_2021_3670_MOESM1_ESM.zip › QIIME Scripts Compilation-checkpoint.ipynb]

# %% [code]
#Alpha Diversity Analyses
alpha_diversity.py \
-i FileGeneratedbyRPipeline.biom \
-m chao1,shannon,observed_otus,PD_whole_tree \
-o alphadiversity.csv

alpha_rarefaction.py \
-i FileGeneratedbyRPipeline.biom \
-o AlphaRarefactionFolder \
-m MetadataFile.txt \
-t TreeFile.tre 


#Beta Diversity
#Step 1
beta_diversity.py \
-i FileGeneratedbyRPipeline.biom \
-m weighted_unifrac,unweighted_unifrac,bray_curtis \
-r 10A,11A,13A,16A,18A,1A,21A,22A,23A,26A,29A,2A,35A,39A,3A,41A,43A,47A,4A,51A,55A,58A,67A,6A,9A \
#replace r values with your IDs
-t TreeFile.tre \
-o BetaDiversityFolder

#Step 2
principal_coordinates.py \
-i FolderForMetricOfInterestFromStep1 \
-o PCOAFolder

#Step 3
make_2d_plots.py \
-i FileForMetricOfInterestFromStep2.txt \
-o 2DPlotFolder \
-m MetadataFile.txt \
-b Group

#Step 4: ANOSIM Analysis
compare_categories.py \
--method anosim 
-i FileForMetricOfInterestFromStep1.txt \
-m MetadataFile.txt \ 
-c Group
-o ANOSIMFolder
-n 999


#LEfSe
#Step 1
summarize_taxa.py \
-i FileGeneratedbyRPipeline.biom \
-o LEfSeFolder \
-m MetadataFile.txt \
--delimiter '|'

#Step 2
#Take to LEfSe website (https://huttenhower.sph.harvard.edu/galaxy/) after deleting irrelevant columns.
