# Supplementary material for: Reduced calorie diet combined with NNMT inhibition establishes a distinct microbiome in DIO mice
Source: Sci Rep. 2022 Jan 10;12:484. doi: 10.1038/s41598-021-03670-5 (PMC8748953; doi:10.1038/s41598-021-03670-5)
Supplement: Supplementary file 6 — Supplementary Table S1. [file 41598_2021_3670_MOESM6_ESM.xlsx]

## Sheet: Supplementary Table S1
Supplementary Table S1. Amplicon Sequence Variants (ASV) table.
Treatment Group	LD/LD-V	LD/LD-V	LD/LD-V	LD/LD-V	LD/LD-V	LD/LD-V	WD/WD-V	WD/WD-V	WD/WD-V	WD/WD-V	WD/WD-V	WD/LD-V	WD/LD-V	WD/LD-V	WD/LD-V	WD/LD-V	WD/LD-V	WD/LD-V	WD/LD-T	WD/LD-T	WD/LD-T	WD/LD-T	WD/LD-T	WD/LD-T	WD/LD-T
Blinded Mouse ID	21	29	39	43	47	58	18	41	51	55	67	3	4	6	11	22	23	26	1	2	9	10	13	16	35	taxonomy
ASV1	25194	107	2608	37225	35722	32179	30362	15004	35429	29770	32889	26780	4272	25086	25531	15782	5853	22038	18574	27944	7603	23016	16949	17256	33334	Bacteria; Firmicutes; Erysipelotrichia; Erysipelotrichales; Erysipelotrichaceae; Ileibacterium
ASV2	7081	56	792	7489	11125	10094	9455	4580	10834	8927	8967	7861	1221	5130	7964	4901	1730	6835	6008	8317	2217	6735	4435	5294	6481	Bacteria; Firmicutes; Erysipelotrichia; Erysipelotrichales; Erysipelotrichaceae; Ileibacterium
ASV3	0	0	12	0	0	0	1700	1073	501	1014	931	2910	10857	752	2373	1944	3004	1813	5590	7555	21894	6795	5658	4968	401	Bacteria; Bacteroidetes; Bacteroidia; Bacteroidales
ASV4	4	78	59	4	414	0	251	0	1	352	394	2666	3106	12948	19	13851	19842	3362	6485	526	19	2835	2330	2832	12	Bacteria; Verrucomicrobia; Verrucomicrobiae; Verrucomicrobiales; Akkermansiaceae; Akkermansia
ASV5	781	18971	395	453	687	298	1485	246	229	703	1035	5859	1549	337	1158	2401	947	2001	4699	3924	5058	3226	1887	7028	64	Bacteria; Bacteroidetes; Bacteroidia; Bacteroidales; Bacteroidaceae; Bacteroides
ASV6	2741	0	270	4043	4240	3679	3548	1703	4079	3438	3726	3157	423	2701	2879	1794	617	2511	1874	3103	839	2518	1924	1998	3708	Bacteria; Firmicutes; Erysipelotrichia; Erysipelotrichales; Erysipelotrichaceae; Ileibacterium
ASV7	2082	0	249	2698	3005	2716	2577	1227	2948	2330	2516	2262	424	1793	2167	1312	470	1841	1477	2233	641	1947	1435	1390	2329	Bacteria; Firmicutes; Erysipelotrichia; Erysipelotrichales; Erysipelotrichaceae; Ileibacterium
ASV8	1313	5184	1255	711	2222	2869	864	739	635	620	461	1726	4283	1148	1168	575	511	752	693	2704	5290	1246	546	1877	379	Bacteria; Firmicutes; Clostridia; Clostridiales; Lachnospiraceae
ASV9	2830	10446	4138	989	2208	1083	92	157	18	123	105	1279	2157	47	231	431	109	533	152	2537	337	680	126	861	389	Bacteria; Bacteroidetes; Bacteroidia; Bacteroidales
ASV10	632	3163	1594	190	1232	206	1079	2070	12	867	96	99	12299	0	429	68	1843	37	97	2786	22	38	1905	636	0	Bacteria; Firmicutes; Clostridia; Clostridiales; Lachnospiraceae; Blautia
ASV11	2784	9683	3780	1004	2046	1004	108	155	16	129	95	1324	2040	43	292	395	95	507	166	2557	297	596	122	750	338	Bacteria; Bacteroidetes; Bacteroidia; Bacteroidales
ASV12	0	0	3767	37	1207	0	1231	397	214	179	373	863	8639	192	1052	408	348	851	704	1026	2211	2771	1054	852	147	Bacteria; Bacteroidetes; Bacteroidia; Bacteroidales; Rikenellaceae; Alistipes
ASV13	54	1142	7213	0	21	0	0	1268	0	325	44	137	2296	0	0	123	526	46	193	4182	5871	154	270	3076	173	Bacteria; Firmicutes; Clostridia; Clostridiales; Clostridiaceae 1; Clostridium sensu stricto 1
ASV14	598	3644	472	367	545	508	775	372	148	754	636	917	1780	629	289	1102	569	1089	1993	1255	1535	1788	1508	1302	71	Bacteria; Bacteroidetes; Bacteroidia; Bacteroidales
ASV15	557	3321	501	348	461	389	724	329	172	651	585	908	1863	557	227	937	543	1042	1809	1307	1548	1679	1537	1312	81	Bacteria; Bacteroidetes; Bacteroidia; Bacteroidales
ASV16	364	4461	172	23	0	72	102	92	44	81	31	184	9	0	777	706	28	124	1542	1960	4623	3768	912	24	1110	Bacteria; Firmicutes; Clostridia; Clostridiales; Lachnospiraceae; Lachnospiraceae NK4A136 group
ASV17	6	54	0	0	14	0	11	0	0	34	470	1600	3076	17	450	29	19	1848	1485	2100	2628	2242	2603	2294	116	Bacteria; Bacteroidetes; Bacteroidia; Bacteroidales
ASV18	985	5796	655	570	877	726	1166	469	279	1197	707	60	69	854	0	1799	898	52	2025	61	61	842	264	72	0	Bacteria; Bacteroidetes; Bacteroidia; Bacteroidales
ASV19	119	296	128	366	802	1655	312	20	730	0	334	225	405	9816	1770	5	119	109	131	505	11	475	85	0	73	Bacteria; Firmicutes; Erysipelotrichia; Erysipelotrichales; Erysipelotrichaceae
ASV20	324	0	6889	0	0	0	0	6019	0	0	0	0	1548	0	0	0	0	0	5	51	1516	0	0	0	0	Bacteria; Firmicutes; Erysipelotrichia; Erysipelotrichales; Erysipelotrichaceae; Turicibacter
ASV21	22	4109	11	130	645	0	24	74	16	485	196	1187	49	38	471	580	668	1739	185	1178	627	448	333	2627	217	Bacteria; Firmicutes; Clostridia; Clostridiales; Lachnospiraceae
ASV22	0	0	0	0	0	0	280	220	91	176	168	550	2135	147	436	367	460	347	1089	1288	3727	1315	1077	913	81	Bacteria; Bacteroidetes; Bacteroidia; Bacteroidales
ASV23	80	0	0	46	91	520	328	86	37	169	210	1708	977	251	737	680	300	278	1791	749	653	1307	975	597	81	Bacteria; Proteobacteria; Gammaproteobacteria; Betaproteobacteriales; Burkholderiaceae; Parasutterella
ASV24	215	1366	1298	0	40	0	0	826	0	694	24	0	640	0	0	108	652	0	526	1738	1293	490	329	764	0	Bacteria; Firmicutes; Clostridia; Clostridiales; Peptostreptococcaceae; Romboutsia
ASV25	0	0	4	0	0	0	78	77	43	0	96	156	3118	965	68	60	290	638	357	66	2059	347	936	750	38	Bacteria; Bacteroidetes; Bacteroidia; Bacteroidales
ASV26	146	2521	93	14	0	43	0	45	0	39	0	0	0	0	400	290	16	0	483	930	2229	1819	306	0	463	Bacteria; Firmicutes; Clostridia; Clostridiales; Lachnospiraceae; Lachnospiraceae NK4A136 group
ASV27	326	0	887	116	654	111	0	0	0	0	0	65	7058	0	168	30	0	0	58	0	0	23	0	0	0	Bacteria; Firmicutes; Clostridia; Clostridiales; Lachnospiraceae; Blautia
ASV28	333	49	888	118	579	93	26	94	8	33	0	57	6027	0	166	34	100	0	61	107	0	31	86	0	0	Bacteria; Firmicutes; Clostridia; Clostridiales; Lachnospiraceae; Blautia
ASV29	0	1963	0	0	0	0	622	1150	0	536	67	0	0	5	100	0	1125	31	0	1588	0	0	1253	422	0	Bacteria; Firmicutes; Clostridia; Clostridiales; Lachnospiraceae; Blautia
ASV30	0	132	0	0	0	0	1510	0	753	0	670	2431	22	234	0	76	0	2098	0	0	0	0	0	750	0	Bacteria; Firmicutes; Clostridia; Clostridiales; Lachnospiraceae; Lachnospiraceae NK4A136 group
ASV31	0	1891	0	0	0	0	557	1164	0	520	71	0	0	0	84	0	1026	27	0	1553	24	0	1172	363	0	Bacteria; Firmicutes; Clostridia; Clostridiales; Lachnospiraceae; Blautia
ASV32	228	2909	113	94	541	87	436	133	60	116	74	90	572	91	183	141	295	151	86	0	222	720	329	36	5	Bacteria; Firmicutes; Clostridia; Clostridiales; Lachnospiraceae
ASV33	0	352	2210	0	0	0	0	204	0	22	0	0	823	0	0	0	169	0	10	1297	1459	0	0	776	0	Bacteria; Firmicutes; Clostridia; Clostridiales; Clostridiaceae 1; Clostridium sensu stricto 1
ASV34	0	0	0	0	0	0	68	646	41	91	100	196	2348	93	161	144	417	216	281	445	902	219	368	263	25	Bacteria; Firmicutes; Clostridia; Clostridiales; Ruminococcaceae; [Eubacterium] coprostanoligenes group
ASV35	178	486	3	131	35	9	299	160	462	637	24	36	174	0	423	37	5	762	0	0	2252	526	42	26	8	Bacteria; Firmicutes; Clostridia; Clostridiales; Lachnospiraceae; Lachnospiraceae UCG-008
ASV36	52	138	70	46	34	0	217	455	100	154	118	201	1013	70	270	142	243	176	228	455	1095	56	274	768	0	Bacteria; Firmicutes; Clostridia; Clostridiales; Ruminococcaceae; Ruminiclostridium 9
ASV37	139	1143	216	65	308	106	905	578	69	58	149	148	880	14	42	147	300	0	154	46	232	308	91	113	105	Bacteria; Firmicutes; Clostridia; Clostridiales; Lachnospiraceae; Fusicatenibacter
ASV38	17	478	75	71	152	38	54	496	33	58	77	144	1689	64	141	87	291	167	234	309	662	171	299	207	22	Bacteria; Firmicutes; Clostridia; Clostridiales; Ruminococcaceae; [Eubacterium] coprostanoligenes group
ASV39	0	3678	0	25	431	0	423	0	7	0	318	0	0	46	0	0	0	0	194	0	166	244	100	124	0	Bacteria; Firmicutes; Clostridia; Clostridiales; Ruminococcaceae; Ruminiclostridium
ASV40	0	0	0	0	0	0	46	55	24	0	37	99	1704	573	42	31	165	344	164	27	1206	190	511	422	0	Bacteria; Bacteroidetes; Bacteroidia
ASV41	96	0	31	207	355	592	212	0	345	0	207	97	23	1920	549	0	32	67	70	236	0	191	64	0	83	Bacteria; Firmicutes; Erysipelotrichia; Erysipelotrichales; Erysipelotrichaceae; Ileibacterium
ASV42	179	1134	98	75	239	44	215	36	46	88	82	96	908	100	8	110	274	126	294	183	314	289	195	170	23	Bacteria; Bacteroidetes; Bacteroidia; Bacteroidales
ASV43	204	1153	104	99	201	31	208	42	36	85	78	68	947	102	5	121	227	107	263	179	279	307	214	127	21	Bacteria; Bacteroidetes; Bacteroidia; Bacteroidales
ASV44	156	705	110	75	90	16	0	141	0	20	16	40	1617	13	84	26	113	124	168	196	685	275	114	127	10	Bacteria; Firmicutes; Clostridia; Clostridiales; Ruminococcaceae
ASV45	139	0	0	0	0	0	0	0	0	0	0	0	0	0	321	120	0	0	0	696	1913	1365	0	0	358	Bacteria; Firmicutes; Clostridia; Clostridiales; Lachnospiraceae; Lachnospiraceae NK4A136 group
ASV46	49	571	540	0	0	0	0	390	0	289	0	0	244	0	0	0	273	0	216	778	692	255	154	446	0	Bacteria; Firmicutes; Clostridia; Clostridiales; Peptostreptococcaceae
ASV47	15	0	11	34	0	0	233	351	146	45	50	143	1917	31	111	82	102	149	163	380	288	234	156	198	10	Bacteria; Firmicutes; Clostridia; Clostridiales; Ruminococcaceae
ASV48	146	703	104	35	35	28	0	387	37	40	74	109	1246	49	48	0	0	254	114	409	445	132	140	300	0	Bacteria; Firmicutes; Clostridia; Clostridiales; Ruminococcaceae; Oscillibacter
ASV49	141	1850	62	80	331	48	148	83	37	51	50	56	392	42	135	93	164	91	56	26	142	443	229	27	0	Bacteria; Firmicutes; Clostridia; Clostridiales; Lachnospiraceae
ASV50	88	677	122	0	88	41	60	242	0	73	57	173	687	48	182	136	74	235	53	403	459	137	226	249	50	Bacteria; Firmicutes; Clostridia; Clostridiales; Lachnospiraceae
ASV51	78	632	117	24	72	49	135	309	62	88	77	330	514	28	417	70	172	158	86	139	448	120	85	261	24	Bacteria; Firmicutes; Clostridia; Clostridiales; Lachnospiraceae
ASV52	151	1837	60	56	326	49	0	86	36	54	58	64	359	0	112	99	157	105	51	0	141	434	208	21	0	Bacteria; Firmicutes; Clostridia; Clostridiales; Lachnospiraceae
ASV53	65	571	220	67	110	31	113	493	155	128	104	203	614	53	178	84	145	144	90	236	359	68	121	82	18	Bacteria; Firmicutes; Clostridia; Clostridiales; Lachnospiraceae; Lachnoclostridium
ASV54	313	598	118	80	0	35	0	0	20	29	0	102	751	0	96	205	66	252	86	345	367	309	280	228	0	Bacteria; Firmicutes; Clostridia; Clostridiales; Ruminococcaceae; Ruminiclostridium
ASV55	39	794	852	45	126	71	97	299	147	212	66	95	312	13	320	27	24	79	31	62	279	45	41	124	14	Bacteria; Firmicutes; Bacilli; Lactobacillales; Streptococcaceae; Lactococcus
ASV56	0	208	1079	0	0	0	0	90	0	0	0	0	365	0	0	0	84	0	0	648	1092	0	0	508	0	Bacteria; Firmicutes; Clostridia; Clostridiales; Clostridiaceae 1; Clostridium sensu stricto 1
ASV57	117	1544	61	43	305	34	123	76	22	34	50	43	339	26	74	71	129	112	48	0	120	317	164	18	0	Bacteria; Firmicutes; Clostridia; Clostridiales; Lachnospiraceae
ASV58	0	0	0	2	151	198	220	290	1197	0	41	213	14	33	86	0	2	87	35	387	51	90	4	464	72	Bacteria; Actinobacteria; Actinobacteria; Bifidobacteriales; Bifidobacteriaceae; Bifidobacterium
ASV59	0	0	0	0	0	0	628	0	276	0	219	1021	7	122	0	22	0	840	0	0	0	0	0	345	0	Bacteria; Firmicutes; Clostridia; Clostridiales; Lachnospiraceae; Lachnospiraceae NK4A136 group
ASV60	229	2502	185	138	91	32	13	0	0	0	0	0	0	0	0	34	0	0	0	42	54	0	27	0	0	Bacteria; Bacteroidetes; Bacteroidia; Bacteroidales
ASV61	170	645	162	84	150	29	202	66	0	18	57	120	181	35	34	118	74	62	157	62	110	161	303	314	0	Bacteria; Firmicutes; Clostridia; Clostridiales; Ruminococcaceae
ASV62	0	174	912	0	0	0	0	75	0	0	0	0	343	0	0	0	80	0	0	539	746	0	0	435	0	Bacteria; Firmicutes; Clostridia; Clostridiales; Clostridiaceae 1; Clostridium sensu stricto 1
ASV63	89	56	748	0	0	0	0	508	24	129	0	101	116	0	0	46	0	0	91	305	345	81	208	288	95	Bacteria; Firmicutes; Clostridia; Clostridiales; Clostridiaceae 1; Clostridium sensu stricto 1
ASV64	0	152	916	0	0	0	0	65	0	0	0	0	247	0	0	0	52	0	0	469	842	0	0	378	0	Bacteria; Firmicutes; Clostridia; Clostridiales; Clostridiaceae 1; Clostridium sensu stricto 1
ASV65	0	0	0	0	0	0	502	0	258	0	237	891	0	100	0	0	0	720	0	0	0	0	0	233	0	Bacteria; Firmicutes; Clostridia; Clostridiales; Lachnospiraceae; Lachnospiraceae NK4A136 group
ASV66	0	0	0	0	0	0	363	65	59	0	0	138	0	0	16	0	0	0	128	380	1634	29	35	36	47	Bacteria; Firmicutes; Clostridia; Clostridiales; Lachnospiraceae
ASV67	296	1460	278	11	205	16	76	35	0	0	0	0	383	27	0	0	0	0	40	0	5	0	0	0	0	Bacteria; Firmicutes; Clostridia; Clostridiales; Ruminococcaceae; Ruminiclostridium
ASV68	7	11	0	0	0	0	38	242	55	148	50	137	208	31	145	203	163	209	73	258	343	108	149	202	34	Bacteria; Firmicutes; Clostridia; Clostridiales; Lachnospiraceae; Lachnospiraceae UCG-008
ASV69	25	573	15	21	44	42	164	95	55	38	27	192	223	78	156	115	128	143	28	70	106	121	28	147	8	Bacteria; Firmicutes; Clostridia; Clostridiales; Lachnospiraceae
ASV70	0	15	6	0	0	0	82	49	57	0	40	85	531	37	92	93	43	59	146	189	670	189	157	76	0	Bacteria; Firmicutes; Clostridia; Clostridiales; Lachnospiraceae; GCA-900066575
ASV71	0	411	29	0	17	0	16	162	19	60	33	308	153	13	214	104	69	326	21	161	95	131	74	187	4	Bacteria; Firmicutes; Clostridia; Clostridiales; Lachnospiraceae
ASV72	48	362	123	17	48	0	0	97	17	16	8	17	673	0	16	0	0	74	151	222	330	219	32	119	0	Bacteria; Firmicutes; Clostridia; Clostridiales; Lachnospiraceae
ASV73	90	665	77	37	162	38	315	174	17	32	46	44	471	0	0	59	104	0	0	0	78	104	0	23	28	Bacteria; Firmicutes; Clostridia; Clostridiales; Lachnospiraceae; Fusicatenibacter
ASV74	0	0	0	0	0	0	87	42	55	22	25	96	495	0	86	72	31	47	130	194	644	173	142	63	38	Bacteria; Firmicutes; Clostridia; Clostridiales; Lachnospiraceae; GCA-900066575
ASV75	0	0	0	0	0	0	0	0	0	0	0	113	593	0	0	0	0	445	0	683	188	0	0	240	65	Bacteria; Bacteroidetes; Bacteroidia; Bacteroidales; Rikenellaceae; Alistipes
ASV76	0	2196	72	6	0	35	0	0	0	0	0	0	0	0	0	0	0	0	0	0	0	0	0	0	0	Bacteria; Firmicutes; Clostridia; Clostridiales; Lachnospiraceae; Lachnospiraceae NK4A136 group
ASV77	23	0	0	0	83	244	263	119	448	30	467	4	4	272	38	0	31	0	37	0	0	65	20	12	123	Bacteria; Actinobacteria; Coriobacteriia; Coriobacteriales; Atopobiaceae; Coriobacteriaceae UCG-002
ASV78	0	289	177	0	0	0	0	161	0	204	0	0	214	0	0	0	102	0	206	219	243	95	141	167	0	Bacteria; Firmicutes; Clostridia; Clostridiales; Peptostreptococcaceae; Romboutsia
ASV79	108	1419	71	32	87	17	53	0	14	22	54	12	0	0	0	27	0	32	16	39	49	77	0	89	0	Bacteria
ASV80	27	0	0	9	10	89	61	19	8	33	36	253	213	60	122	114	50	48	269	116	175	196	158	100	15	Bacteria; Proteobacteria; Gammaproteobacteria; Betaproteobacteriales; Burkholderiaceae; Parasutterella
ASV81	0	0	0	0	0	0	64	35	57	0	21	81	449	16	66	62	29	52	132	180	554	156	106	54	24	Bacteria; Firmicutes; Clostridia; Clostridiales; Lachnospiraceae; Acetatifactor
ASV82	0	67	0	0	0	0	88	151	88	96	81	113	380	49	89	27	79	119	53	87	247	99	97	104	21	Bacteria
ASV83	0	0	7	0	0	0	71	55	45	22	21	87	452	23	68	67	42	48	120	139	485	145	132	45	20	Bacteria; Firmicutes; Clostridia; Clostridiales; Lachnospiraceae; GCA-900066575
ASV84	97	531	566	25	137	24	0	12	5	7	4	0	276	2	13	0	0	15	51	55	98	27	72	31	0	Bacteria; Firmicutes; Clostridia; Clostridiales; Clostridiales vadinBB60 group
ASV85	57	189	98	39	40	34	38	0	0	0	0	174	503	0	0	0	122	45	70	303	225	0	0	81	17	Bacteria; Firmicutes; Clostridia; Clostridiales; Ruminococcaceae; Ruminiclostridium 9
ASV86	0	0	0	29	0	0	45	149	23	16	18	145	526	9	60	81	76	152	45	24	254	78	50	204	0	Bacteria; Firmicutes; Clostridia; Clostridiales; Lachnospiraceae; Lachnospiraceae UCG-001
ASV87	0	0	0	0	0	0	165	0	0	28	132	92	30	42	252	22	26	64	72	142	566	50	108	132	34	Bacteria; Firmicutes; Clostridia; Clostridiales; Lachnospiraceae; Lachnoclostridium
ASV88	48	249	48	47	35	0	28	120	35	31	0	71	269	0	93	66	29	110	22	181	187	57	93	103	32	Bacteria; Firmicutes; Clostridia; Clostridiales; Lachnospiraceae
ASV89	26	266	59	0	33	0	21	123	0	28	0	63	302	0	90	66	37	129	19	175	186	72	91	103	18	Bacteria; Firmicutes; Clostridia; Clostridiales; Lachnospiraceae
ASV90	56	207	35	31	40	15	0	41	14	29	32	145	430	0	41	71	36	117	42	71	255	89	64	30	9	Bacteria; Firmicutes; Clostridia; Clostridiales; Ruminococcaceae
ASV91	49	1399	0	18	0	0	0	87	0	0	0	0	76	0	0	0	53	0	11	53	82	0	0	24	0	Bacteria; Firmicutes; Clostridia; Clostridiales
ASV92	64	0	75	0	88	40	109	130	81	103	107	68	82	42	84	101	0	146	65	90	65	79	58	95	58	Bacteria; Firmicutes; Erysipelotrichia; Erysipelotrichales; Erysipelotrichaceae; Ileibacterium
ASV93	0	0	105	0	0	0	32	73	60	77	110	0	135	12	279	34	136	27	27	99	407	60	83	51	17	Bacteria; Firmicutes; Clostridia; Clostridiales
ASV94	48	81	54	20	33	12	58	91	57	41	33	71	199	11	84	43	46	54	40	205	152	58	56	231	34	Bacteria; Firmicutes; Clostridia; Clostridiales; Lachnospiraceae; Lachnospiraceae UCG-006
ASV95	0	235	193	0	0	0	0	116	0	120	0	0	99	0	0	0	83	0	117	259	234	88	65	144	0	Bacteria; Firmicutes; Clostridia; Clostridiales; Peptostreptococcaceae; Romboutsia
ASV96	0	0	0	0	0	0	0	236	0	0	0	0	1029	16	109	0	245	0	0	0	0	0	118	0	0	Bacteria; Firmicutes; Clostridia; Clostridiales
ASV97	0	26	0	0	0	0	37	89	26	36	0	154	146	36	75	75	82	44	34	67	290	123	235	136	36	Bacteria; Firmicutes; Clostridia; Clostridiales; Lachnospiraceae
ASV98	0	0	0	0	0	0	0	134	48	58	31	54	595	56	31	0	29	71	67	117	167	41	28	190	16	Bacteria; Firmicutes; Clostridia; Clostridiales; Ruminococcaceae; Oscillibacter
ASV99	0	243	187	0	0	0	0	110	0	95	0	5	107	0	0	0	84	0	107	223	242	98	75	156	0	Bacteria; Firmicutes; Clostridia; Clostridiales; Peptostreptococcaceae; Romboutsia
ASV100	28	441	18	21	37	25	49	62	44	21	25	140	88	17	120	78	123	76	25	51	51	50	17	69	14	Bacteria; Firmicutes; Clostridia; Clostridiales; Lachnospiraceae
ASV101	41	558	34	31	47	49	0	73	0	40	41	190	84	0	130	76	110	73	33	41	0	15	13	0	0	Bacteria; Firmicutes; Clostridia; Clostridiales; Lachnospiraceae
ASV102	0	0	63	0	0	0	35	82	51	82	86	0	134	0	278	21	110	0	25	92	415	63	64	60	11	Bacteria; Firmicutes; Clostridia; Clostridiales
ASV103	0	124	0	0	0	0	117	135	21	34	10	150	179	18	81	67	69	148	12	0	300	88	38	65	5	Bacteria; Firmicutes; Clostridia
ASV104	15	273	19	9	15	0	49	93	16	0	33	36	96	0	38	14	42	75	34	216	194	177	46	124	15	Bacteria; Firmicutes; Clostridia; Clostridiales; Ruminococcaceae; Ruminococcus 1
ASV105	49	557	62	0	0	0	101	50	0	68	57	75	153	0	93	104	0	60	0	0	0	75	41	56	0	Bacteria; Firmicutes; Clostridia; Clostridiales; Lachnospiraceae; Lachnoclostridium
ASV106	77	671	98	38	167	48	0	0	0	0	0	0	453	0	0	0	0	0	0	0	0	0	0	0	0	Bacteria; Firmicutes; Clostridia; Clostridiales; Lachnospiraceae; Fusicatenibacter
ASV107	19	589	0	36	43	49	0	86	0	0	0	197	69	0	129	93	100	64	0	46	0	0	0	0	30	Bacteria; Firmicutes; Clostridia; Clostridiales; Lachnospiraceae
ASV108	0	0	88	0	0	0	24	85	48	47	76	0	149	0	230	26	105	0	36	60	376	59	68	53	14	Bacteria; Firmicutes; Clostridia; Clostridiales
ASV109	121	67	0	0	0	0	0	0	0	0	0	0	174	0	0	0	0	0	199	167	417	331	44	0	0	Bacteria; Bacteroidetes; Bacteroidia; Bacteroidales
ASV110	0	0	0	51	67	169	0	0	0	0	0	0	0	1101	127	0	0	0	0	0	0	0	0	0	0	Bacteria; Firmicutes; Erysipelotrichia; Erysipelotrichales; Erysipelotrichaceae
ASV111	85	190	89	37	11	33	83	121	37	40	24	50	286	0	11	27	106	27	30	65	58	28	13	23	22	Bacteria; Firmicutes; Clostridia; Clostridiales; Lachnospiraceae; Lachnospiraceae NK4A136 group
ASV112	8	252	94	4	27	15	17	230	91	52	0	63	343	0	15	32	69	67	23	0	48	21	23	0	0	Bacteria; Firmicutes; Clostridia; Clostridiales; Lachnospiraceae; Lachnoclostridium
ASV113	119	358	0	24	105	39	0	0	0	0	0	48	365	39	13	10	30	33	31	82	74	39	0	82	0	Bacteria; Firmicutes; Clostridia; Clostridiales; Lachnospiraceae; Lachnoclostridium
ASV114	0	0	0	0	0	0	47	48	26	0	52	103	0	0	61	150	375	251	25	64	82	71	61	54	3	Bacteria; Firmicutes; Erysipelotrichia; Erysipelotrichales; Erysipelotrichaceae; Erysipelatoclostridium
ASV115	78	211	97	39	14	49	77	97	20	26	0	62	287	10	14	30	93	23	23	79	64	32	13	16	13	Bacteria; Firmicutes; Clostridia; Clostridiales; Lachnospiraceae; Lachnospiraceae NK4A136 group
ASV116	14	190	104	0	0	0	0	115	0	97	0	0	92	0	0	0	86	0	86	207	206	58	56	117	0	Bacteria; Firmicutes; Clostridia; Clostridiales; Peptostreptococcaceae
ASV117	72	268	56	40	70	0	77	0	0	0	31	49	91	0	0	48	31	32	69	0	69	67	168	172	0	Bacteria; Firmicutes; Clostridia; Clostridiales; Ruminococcaceae
ASV118	0	238	84	0	30	0	0	258	72	66	0	81	352	0	0	34	70	64	0	0	37	22	0	0	0	Bacteria; Firmicutes; Clostridia; Clostridiales; Lachnospiraceae; Lachnoclostridium
ASV119	0	179	0	0	0	0	0	0	0	157	0	0	174	0	0	0	0	0	172	60	238	114	114	197	0	Bacteria; Firmicutes; Clostridia; Clostridiales; Peptostreptococcaceae; Romboutsia
ASV120	16	0	44	0	0	19	48	59	16	49	0	87	317	20	61	23	35	52	66	96	189	67	60	66	15	Bacteria; Firmicutes; Clostridia; Clostridiales; Ruminococcaceae
ASV121	33	1070	0	14	0	0	0	88	0	0	0	0	54	0	0	0	46	0	0	0	76	0	0	0	0	Bacteria; Firmicutes; Clostridia; Clostridiales
ASV122	0	0	0	0	0	0	160	31	28	0	0	55	0	0	0	0	0	0	49	183	835	0	19	0	18	Bacteria; Firmicutes; Clostridia; Clostridiales; Lachnospiraceae
ASV123	0	160	0	0	0	0	0	50	0	0	0	48	436	0	0	33	44	0	13	144	238	27	98	86	0	Bacteria; Firmicutes; Clostridia; Clostridiales; Ruminococcaceae; Ruminiclostridium 9
ASV124	10	336	0	79	80	0	94	20	23	78	0	28	10	0	82	15	18	53	7	134	204	0	21	74	10	Bacteria; Firmicutes; Clostridia; Clostridiales; Ruminococcaceae; Ruminiclostridium 9
ASV125	0	0	0	0	0	0	0	82	0	23	0	17	629	12	13	44	105	44	41	37	167	11	17	38	16	Bacteria; Firmicutes; Clostridia; Clostridiales; Ruminococcaceae; Intestinimonas
ASV126	0	0	27	0	0	0	35	76	55	59	60	0	110	0	233	22	121	20	0	0	356	72	38	0	0	Bacteria; Firmicutes; Clostridia; Clostridiales
ASV127	35	0	64	0	0	0	59	34	0	0	41	0	744	0	0	0	0	0	87	0	173	46	0	0	0	Bacteria; Firmicutes; Clostridia; Clostridiales; Lachnospiraceae
ASV128	25	434	12	30	30	45	0	66	0	26	11	138	100	0	95	56	127	42	0	34	0	0	0	0	11	Bacteria; Firmicutes; Clostridia; Clostridiales; Lachnospiraceae; Lachnospiraceae UCG-008
ASV129	443	0	559	193	0	30	0	0	0	0	0	0	0	54	0	0	0	0	0	0	0	0	0	0	0	Bacteria; Firmicutes; Clostridia; Clostridiales; Clostridiales vadinBB60 group
ASV130	0	228	0	0	66	0	39	10	55	0	18	40	42	0	212	74	38	59	34	104	76	32	138	0	10	Bacteria; Firmicutes; Clostridia; Clostridiales; Ruminococcaceae; Ruminiclostridium
ASV131	23	80	42	0	18	16	49	238	26	22	24	38	388	18	0	18	38	9	7	19	150	37	0	0	0	Bacteria; Firmicutes; Clostridia; Clostridiales; Lachnospiraceae; Lachnospiraceae UCG-006
ASV132	0	0	151	0	0	0	0	759	0	0	0	0	161	0	0	0	0	0	0	0	164	0	0	0	0	Bacteria; Firmicutes; Erysipelotrichia; Erysipelotrichales; Erysipelotrichaceae; Turicibacter
ASV133	0	0	0	0	0	0	142	36	0	0	0	45	0	0	0	0	0	0	33	178	790	0	0	0	0	Bacteria; Firmicutes; Clostridia; Clostridiales
ASV134	24	246	8	12	6	0	31	97	0	10	27	54	214	14	9	62	59	46	23	82	61	21	24	79	0	Bacteria; Firmicutes; Clostridia; Clostridiales; Ruminococcaceae
ASV135	0	158	5	11	25	3	24	139	46	30	16	55	131	9	71	67	36	50	28	107	83	53	31	23	5	Bacteria; Firmicutes; Clostridia; Clostridiales; Lachnospiraceae; Roseburia
ASV136	3	221	61	20	34	5	13	3	17	13	25	42	7	22	44	66	13	31	94	50	163	109	68	51	0	Bacteria; Firmicutes; Clostridia; Clostridiales; Lachnospiraceae; Tyzzerella
ASV137	0	10	0	0	0	0	9	93	31	49	16	51	88	19	69	98	48	125	21	92	137	71	57	65	13	Bacteria; Firmicutes; Clostridia; Clostridiales; Lachnospiraceae
ASV138	37	0	39	10	31	3	10	96	30	0	8	0	305	28	11	0	22	0	83	102	149	105	34	46	0	Bacteria; Firmicutes; Clostridia; Clostridiales; Ruminococcaceae; Ruminiclostridium 5
ASV139	10	314	13	0	0	0	9	6	4	7	0	40	109	0	16	64	8	80	35	38	134	110	35	79	0	Bacteria; Firmicutes; Clostridia; Clostridiales; Lachnospiraceae
ASV140	0	104	13	0	31	4	67	150	17	23	12	99	65	7	84	43	47	38	32	59	113	11	30	62	0	Bacteria; Firmicutes; Clostridia; Clostridiales; Lachnospiraceae; Lachnospiraceae UCG-006
ASV141	0	198	0	0	77	0	35	0	39	22	27	45	174	11	67	33	16	47	44	81	116	0	35	44	0	Bacteria; Firmicutes; Clostridia; Clostridiales; Ruminococcaceae; Ruminiclostridium
ASV142	0	0	0	0	0	0	11	83	7	14	10	167	118	10	95	37	33	173	11	70	60	56	51	84	0	Bacteria; Firmicutes; Clostridia; Clostridiales; Lachnospiraceae
ASV143	17	67	0	0	31	0	0	47	0	19	0	11	503	0	15	33	56	28	36	27	143	0	21	26	0	Bacteria; Firmicutes; Clostridia; Clostridiales; Ruminococcaceae; Intestinimonas
ASV144	0	0	0	0	0	0	0	58	0	51	137	273	60	0	11	0	14	0	16	147	74	102	54	69	11	Bacteria; Firmicutes; Clostridia; Clostridiales; Lachnospiraceae
ASV145	52	0	0	0	71	43	47	47	33	52	0	43	25	0	80	59	0	46	58	91	70	72	79	55	45	Bacteria; Firmicutes; Erysipelotrichia; Erysipelotrichales; Erysipelotrichaceae; Ileibacterium
ASV146	71	804	56	62	15	12	0	0	0	0	0	0	0	0	0	16	0	0	0	0	24	0	0	0	0	Bacteria; Bacteroidetes; Bacteroidia; Bacteroidales
ASV147	20	171	26	0	12	12	20	58	15	20	0	70	153	0	86	15	37	34	25	26	113	35	26	65	0	Bacteria; Firmicutes; Clostridia; Clostridiales; Lachnospiraceae
ASV148	17	412	55	0	0	0	96	17	15	53	36	0	125	0	19	21	17	0	16	0	78	0	0	20	0	Bacteria; Firmicutes; Clostridia; Clostridiales; Ruminococcaceae; Ruminiclostridium 5
ASV149	56	252	17	0	45	14	0	0	0	0	0	46	145	20	27	0	19	18	12	72	79	35	0	74	24	Bacteria; Firmicutes; Clostridia; Clostridiales; Lachnospiraceae; Lachnoclostridium
ASV150	0	0	0	0	0	0	50	78	21	31	9	42	223	19	24	11	37	32	52	93	94	56	39	34	6	Bacteria; Firmicutes; Clostridia; Clostridiales; Ruminococcaceae
ASV151	76	242	0	12	41	30	0	0	0	0	0	34	137	22	11	0	26	13	0	82	85	35	5	81	9	Bacteria; Firmicutes; Clostridia; Clostridiales; Lachnospiraceae; Lachnoclostridium
ASV152	44	159	39	16	6	26	53	57	0	40	0	34	147	0	18	24	56	26	26	38	49	29	12	18	17	Bacteria; Firmicutes; Clostridia; Clostridiales; Lachnospiraceae; Lachnospiraceae NK4A136 group
ASV153	0	0	0	0	0	0	90	0	0	11	68	44	10	13	111	9	13	37	32	60	275	29	58	56	17	Bacteria; Firmicutes; Clostridia; Clostridiales; Lachnospiraceae; Lachnoclostridium
ASV154	58	818	57	0	0	0	0	0	0	0	0	0	0	0	0	0	0	0	0	0	0	0	0	0	0	Bacteria; Firmicutes; Clostridia; Clostridiales
ASV155	56	372	12	0	59	26	4	6	0	0	16	8	74	0	0	11	0	0	16	0	20	189	34	19	0	Bacteria; Firmicutes; Clostridia; Clostridiales; Ruminococcaceae; Ruminiclostridium 9
ASV156	0	96	0	0	0	0	0	51	0	0	0	0	353	0	0	0	45	0	0	89	162	0	62	61	0	Bacteria; Firmicutes; Clostridia; Clostridiales; Ruminococcaceae; Ruminiclostridium 9
ASV157	51	167	59	0	0	35	52	97	0	0	0	55	211	0	0	0	81	0	0	63	45	0	0	0	0	Bacteria; Firmicutes; Clostridia; Clostridiales; Lachnospiraceae; Lachnospiraceae NK4A136 group
ASV158	0	57	0	0	110	7	37	86	43	29	0	0	22	11	23	57	101	94	0	0	197	34	0	0	0	Bacteria; Firmicutes; Clostridia; Clostridiales
ASV159	61	789	52	3	0	0	0	0	0	0	0	0	0	0	0	0	0	0	0	0	0	0	0	0	0	Bacteria; Firmicutes; Clostridia; Clostridiales
ASV160	18	333	60	21	50	0	139	0	0	0	53	0	0	0	0	0	0	0	28	0	33	90	35	23	0	Bacteria; Firmicutes; Clostridia; Clostridiales; Ruminococcaceae; Oscillibacter
ASV161	15	59	24	25	0	0	0	0	0	25	0	0	11	0	0	140	0	70	107	112	187	83	18	0	7	Bacteria; Firmicutes; Clostridia; Clostridiales; Lachnospiraceae
ASV162	36	195	36	18	32	0	22	28	9	23	36	42	112	0	55	33	20	27	13	0	19	47	36	34	0	Bacteria; Firmicutes; Clostridia; Clostridiales; Lachnospiraceae; Lachnoclostridium
ASV163	2	749	8	5	17	0	0	0	0	0	0	0	34	0	4	0	0	0	9	5	9	10	0	0	0	Bacteria; Firmicutes; Clostridia; Clostridiales; Ruminococcaceae; Ruminiclostridium 9
ASV164	0	130	207	0	0	0	0	120	0	0	0	0	0	0	0	0	83	0	0	238	68	0	0	0	0	Bacteria; Firmicutes; Clostridia; Clostridiales; Peptostreptococcaceae; Romboutsia
ASV165	15	362	66	18	43	0	105	0	0	0	47	0	0	0	0	0	0	0	40	0	20	94	35	0	0	Bacteria; Firmicutes; Clostridia; Clostridiales; Ruminococcaceae; Oscillibacter
ASV166	0	122	0	0	0	0	0	0	0	127	0	0	112	0	0	0	0	0	93	0	146	57	59	128	0	Bacteria; Firmicutes; Clostridia; Clostridiales; Peptostreptococcaceae; Romboutsia
ASV167	13	60	8	3	18	3	27	45	8	7	9	8	123	9	6	18	16	6	60	27	258	56	16	10	0	Bacteria
ASV168	41	63	21	0	26	13	33	28	9	0	0	16	161	0	35	27	21	23	18	44	106	28	12	51	0	Bacteria; Firmicutes; Clostridia; Clostridiales; Lachnospiraceae; Acetatifactor
ASV169	0	0	0	0	0	0	238	157	0	0	0	0	0	0	0	0	0	0	0	184	0	0	0	0	192	Bacteria; Firmicutes; Erysipelotrichia; Erysipelotrichales; Erysipelotrichaceae; Ileibacterium
ASV170	0	0	0	0	0	0	0	521	0	0	0	0	92	0	0	0	0	0	0	0	143	0	0	0	0	Bacteria; Firmicutes; Erysipelotrichia; Erysipelotrichales; Erysipelotrichaceae; Turicibacter
ASV171	0	0	0	0	0	18	49	5	23	0	23	0	0	14	0	5	0	0	6	212	45	69	44	123	119	Bacteria; Firmicutes; Erysipelotrichia; Erysipelotrichales; Erysipelotrichaceae; Ileibacterium
ASV172	0	117	154	0	0	0	0	121	0	0	0	0	0	0	0	0	75	0	0	222	64	0	0	0	0	Bacteria; Firmicutes; Clostridia; Clostridiales; Peptostreptococcaceae; Romboutsia
ASV173	0	37	0	0	0	0	0	105	0	0	0	42	56	0	34	0	69	0	0	20	170	52	109	54	0	Bacteria; Firmicutes; Clostridia; Clostridiales; Lachnospiraceae
ASV174	37	119	27	63	42	17	49	0	27	43	20	42	43	0	0	48	18	18	33	18	27	38	0	0	13	Bacteria; Firmicutes; Clostridia; Clostridiales; Lachnospiraceae; Lachnoclostridium
ASV175	0	209	42	17	0	0	34	0	0	18	0	48	76	0	61	36	0	25	0	31	25	55	0	0	0	Bacteria; Firmicutes; Clostridia; Clostridiales; Lachnospiraceae; Lachnoclostridium
ASV176	75	0	16	23	38	12	28	99	0	0	41	10	49	12	45	0	51	16	0	10	0	42	59	40	0	Bacteria; Firmicutes; Erysipelotrichia; Erysipelotrichales; Erysipelotrichaceae; Ileibacterium
ASV177	0	138	33	31	33	19	30	0	4	0	29	14	19	0	0	0	0	0	53	0	0	121	140	0	0	Bacteria; Firmicutes; Clostridia; Clostridiales; Lachnospiraceae; A2
ASV178	0	0	0	0	0	0	0	0	0	0	0	0	354	0	0	0	0	0	89	16	143	0	0	57	0	Bacteria; Firmicutes; Clostridia; Clostridiales; Ruminococcaceae; Ruminococcaceae UCG-014
ASV179	0	24	0	0	0	0	18	13	10	13	0	28	32	22	46	56	24	27	17	58	136	47	32	37	7	Bacteria; Firmicutes; Clostridia; Clostridiales; Lachnospiraceae
ASV180	12	149	0	22	35	38	0	78	28	0	0	0	126	0	0	0	0	0	0	34	71	0	0	33	0	Bacteria
ASV181	30	218	0	0	0	0	0	0	0	0	0	31	49	0	0	0	16	11	13	56	65	35	25	71	0	Bacteria; Firmicutes; Clostridia; Clostridiales; Lachnospiraceae; Lachnoclostridium
ASV182	15	221	26	0	31	0	0	0	0	0	0	0	58	0	0	49	20	16	0	58	26	47	14	36	0	Bacteria; Firmicutes; Clostridia; Clostridiales; Ruminococcaceae
ASV183	30	106	52	20	24	26	14	32	5	6	6	5	88	0	12	17	13	9	14	20	50	13	16	33	0	Bacteria; Firmicutes; Clostridia; Clostridiales; Lachnospiraceae; GCA-900066575
ASV184	0	112	17	0	0	0	6	0	0	4	8	0	77	5	8	21	16	5	30	44	142	36	26	46	0	Bacteria; Firmicutes; Clostridia; Clostridiales; Ruminococcaceae
ASV185	0	208	13	0	0	0	13	20	10	0	0	26	63	0	23	17	13	15	17	42	44	28	25	26	0	Bacteria; Firmicutes; Clostridia; Clostridiales; Lachnospiraceae
ASV186	27	80	0	0	0	0	23	87	26	13	7	4	238	6	0	0	0	0	13	0	52	0	11	11	0	Bacteria; Firmicutes; Clostridia; Clostridiales; Christensenellaceae; Christensenellaceae R-7 group
ASV187	11	155	0	0	13	0	29	32	0	16	15	19	55	0	0	0	29	0	0	65	80	25	15	31	0	Bacteria; Firmicutes; Clostridia; Clostridiales; Lachnospiraceae; GCA-900066575
ASV188	30	105	35	0	0	28	39	62	0	0	0	44	155	0	0	0	38	0	0	46	0	0	0	0	0	Bacteria; Firmicutes; Clostridia; Clostridiales; Lachnospiraceae; Lachnospiraceae NK4A136 group
ASV189	13	347	0	0	6	0	0	0	0	0	0	0	129	0	9	0	21	0	18	22	0	0	16	0	0	Bacteria; Firmicutes; Clostridia; Clostridiales; Ruminococcaceae; Anaerotruncus
ASV190	36	133	18	32	23	20	32	17	15	25	0	44	35	0	0	30	11	36	19	0	22	21	0	0	0	Bacteria; Firmicutes; Clostridia; Clostridiales; Lachnospiraceae; Lachnoclostridium
ASV191	17	96	0	7	15	0	13	16	0	6	0	20	86	0	22	12	9	17	22	50	75	34	37	9	3	Bacteria; Firmicutes; Clostridia; Clostridiales; Ruminococcaceae; Ruminiclostridium 9
ASV192	0	94	26	15	19	0	17	0	15	0	18	20	0	10	22	23	13	10	45	29	72	57	38	22	0	Bacteria; Firmicutes; Clostridia; Clostridiales; Lachnospiraceae; Tyzzerella
ASV193	0	227	0	0	0	0	0	0	0	0	0	36	61	0	0	0	22	0	0	63	60	39	0	46	0	Bacteria; Firmicutes; Clostridia; Clostridiales; Lachnospiraceae; Lachnoclostridium
ASV194	5	136	30	9	14	8	0	0	0	70	0	0	196	70	0	0	0	0	0	0	0	0	0	0	0	Bacteria; Firmicutes; Erysipelotrichia; Erysipelotrichales; Erysipelotrichaceae; Erysipelatoclostridium
ASV195	0	0	0	0	0	44	17	0	0	0	12	67	45	13	46	24	0	20	64	30	23	53	38	29	0	Bacteria; Proteobacteria; Gammaproteobacteria; Betaproteobacteriales; Burkholderiaceae; Parasutterella
ASV196	43	25	0	6	0	8	0	27	0	0	0	27	36	0	35	31	17	0	37	56	48	54	11	63	0	Bacteria; Firmicutes; Clostridia; Clostridiales; Lachnospiraceae; Lachnospiraceae UCG-008
ASV197	16	0	62	0	0	0	28	41	10	0	0	0	209	1	0	0	0	0	29	38	28	33	25	0	0	Bacteria; Firmicutes; Clostridia; Clostridiales; Lachnospiraceae
ASV198	0	0	0	0	0	13	0	0	0	0	16	0	0	0	0	0	0	0	0	122	95	55	51	105	62	Bacteria; Firmicutes; Bacilli; Lactobacillales; Lactobacillaceae; Lactobacillus
ASV199	0	0	0	0	0	0	15	39	13	15	0	14	74	9	27	29	47	0	35	39	25	0	75	52	0	Bacteria; Firmicutes; Clostridia; Clostridiales; Lachnospiraceae; Acetatifactor
ASV200	0	170	85	0	203	45	0	0	0	0	0	0	0	0	0	0	0	0	0	0	0	0	0	0	0	Bacteria; Firmicutes; Clostridia; Clostridiales
ASV201	0	0	0	0	0	0	0	25	0	0	5	9	41	0	26	14	25	12	26	32	135	66	59	19	0	Bacteria; Firmicutes; Clostridia; Clostridiales; Lachnospiraceae; Acetatifactor
ASV202	0	0	0	0	0	0	25	15	28	0	0	39	63	0	46	0	0	40	12	46	42	55	24	46	13	Bacteria; Firmicutes; Clostridia; Clostridiales; Lachnospiraceae; Lachnoclostridium
ASV203	0	0	0	0	0	0	0	46	0	0	0	56	48	0	0	11	48	0	0	10	129	36	69	38	0	Bacteria; Firmicutes; Clostridia; Clostridiales; Lachnospiraceae; Lachnospiraceae NK4A136 group
ASV204	8	44	8	3	0	3	17	20	4	6	6	12	117	9	12	5	27	11	24	25	69	24	14	20	2	Bacteria; Firmicutes; Clostridia; Clostridiales; Family XI_2II; [Eubacterium] nodatum group
ASV205	0	0	0	0	0	0	0	30	10	10	5	12	97	0	7	9	6	0	19	32	185	4	35	20	0	Bacteria; Firmicutes; Clostridia; Clostridiales; Lachnospiraceae
ASV206	0	0	0	0	0	0	0	0	0	39	0	0	0	0	77	0	0	69	0	0	178	0	45	68	0	Bacteria; Firmicutes; Clostridia; Clostridiales; Lachnospiraceae; Lachnospiraceae UCG-006
ASV207	15	0	46	0	0	0	0	264	0	0	0	0	79	0	0	0	0	0	0	0	72	0	0	0	0	Bacteria; Firmicutes; Erysipelotrichia; Erysipelotrichales; Erysipelotrichaceae; Turicibacter
ASV208	0	0	0	0	0	0	0	38	0	0	0	35	131	0	19	26	28	54	0	0	70	16	0	57	0	Bacteria; Firmicutes; Clostridia; Clostridiales; Lachnospiraceae; Lachnospiraceae UCG-001
ASV209	0	0	0	0	0	0	0	0	0	31	44	149	33	0	0	0	0	0	0	55	34	65	33	27	0	Bacteria; Firmicutes; Clostridia; Clostridiales; Lachnospiraceae
ASV210	20	49	20	10	7	0	22	0	3	3	16	5	16	14	6	4	2	6	41	31	60	46	38	44	0	Bacteria; Firmicutes; Clostridia; Clostridiales; Ruminococcaceae; Ruminiclostridium
ASV211	0	0	32	0	0	0	18	0	0	0	0	35	54	0	0	0	30	19	18	42	107	0	41	33	33	Bacteria; Firmicutes; Clostridia; Clostridiales; Lachnospiraceae; Lachnoclostridium
ASV212	27	0	0	0	29	6	16	0	0	13	0	36	15	12	4	0	0	25	12	56	45	56	0	109	0	Bacteria; Firmicutes; Clostridia; Clostridiales; Ruminococcaceae; Ruminiclostridium 9
ASV213	27	0	0	30	0	0	48	0	45	60	49	0	0	0	44	0	0	43	0	59	0	0	0	35	19	Bacteria; Firmicutes; Erysipelotrichia; Erysipelotrichales; Erysipelotrichaceae; Ileibacterium
ASV214	0	0	0	0	0	0	0	268	0	0	0	0	76	0	0	0	0	0	0	0	113	0	0	0	0	Bacteria; Firmicutes; Erysipelotrichia; Erysipelotrichales; Erysipelotrichaceae; Turicibacter
ASV215	0	0	0	0	0	0	0	0	0	0	0	0	158	18	21	25	32	75	0	48	30	20	5	23	0	Bacteria; Firmicutes; Clostridia; Clostridiales; Lachnospiraceae; Lachnospiraceae NK4A136 group
ASV216	0	0	28	0	0	0	14	0	0	0	16	0	292	0	0	0	0	0	46	0	59	0	0	0	0	Bacteria; Firmicutes; Clostridia; Clostridiales; Lachnospiraceae
ASV217	0	181	0	0	0	0	0	0	0	0	0	0	12	18	0	16	0	0	0	57	127	40	0	0	0	Bacteria; Firmicutes; Clostridia; Clostridiales; Lachnospiraceae
ASV218	0	0	30	0	0	0	0	0	0	0	0	0	315	0	0	0	0	0	39	0	66	0	0	0	0	Bacteria; Firmicutes; Clostridia; Clostridiales; Lachnospiraceae
ASV219	0	41	9	5	8	0	10	28	0	8	0	18	77	8	23	17	18	14	16	11	56	23	16	41	0	Bacteria; Firmicutes; Clostridia; Clostridiales; Lachnospiraceae; Lachnospiraceae UCG-006
ASV220	0	0	0	0	0	0	34	23	0	22	25	32	33	0	43	39	13	24	30	23	39	0	27	39	0	Bacteria; Firmicutes; Clostridia; Clostridiales; Lachnospiraceae; Lachnospiraceae NK4A136 group
ASV221	0	0	376	0	0	0	0	65	0	0	0	0	0	0	0	0	0	0	0	0	0	0	0	0	0	Bacteria; Firmicutes; Erysipelotrichia; Erysipelotrichales; Erysipelotrichaceae; Turicibacter
ASV222	0	0	0	0	0	0	0	64	24	0	0	0	145	0	34	0	29	0	0	37	66	0	0	40	0	Bacteria
ASV223	0	162	0	0	0	30	0	0	0	0	0	0	0	0	0	0	42	13	0	46	107	36	0	0	0	Bacteria; Firmicutes; Clostridia; Clostridiales; Lachnospiraceae
ASV224	19	73	0	19	9	8	0	46	0	0	0	0	120	0	0	0	0	34	12	0	61	0	19	0	8	Bacteria; Firmicutes; Clostridia; Clostridiales; Lachnospiraceae
ASV225	0	96	22	0	12	0	15	0	0	0	19	12	0	6	24	20	0	10	33	28	33	57	18	21	0	Bacteria; Firmicutes; Clostridia; Clostridiales; Lachnospiraceae; Tyzzerella
ASV226	50	189	43	23	11	0	0	0	0	0	0	0	29	0	0	0	0	0	22	15	25	0	0	14	0	Bacteria; Firmicutes; Clostridia; Clostridiales; Ruminococcaceae; Ruminiclostridium
ASV227	0	0	0	0	0	0	0	0	0	0	0	32	47	0	0	0	0	91	0	112	83	54	0	0	0	Bacteria; Firmicutes; Clostridia; Clostridiales; Ruminococcaceae; Ruminiclostridium
ASV228	10	156	9	0	10	0	12	0	0	0	0	15	49	0	17	0	14	0	0	31	50	22	10	13	0	Bacteria; Firmicutes; Clostridia; Clostridiales; Lachnospiraceae
ASV229	0	0	0	0	0	0	0	0	0	0	0	0	0	0	0	0	0	0	35	147	106	71	54	0	0	Bacteria; Firmicutes; Clostridia; Clostridiales; Lachnospiraceae
ASV230	11	153	0	0	0	0	10	0	4	0	0	11	43	0	18	0	16	12	9	32	38	25	14	17	0	Bacteria; Firmicutes; Clostridia; Clostridiales; Lachnospiraceae
ASV231	0	19	0	0	9	0	0	29	0	6	11	34	60	0	36	21	0	20	21	0	94	20	0	31	0	Bacteria; Firmicutes; Clostridia; Clostridiales; Lachnospiraceae; Lachnoclostridium
ASV232	0	0	0	0	0	0	0	63	0	0	0	0	131	0	31	0	21	0	0	37	81	0	0	46	0	Bacteria
ASV233	0	0	0	0	0	0	0	7	0	0	0	5	172	0	0	27	34	66	4	66	22	0	0	0	0	Bacteria; Firmicutes; Clostridia; Clostridiales; Lachnospiraceae; Lachnospiraceae UCG-008
ASV234	45	0	26	0	0	0	39	53	35	0	0	37	164	0	0	0	0	0	0	0	0	0	0	0	0	Bacteria; Firmicutes; Clostridia; Clostridiales; Lachnospiraceae
ASV235	0	0	0	0	170	0	0	0	0	0	188	0	26	0	0	0	0	0	0	4	0	0	0	0	11	Bacteria; Firmicutes; Clostridia; Clostridiales; Lachnospiraceae
ASV236	0	0	0	0	0	0	67	0	0	0	0	0	45	25	0	0	0	34	0	0	63	80	0	81	0	Bacteria; Firmicutes; Clostridia; Clostridiales; Lachnospiraceae
ASV237	0	0	0	5	0	5	0	0	22	0	0	33	35	10	16	12	0	17	18	29	114	35	0	38	0	Bacteria; Firmicutes; Clostridia; Clostridiales; Lachnospiraceae; Lachnoclostridium
ASV238	0	0	0	0	0	0	33	0	0	0	0	0	19	0	19	6	8	0	6	76	89	39	31	62	0	Bacteria; Firmicutes; Clostridia; Clostridiales; Lachnospiraceae; Lachnoclostridium
ASV239	14	129	0	0	10	8	11	0	0	12	12	0	50	5	23	0	13	0	0	24	24	22	20	0	9	Bacteria; Firmicutes; Clostridia; Clostridiales; Lachnospiraceae
ASV240	12	14	0	0	0	0	0	12	0	0	0	30	53	0	16	14	7	25	14	28	99	23	12	25	0	Bacteria; Firmicutes; Clostridia; Clostridiales; Lachnospiraceae; Lachnoclostridium
ASV241	19	28	21	16	14	8	17	21	0	18	0	44	44	0	0	0	12	0	38	39	0	33	8	0	0	Bacteria; Firmicutes; Clostridia; Clostridiales; Lachnospiraceae; Lachnospiraceae NK4A136 group
ASV242	27	249	14	20	70	0	0	0	0	0	0	0	0	0	0	0	0	0	0	0	0	0	0	0	0	Bacteria; Firmicutes; Clostridia; Clostridiales; Ruminococcaceae; Ruminiclostridium
ASV243	65	142	9	48	28	17	0	0	0	0	0	0	5	0	0	0	0	0	10	8	22	12	7	0	0	Bacteria; Firmicutes; Clostridia; Clostridiales; Ruminococcaceae; Oscillibacter
ASV244	0	13	0	0	0	0	15	39	11	20	0	6	13	0	20	23	50	42	0	0	96	22	0	0	0	Bacteria; Firmicutes; Clostridia; Clostridiales
ASV245	21	176	9	11	22	0	0	0	0	0	0	0	69	0	0	0	0	4	0	31	27	0	0	0	0	Bacteria; Firmicutes; Clostridia; Clostridiales; Lachnospiraceae; Acetatifactor
ASV246	0	0	0	0	0	0	0	0	0	9	0	0	0	0	0	0	0	11	22	126	77	59	65	0	0	Bacteria; Firmicutes; Clostridia; Clostridiales; Lachnospiraceae
ASV247	0	122	0	0	0	0	22	12	0	14	0	15	5	0	15	24	24	28	0	20	19	5	9	27	8	Bacteria; Firmicutes; Clostridia; Clostridiales; Lachnospiraceae
ASV248	19	91	14	5	9	0	7	6	0	0	4	7	83	0	4	6	12	19	4	12	23	18	6	14	0	Bacteria; Firmicutes; Clostridia; Clostridiales; Ruminococcaceae
ASV249	0	25	0	0	26	28	0	0	0	0	0	0	283	0	0	0	0	0	0	0	0	0	0	0	0	Bacteria; Firmicutes; Clostridia; Clostridiales; Lachnospiraceae; Lachnospiraceae NK4A136 group
ASV250	0	178	0	0	0	0	11	0	0	0	0	0	16	0	0	0	0	0	0	51	73	32	0	0	0	Bacteria; Firmicutes; Clostridia; Clostridiales; Lachnospiraceae
ASV251	0	0	28	0	0	0	46	52	0	7	0	33	157	13	14	0	0	0	9	0	0	0	0	0	0	Bacteria; Firmicutes; Clostridia; Clostridiales; Lachnospiraceae
ASV252	0	0	0	0	0	0	0	0	0	0	0	0	0	0	0	0	0	0	0	0	224	128	0	0	6	Bacteria; Firmicutes; Clostridia; Clostridiales; Lachnospiraceae; Acetatifactor
ASV253	40	141	47	25	11	0	0	0	0	0	0	0	21	0	0	0	0	0	18	14	24	7	0	10	0	Bacteria; Firmicutes; Clostridia; Clostridiales; Ruminococcaceae; Ruminiclostridium
ASV254	0	0	0	0	0	0	0	0	0	0	0	0	0	0	0	0	0	0	0	114	105	81	57	0	0	Bacteria; Firmicutes; Clostridia; Clostridiales; Lachnospiraceae
ASV255	0	0	0	0	0	0	0	0	0	0	0	0	0	0	0	102	24	0	118	0	0	0	60	53	0	Bacteria; Verrucomicrobia; Verrucomicrobiae; Verrucomicrobiales; Akkermansiaceae; Akkermansia
ASV256	0	0	230	0	0	0	0	0	12	0	7	55	0	0	0	0	0	0	10	5	28	0	0	0	5	Bacteria; Firmicutes; Clostridia; Clostridiales; Lachnospiraceae
ASV257	0	0	0	0	0	0	0	0	0	0	0	0	92	0	0	0	0	0	0	0	0	78	179	0	0	Bacteria; Bacteroidetes; Bacteroidia; Bacteroidales
ASV258	40	134	73	28	33	28	0	0	0	0	0	0	0	0	0	0	0	0	0	0	0	0	0	0	0	Bacteria; Firmicutes; Clostridia; Clostridiales; Lachnospiraceae; GCA-900066575
ASV259	0	0	0	0	0	0	0	0	0	0	0	0	115	0	0	0	0	0	0	43	117	60	0	0	0	Bacteria; Firmicutes; Clostridia; Clostridiales; Ruminococcaceae
ASV260	23	0	140	0	0	0	0	128	0	0	0	0	43	0	0	0	0	0	0	0	0	0	0	0	0	Bacteria; Firmicutes; Erysipelotrichia; Erysipelotrichales; Erysipelotrichaceae; Turicibacter
ASV261	32	34	0	0	0	22	0	0	0	0	0	0	245	0	0	0	0	0	0	0	0	0	0	0	0	Bacteria; Firmicutes; Clostridia; Clostridiales; Lachnospiraceae; Lachnospiraceae NK4A136 group
ASV262	0	0	0	0	0	0	0	0	0	0	0	0	0	0	0	0	0	0	40	90	79	64	57	0	0	Bacteria; Firmicutes; Clostridia; Clostridiales; Lachnospiraceae
ASV263	0	0	0	0	0	0	174	0	0	0	0	0	0	0	12	0	0	0	12	10	63	22	35	0	0	Bacteria; Firmicutes; Clostridia; Clostridiales; Lachnospiraceae; A2
ASV264	23	126	0	10	6	0	0	0	0	0	0	13	69	0	6	0	0	5	9	20	31	10	0	0	0	Bacteria; Firmicutes; Clostridia; Clostridiales; Clostridiales vadinBB60 group
ASV265	0	11	0	0	0	0	0	0	0	12	0	39	26	0	31	0	9	23	0	16	40	29	22	67	0	Bacteria; Firmicutes; Clostridia; Clostridiales; Lachnospiraceae; Lachnospiraceae NK4A136 group
ASV266	0	0	0	0	0	0	0	42	0	0	0	0	199	0	0	0	0	0	0	0	83	0	0	0	0	Bacteria; Firmicutes; Clostridia; Clostridiales; Lachnospiraceae; Lachnospiraceae UCG-006
ASV267	0	103	0	0	15	0	0	0	0	0	0	0	21	0	60	26	0	21	0	19	0	17	30	11	0	Bacteria; Firmicutes; Clostridia; Clostridiales; Ruminococcaceae; Ruminiclostridium
ASV268	12	48	12	0	0	0	51	29	0	4	12	10	0	0	0	12	12	34	0	28	18	10	0	23	8	Bacteria; Firmicutes; Clostridia; Clostridiales; Lachnospiraceae
ASV269	0	0	0	0	0	0	0	0	0	0	0	0	150	0	21	0	0	15	0	36	69	0	0	32	0	Bacteria; Firmicutes; Clostridia; Clostridiales; Ruminococcaceae
ASV270	0	33	0	0	33	0	0	0	0	0	0	0	252	0	0	0	0	0	0	0	0	0	0	0	0	Bacteria; Firmicutes; Clostridia; Clostridiales; Lachnospiraceae; Lachnospiraceae NK4A136 group
ASV271	0	0	0	0	0	0	0	0	0	0	25	0	33	0	0	0	0	24	0	0	75	79	35	45	0	Bacteria; Firmicutes; Clostridia; Clostridiales; Ruminococcaceae; Ruminiclostridium
ASV272	10	118	10	4	11	0	7	5	5	0	5	4	37	0	4	11	7	12	14	10	10	7	9	15	0	Bacteria; Firmicutes; Clostridia; Clostridiales; Ruminococcaceae; Harryflintia
ASV273	0	78	0	0	0	0	0	0	0	0	0	0	28	0	0	0	0	0	0	73	61	0	23	49	0	Bacteria; Firmicutes; Clostridia; Clostridiales; Ruminococcaceae; Ruminococcus 1
ASV274	0	85	17	0	8	0	0	19	0	13	0	11	15	0	21	9	8	6	0	13	35	17	21	13	0	Bacteria; Firmicutes; Clostridia; Clostridiales; Lachnospiraceae
ASV275	0	43	0	0	0	0	18	16	13	0	6	7	40	0	0	0	0	0	17	32	50	23	13	27	0	Bacteria; Firmicutes; Clostridia; Clostridiales; Lachnospiraceae
ASV276	39	0	0	38	0	0	8	12	0	0	0	0	15	0	0	4	34	61	4	20	50	12	0	8	0	Bacteria; Firmicutes; Clostridia; Clostridiales; Lachnospiraceae; Lachnospiraceae NK4A136 group
ASV277	0	79	16	13	9	0	10	0	0	8	10	4	8	0	0	0	0	0	23	0	0	58	62	0	0	Bacteria; Firmicutes; Clostridia; Clostridiales; Lachnospiraceae; A2
ASV278	0	36	0	0	0	0	19	55	0	0	0	27	20	0	31	13	19	9	0	21	28	0	0	18	0	Bacteria; Firmicutes; Clostridia; Clostridiales; Lachnospiraceae; Lachnospiraceae UCG-006
ASV279	53	10	215	18	0	0	0	0	0	0	0	0	0	0	0	0	0	0	0	0	0	0	0	0	0	Bacteria; Firmicutes; Clostridia; Clostridiales; Lachnospiraceae; Lachnospiraceae UCG-008
ASV280	0	0	0	0	0	0	0	0	0	0	0	0	0	0	0	0	4	0	28	10	0	217	28	7	0	Bacteria; Firmicutes; Clostridia; Clostridiales; Ruminococcaceae
ASV281	54	0	44	7	0	2	0	0	0	0	0	0	178	0	0	0	0	2	0	5	0	0	0	0	0	Bacteria; Firmicutes; Clostridia; Clostridiales; Clostridiales vadinBB60 group
ASV282	0	0	0	0	0	0	17	23	19	11	0	0	47	0	9	8	39	0	33	35	44	0	0	0	0	Bacteria; Firmicutes; Clostridia; Clostridiales; Ruminococcaceae; Ruminococcaceae UCG-013
ASV283	0	0	0	0	0	0	0	0	0	0	0	0	0	0	0	0	0	0	0	0	0	283	0	0	0	Bacteria; Firmicutes; Erysipelotrichia; Erysipelotrichales; Erysipelotrichaceae; Ileibacterium
ASV284	0	0	0	0	0	0	0	0	0	0	0	0	35	0	12	52	0	0	0	53	82	49	0	0	0	Bacteria; Firmicutes; Clostridia; Clostridiales; Ruminococcaceae; Oscillibacter
ASV285	0	20	0	0	0	0	14	0	0	0	20	26	18	0	28	0	10	22	0	21	43	12	0	46	0	Bacteria; Firmicutes; Clostridia; Clostridiales; Lachnospiraceae; Lachnospiraceae NK4A136 group
ASV286	8	48	9	0	16	7	0	0	0	0	0	0	0	0	10	0	0	0	17	66	48	24	26	0	0	Bacteria; Firmicutes; Clostridia; Clostridiales; Lachnospiraceae
ASV287	0	6	0	0	0	0	8	0	0	0	0	10	19	8	29	22	10	6	9	23	67	25	15	20	0	Bacteria; Firmicutes; Clostridia; Clostridiales; Lachnospiraceae
ASV288	28	0	0	16	0	0	50	0	36	19	22	33	0	0	15	0	0	0	0	35	23	0	0	0	0	Bacteria; Firmicutes; Erysipelotrichia; Erysipelotrichales; Erysipelotrichaceae; Ileibacterium
ASV289	7	79	25	0	0	0	0	3	0	14	0	0	0	0	0	0	0	0	27	0	0	65	55	0	0	Bacteria; Firmicutes; Clostridia; Clostridiales; Lachnospiraceae; A2
ASV290	17	0	0	0	0	0	0	139	0	0	0	28	0	0	0	0	0	0	0	0	0	21	36	0	31	Bacteria; Firmicutes; Clostridia; Clostridiales; Clostridiaceae 1; Clostridium sensu stricto 1
ASV291	0	76	0	0	0	0	0	0	0	0	13	0	30	0	15	0	0	56	0	20	34	26	0	0	0	Bacteria; Firmicutes; Clostridia; Clostridiales; Ruminococcaceae
ASV292	0	0	0	0	0	0	0	0	0	0	0	0	0	0	267	0	0	0	0	0	0	0	0	0	0	Bacteria; Firmicutes; Erysipelotrichia; Erysipelotrichales; Erysipelotrichaceae; Ileibacterium
ASV293	28	93	0	0	28	16	0	15	0	0	5	25	0	0	15	0	0	17	0	0	24	0	0	0	0	Bacteria; Firmicutes; Clostridia; Clostridiales; Lachnospiraceae; Lachnoclostridium
ASV294	0	0	0	0	0	0	0	0	0	0	0	0	0	0	0	0	31	0	0	71	97	64	0	0	0	Bacteria; Firmicutes; Clostridia; Clostridiales; Ruminococcaceae; Oscillibacter
ASV295	0	37	0	0	0	0	0	0	0	0	0	0	108	0	0	0	0	0	0	36	74	0	0	0	8	Bacteria; Firmicutes; Clostridia; Clostridiales; Lachnospiraceae; Acetatifactor
ASV296	0	0	0	0	0	0	0	13	0	0	0	14	44	0	24	0	24	7	0	32	54	18	12	12	8	Bacteria; Firmicutes; Clostridia; Clostridiales; Ruminococcaceae; Ruminiclostridium 5
ASV297	15	74	20	0	21	0	16	0	0	0	0	0	0	0	11	0	36	12	12	13	30	0	0	0	0	Bacteria; Firmicutes; Clostridia; Clostridiales; Lachnospiraceae
ASV298	4	61	21	2	8	2	0	0	0	2	0	0	46	0	0	5	1	2	15	12	23	33	22	0	0	Bacteria; Firmicutes; Clostridia; Clostridiales; Ruminococcaceae; Ruminococcaceae UCG-009
ASV299	0	63	8	0	10	0	0	0	0	0	0	0	16	0	0	0	0	11	16	10	34	47	33	0	0	Bacteria; Firmicutes; Clostridia; Clostridiales; Lachnospiraceae
ASV300	0	0	0	0	0	0	0	6	0	0	0	0	61	0	0	21	8	0	0	34	49	33	15	21	0	Bacteria; Bacteroidetes; Bacteroidia; Bacteroidales
ASV301	0	0	0	0	0	0	0	0	0	0	0	0	0	0	0	0	0	0	0	119	42	0	0	70	17	Bacteria; Firmicutes; Bacilli; Lactobacillales; Lactobacillaceae; Lactobacillus
ASV302	6	0	0	0	16	14	0	0	0	0	0	11	61	0	13	0	26	0	22	22	15	29	10	0	0	Bacteria; Firmicutes; Clostridia; Clostridiales; Ruminococcaceae; Oscillibacter
ASV303	16	31	14	3	5	0	0	32	4	11	0	0	0	0	0	0	27	0	19	24	0	37	21	0	0	Bacteria; Firmicutes; Clostridia; Clostridiales; Ruminococcaceae
ASV304	0	210	0	16	0	18	0	0	0	0	0	0	0	0	0	0	0	0	0	0	0	0	0	0	0	Bacteria; Firmicutes; Clostridia; Clostridiales; Ruminococcaceae; Ruminiclostridium 9
ASV305	0	0	177	0	0	0	0	0	0	0	0	44	0	0	0	0	0	0	0	0	23	0	0	0	0	Bacteria; Firmicutes; Clostridia; Clostridiales; Lachnospiraceae
ASV306	0	0	0	0	0	0	0	0	0	0	0	0	0	0	0	0	0	13	0	0	113	59	58	0	0	Bacteria; Firmicutes; Clostridia; Clostridiales; Lachnospiraceae; [Eubacterium] xylanophilum group
ASV307	0	19	11	0	0	0	0	0	0	0	0	0	0	0	0	45	0	15	35	35	55	24	0	0	0	Bacteria; Firmicutes; Clostridia; Clostridiales; Lachnospiraceae
ASV308	0	0	0	0	0	0	0	0	0	0	0	44	98	0	50	0	0	0	0	0	0	46	0	0	0	Bacteria; Firmicutes; Clostridia; Clostridiales; Lachnospiraceae; Lachnoclostridium
ASV309	26	4	26	0	0	0	4	0	0	0	0	0	19	0	19	0	0	15	0	32	53	7	8	25	0	Bacteria; Firmicutes; Clostridia; Clostridiales; Lachnospiraceae; Lachnospiraceae UCG-001
ASV310	0	0	0	0	29	0	0	0	0	0	0	48	0	0	26	0	0	0	0	108	0	26	0	0	0	Bacteria; Actinobacteria; Actinobacteria; Bifidobacteriales; Bifidobacteriaceae; Bifidobacterium
ASV311	11	64	0	0	0	0	0	0	30	0	0	7	35	0	0	0	0	18	0	22	39	11	0	0	0	Bacteria; Firmicutes; Clostridia; Clostridiales; Ruminococcaceae; Ruminiclostridium 9
ASV312	0	19	0	0	29	0	17	0	0	0	0	13	0	0	16	15	0	22	0	28	27	24	0	26	0	Bacteria; Firmicutes; Clostridia; Clostridiales; Ruminococcaceae
ASV313	18	21	4	0	0	7	0	0	0	0	0	0	0	0	0	0	0	0	9	23	122	10	21	0	0	Bacteria; Firmicutes; Clostridia; Clostridiales; Ruminococcaceae
ASV314	0	0	0	0	0	0	0	0	0	0	0	0	235	0	0	0	0	0	0	0	0	0	0	0	0	Bacteria; Firmicutes; Clostridia; Clostridiales; Lachnospiraceae; Lachnospiraceae NK4A136 group
ASV315	0	0	0	0	0	0	0	0	0	0	0	0	234	0	0	0	0	0	0	0	0	0	0	0	0	Bacteria; Firmicutes; Clostridia; Clostridiales; Ruminococcaceae; Ruminiclostridium 5
ASV316	0	12	3	5	10	0	0	12	8	3	0	2	63	0	3	8	5	0	5	18	34	22	10	7	0	Bacteria; Actinobacteria; Coriobacteriia; Coriobacteriales; Eggerthellaceae; Enterorhabdus
ASV317	0	0	0	0	0	0	0	24	14	0	0	18	39	8	21	17	11	19	0	8	12	11	17	11	0	Bacteria; Firmicutes; Clostridia; Clostridiales; Lachnospiraceae
ASV318	8	25	5	0	0	0	8	0	0	0	0	0	33	0	15	0	0	15	7	30	52	5	6	20	0	Bacteria; Firmicutes; Clostridia; Clostridiales; Lachnospiraceae; Lachnospiraceae UCG-008
ASV319	7	56	0	0	14	2	0	14	6	11	2	6	0	0	12	0	13	0	4	21	23	0	12	21	4	Bacteria; Firmicutes; Clostridia; Clostridiales; Lachnospiraceae; Lachnospiraceae FCS020 group
ASV320	0	0	0	0	0	0	0	0	0	0	0	0	0	0	0	228	0	0	0	0	0	0	0	0	0	Bacteria; Bacteroidetes; Bacteroidia; Bacteroidales
ASV321	0	20	0	0	4	0	11	12	6	6	0	14	47	3	0	2	9	15	13	11	16	17	19	0	0	Bacteria
ASV322	0	0	0	0	0	0	7	17	7	3	3	8	26	2	13	15	31	0	15	23	0	0	34	21	0	Bacteria; Firmicutes; Clostridia; Clostridiales; Lachnospiraceae; Acetatifactor
ASV323	3	3	4	9	15	1	4	4	18	21	0	1	8	0	5	21	8	22	22	3	3	19	0	17	13	Bacteria; Firmicutes; Clostridia; Clostridiales; Lachnospiraceae; Lachnospiraceae NK4A136 group
ASV324	25	104	22	7	7	0	0	0	0	0	0	0	8	0	2	0	27	0	7	0	7	4	0	0	0	Bacteria; Firmicutes; Clostridia; Clostridiales; Ruminococcaceae; Ruminiclostridium 9
ASV325	0	205	0	0	15	0	0	0	0	0	0	0	0	0	0	0	0	0	0	0	0	0	0	0	0	Bacteria; Firmicutes; Clostridia; Clostridiales; Lachnospiraceae; Lachnospiraceae UCG-008
ASV326	0	0	0	0	0	0	10	0	14	0	0	10	46	0	43	0	0	0	18	17	19	14	0	28	0	Bacteria; Firmicutes; Clostridia; Clostridiales; Lachnospiraceae; Lachnoclostridium
ASV327	0	22	10	0	9	6	0	12	0	0	0	7	34	0	3	0	8	7	11	17	35	15	11	11	0	Bacteria; Firmicutes; Clostridia; Clostridiales; Lachnospiraceae; GCA-900066575
ASV328	35	24	23	14	19	0	0	0	0	0	0	0	38	0	0	0	7	0	0	0	0	21	22	0	14	Bacteria; Firmicutes; Clostridia; Clostridiales; Lachnospiraceae; Lachnospiraceae UCG-006
ASV329	0	74	0	0	0	0	0	0	0	0	0	0	57	0	0	0	0	0	0	0	57	27	0	0	0	Bacteria; Firmicutes; Clostridia; Clostridiales; Ruminococcaceae; Ruminiclostridium 9
ASV330	0	0	0	0	0	0	5	16	0	10	0	0	22	0	34	0	0	0	16	18	56	18	0	18	0	Bacteria; Firmicutes; Clostridia; Clostridiales; Lachnospiraceae
ASV331	0	0	0	0	16	0	38	31	0	0	0	47	0	0	37	0	0	0	0	0	0	0	0	43	0	Bacteria; Firmicutes; Erysipelotrichia; Erysipelotrichales; Erysipelotrichaceae; Ileibacterium
ASV332	0	0	19	0	0	0	12	32	3	8	8	25	0	0	0	11	0	15	0	0	37	29	0	10	0	Bacteria; Firmicutes; Clostridia; Clostridiales; Ruminococcaceae; Anaerotruncus
ASV333	12	120	0	6	10	0	8	53	0	0	0	0	0	0	0	0	0	0	0	0	0	0	0	0	0	Bacteria; Firmicutes; Clostridia; Clostridiales; Ruminococcaceae; Ruminococcaceae UCG-004
ASV334	0	0	0	0	0	0	0	10	0	0	0	4	65	0	0	3	8	9	10	28	37	15	10	8	0	Bacteria; Firmicutes; Clostridia; Clostridiales; Ruminococcaceae; Ruminiclostridium 9
ASV335	0	0	0	0	0	0	0	0	7	0	4	0	0	0	0	0	0	0	0	55	32	30	7	26	44	Bacteria; Firmicutes; Bacilli; Lactobacillales; Lactobacillaceae; Lactobacillus
ASV336	0	10	0	0	0	0	0	0	0	0	0	10	17	0	23	0	0	0	0	27	60	24	13	21	0	Bacteria; Firmicutes; Clostridia; Clostridiales; Lachnospiraceae
ASV337	24	52	16	33	0	0	21	0	0	0	0	0	0	0	0	0	6	0	0	2	44	0	0	6	0	Bacteria; Firmicutes; Clostridia; Clostridiales; Ruminococcaceae
ASV338	10	144	37	12	0	0	0	0	0	0	0	0	0	0	0	0	0	0	0	0	0	0	0	0	0	Bacteria; Firmicutes; Clostridia; Clostridiales; Clostridiales vadinBB60 group
ASV339	0	0	0	0	0	0	0	0	0	0	0	0	0	0	43	0	0	33	0	0	85	0	0	41	0	Bacteria; Firmicutes; Clostridia; Clostridiales; Lachnospiraceae; Lachnospiraceae UCG-006
ASV340	3	29	0	0	9	0	0	17	3	0	0	6	48	0	0	7	13	0	0	0	22	18	12	13	0	Bacteria; Firmicutes; Clostridia; Clostridiales; Ruminococcaceae; Ruminiclostridium 9
ASV341	34	133	0	0	0	0	0	0	0	0	0	0	0	0	0	30	0	0	0	0	0	0	0	0	0	Bacteria; Firmicutes; Clostridia; Clostridiales; Lachnospiraceae
ASV342	8	47	0	0	0	0	13	0	8	0	0	0	16	0	0	0	0	0	16	16	37	8	13	12	0	Bacteria; Firmicutes; Clostridia; Clostridiales; Lachnospiraceae
ASV343	0	0	126	0	0	0	0	0	9	0	0	35	0	0	0	0	0	0	4	0	18	0	0	0	0	Bacteria; Firmicutes; Clostridia; Clostridiales; Lachnospiraceae
ASV344	0	0	25	0	36	0	0	0	0	0	0	0	106	25	0	0	0	0	0	0	0	0	0	0	0	Bacteria; Firmicutes; Clostridia; Clostridiales; Lachnospiraceae; Lachnoclostridium
ASV345	21	90	31	15	13	20	0	0	0	0	0	0	0	0	0	0	0	0	0	0	0	0	0	0	0	Bacteria; Firmicutes; Clostridia; Clostridiales; Lachnospiraceae; GCA-900066575
ASV346	0	23	8	0	6	0	8	13	5	0	3	5	13	4	18	3	7	8	4	22	18	8	4	8	0	Bacteria; Firmicutes; Clostridia; Clostridiales; Family XI_2II; [Eubacterium] brachy group
ASV347	34	45	105	4	0	0	0	0	0	0	0	0	0	0	0	0	0	0	0	0	0	0	0	0	0	Bacteria; Firmicutes; Clostridia; Clostridiales; Ruminococcaceae; Ruminiclostridium 6
ASV348	5	46	4	0	6	0	0	0	0	0	0	4	31	0	5	0	0	10	5	12	30	0	13	16	0	Bacteria; Firmicutes; Clostridia; Clostridiales; Lachnospiraceae
ASV349	0	56	0	0	16	0	0	7	0	0	0	0	0	0	10	11	4	0	28	0	43	0	7	0	3	Bacteria; Firmicutes; Clostridia; Clostridiales; Ruminococcaceae; Ruminiclostridium 9
ASV350	0	0	0	0	0	0	0	0	0	0	0	0	185	0	0	0	0	0	0	0	0	0	0	0	0	Bacteria; Firmicutes; Clostridia; Clostridiales; Lachnospiraceae; Lachnospiraceae NK4A136 group
ASV351	0	23	0	0	20	7	11	11	0	0	0	31	25	0	0	0	11	0	0	20	0	25	0	0	0	Bacteria; Firmicutes; Clostridia; Clostridiales; Lachnospiraceae; Lachnospiraceae NK4A136 group
ASV352	10	8	6	4	0	0	0	12	0	4	1	7	56	0	4	0	0	0	4	12	18	22	10	5	0	Bacteria; Firmicutes; Clostridia; Clostridiales; Ruminococcaceae; Ruminococcaceae NK4A214 group
ASV353	0	86	0	0	12	0	0	0	0	0	0	0	25	0	0	14	0	0	0	18	15	13	0	0	0	Bacteria; Firmicutes; Clostridia; Clostridiales
ASV354	0	0	0	0	0	0	0	0	4	0	14	0	0	0	0	0	0	0	0	44	0	10	12	30	65	Bacteria; Firmicutes; Bacilli; Lactobacillales; Lactobacillaceae; Lactobacillus
ASV355	78	0	0	25	15	54	0	0	0	0	0	0	3	0	0	0	0	0	0	0	0	0	3	0	0	Bacteria; Firmicutes; Clostridia; Clostridiales; Ruminococcaceae; Oscillibacter
ASV356	4	55	6	0	10	0	7	12	0	0	5	5	7	0	6	0	12	0	2	9	13	14	0	9	0	Bacteria; Firmicutes; Clostridia; Clostridiales; Lachnospiraceae
ASV357	0	57	23	0	12	0	0	0	0	7	0	0	13	0	0	22	0	0	0	14	28	0	0	0	0	Bacteria; Firmicutes; Clostridia; Clostridiales; Lachnospiraceae
ASV358	0	0	0	0	0	0	0	0	0	0	0	0	0	0	0	0	0	0	37	0	0	0	138	0	0	Bacteria; Firmicutes; Clostridia; Clostridiales; Ruminococcaceae; Ruminiclostridium
ASV359	0	172	0	0	0	0	0	0	0	0	0	0	0	0	0	0	0	0	0	0	0	0	0	0	0	Bacteria; Firmicutes; Clostridia; Clostridiales; Lachnospiraceae
ASV360	0	0	0	0	0	0	0	0	14	12	0	0	0	10	0	0	0	36	26	29	14	29	0	0	0	Bacteria; Firmicutes; Erysipelotrichia; Erysipelotrichales; Erysipelotrichaceae; Ileibacterium
ASV361	0	0	0	0	0	0	0	0	0	0	0	0	0	0	0	0	0	10	0	0	79	34	45	0	0	Bacteria; Firmicutes; Clostridia; Clostridiales; Lachnospiraceae; [Eubacterium] xylanophilum group
ASV362	0	16	0	0	12	0	24	0	0	0	0	0	31	0	0	0	0	24	0	13	0	18	0	28	0	Bacteria; Firmicutes; Clostridia; Clostridiales; Lachnospiraceae
ASV363	28	0	57	0	9	10	0	0	0	0	0	0	62	0	0	0	0	0	0	0	0	0	0	0	0	Bacteria; Firmicutes; Clostridia; Clostridiales
ASV364	0	7	14	0	0	0	0	13	0	0	0	26	23	0	0	0	0	0	22	17	0	27	13	0	0	Bacteria; Firmicutes; Clostridia; Clostridiales; Lachnospiraceae; Lachnospiraceae NK4A136 group
ASV365	0	0	0	0	0	0	0	88	0	0	0	24	0	0	0	0	0	0	0	0	0	0	50	0	0	Bacteria; Firmicutes; Clostridia; Clostridiales; Clostridiaceae 1; Clostridium sensu stricto 1
ASV366	0	0	0	0	0	0	0	0	0	0	0	0	0	0	0	0	0	0	0	45	0	0	0	116	0	Bacteria; Firmicutes; Clostridia; Clostridiales; Ruminococcaceae; Ruminiclostridium 9
ASV367	5	26	16	0	0	0	12	9	0	0	7	0	22	6	0	0	8	2	13	0	0	30	0	3	0	Bacteria; Firmicutes; Clostridia; Clostridiales; Ruminococcaceae; Ruminococcaceae UCG-014
ASV368	4	31	0	0	4	0	0	5	0	0	0	17	17	0	11	0	12	9	0	9	24	6	9	0	0	Bacteria; Firmicutes; Clostridia; Clostridiales; Lachnospiraceae
ASV369	0	41	15	0	0	0	0	0	0	0	0	0	68	0	0	0	0	34	0	0	0	0	0	0	0	Bacteria; Firmicutes; Clostridia; Clostridiales; Lachnospiraceae
ASV370	0	138	0	0	0	18	0	0	0	0	0	0	0	0	0	0	0	0	0	0	0	0	0	0	0	Bacteria; Actinobacteria; Coriobacteriia; Coriobacteriales; Eggerthellaceae; Enterorhabdus
ASV371	0	73	0	0	0	0	0	23	0	0	11	0	15	10	0	0	0	0	0	12	0	0	10	0	0	Bacteria; Firmicutes; Clostridia; Clostridiales; Lachnospiraceae
ASV372	20	0	56	0	0	0	0	0	0	0	0	0	78	0	0	0	0	0	0	0	0	0	0	0	0	Bacteria; Firmicutes; Clostridia; Clostridiales
ASV373	0	153	0	0	0	0	0	0	0	0	0	0	0	0	0	0	0	0	0	0	0	0	0	0	0	Bacteria; Firmicutes; Clostridia; Clostridiales; Lachnospiraceae
ASV374	0	20	0	0	0	20	0	0	0	0	0	0	49	0	0	0	0	0	31	0	0	0	32	0	0	Bacteria; Firmicutes; Clostridia; Clostridiales; Lachnospiraceae; Lachnospiraceae UCG-006
ASV375	0	152	0	0	0	0	0	0	0	0	0	0	0	0	0	0	0	0	0	0	0	0	0	0	0	Bacteria; Firmicutes; Clostridia; Clostridiales; Lachnospiraceae; Lachnospiraceae UCG-008
ASV376	0	0	0	0	0	0	0	0	0	0	0	0	0	0	0	0	0	94	0	0	0	57	0	0	0	Bacteria; Firmicutes; Clostridia; Clostridiales; Lachnospiraceae; Lachnospiraceae UCG-008
ASV377	0	0	0	0	0	0	60	0	0	0	0	0	0	0	0	0	0	0	0	0	0	37	0	52	0	Bacteria; Firmicutes; Clostridia; Clostridiales; Lachnospiraceae
ASV378	0	0	15	9	7	9	0	0	0	0	0	18	0	0	21	10	21	16	0	0	0	22	0	0	0	Bacteria; Firmicutes; Clostridia; Clostridiales; Ruminococcaceae; Ruminiclostridium 5
ASV379	0	0	0	0	0	0	5	14	15	5	0	5	18	0	20	7	12	0	0	12	13	7	9	5	0	Bacteria; Actinobacteria; Coriobacteriia; Coriobacteriales; Eggerthellaceae; Enterorhabdus
ASV380	0	63	0	0	0	0	12	0	0	0	0	0	0	0	0	0	29	0	0	0	0	16	0	26	0	Bacteria; Firmicutes; Clostridia; Clostridiales; Lachnospiraceae
ASV381	0	0	0	0	0	0	0	0	0	0	0	0	0	0	0	0	0	0	0	0	85	59	0	0	0	Bacteria; Firmicutes; Clostridia; Clostridiales; Lachnospiraceae; Acetatifactor
ASV382	17	97	12	0	0	18	0	0	0	0	0	0	0	0	0	0	0	0	0	0	0	0	0	0	0	Bacteria; Firmicutes; Clostridia; Clostridiales; Ruminococcaceae; Intestinimonas
ASV383	9	101	0	0	8	0	0	16	0	0	9	0	0	0	0	0	0	0	0	0	0	0	0	0	0	Bacteria; Firmicutes; Clostridia; Clostridiales; Ruminococcaceae
ASV384	4	0	0	0	0	0	0	9	0	0	0	0	129	0	0	0	0	0	0	0	0	0	0	0	0	Bacteria; Firmicutes; Clostridia; Clostridiales; Lachnospiraceae
ASV385	0	0	0	0	0	0	19	0	0	0	0	0	0	0	0	57	0	0	0	0	27	0	0	38	0	Bacteria; Firmicutes; Clostridia; Clostridiales; Lachnospiraceae; Lachnoclostridium
ASV386	0	63	0	0	0	0	0	0	0	0	0	0	0	0	30	0	0	0	11	18	15	0	0	0	0	Bacteria; Firmicutes; Clostridia; Clostridiales; Ruminococcaceae; Ruminiclostridium
ASV387	0	0	0	0	0	0	0	0	0	0	0	0	0	0	0	53	0	38	0	0	0	44	0	0	0	Bacteria; Firmicutes; Erysipelotrichia; Erysipelotrichales; Erysipelotrichaceae; Ileibacterium
ASV388	0	7	0	0	0	0	0	0	0	13	0	0	14	0	0	0	0	0	0	10	85	6	0	0	0	Bacteria; Firmicutes; Clostridia; Clostridiales
ASV389	0	36	7	0	5	0	0	0	0	0	0	0	28	0	2	0	0	7	0	14	12	8	9	6	0	Bacteria; Firmicutes; Clostridia; Clostridiales; Ruminococcaceae
ASV390	0	55	0	0	0	0	0	0	0	0	7	0	18	0	0	0	0	32	0	0	22	0	0	0	0	Bacteria; Firmicutes; Clostridia; Clostridiales; Ruminococcaceae
ASV391	0	11	0	0	0	0	0	0	0	0	0	0	39	0	0	0	0	0	0	19	38	26	0	0	0	Bacteria; Firmicutes; Clostridia; Clostridiales; Ruminococcaceae; Oscillibacter
ASV392	0	64	0	0	0	0	12	0	0	5	0	0	0	0	0	7	6	11	0	0	5	0	0	18	0	Bacteria; Firmicutes; Clostridia; Clostridiales; Lachnospiraceae
ASV393	0	0	0	0	0	0	0	0	0	0	0	0	0	0	0	0	128	0	0	0	0	0	0	0	0	Bacteria; Firmicutes; Erysipelotrichia; Erysipelotrichales; Erysipelotrichaceae; Ileibacterium
ASV394	0	2	12	0	0	0	7	0	0	0	0	0	6	0	7	6	12	0	17	12	2	11	10	23	0	Bacteria; Firmicutes; Clostridia; Clostridiales; Ruminococcaceae
ASV395	0	16	0	0	4	0	9	0	0	0	0	0	23	0	7	0	0	0	5	16	26	0	14	7	0	Bacteria; Firmicutes; Clostridia; Clostridiales; Lachnospiraceae
ASV396	0	0	0	0	0	0	0	0	0	0	0	0	22	0	0	0	0	0	22	14	26	28	12	0	0	Bacteria; Firmicutes; Clostridia; Clostridiales; Lachnospiraceae
ASV397	0	49	0	0	9	0	0	0	0	0	0	0	15	0	0	0	0	0	0	0	39	6	0	0	3	Bacteria; Firmicutes; Clostridia; Clostridiales; Lachnospiraceae; Lachnospiraceae UCG-001
ASV398	0	0	0	0	0	0	82	0	0	0	0	0	0	0	0	0	0	0	0	0	27	0	12	0	0	Bacteria; Firmicutes; Clostridia; Clostridiales; Lachnospiraceae
ASV399	0	0	0	0	0	0	2	5	0	0	0	0	37	0	8	0	7	4	0	12	14	15	5	8	0	Bacteria; Firmicutes; Clostridia; Clostridiales; Family XI_2II; Family XIII UCG-001
ASV400	0	20	0	0	0	11	0	0	0	0	0	0	50	0	0	0	0	0	17	0	0	0	19	0	0	Bacteria; Firmicutes; Clostridia; Clostridiales; Lachnospiraceae; Lachnospiraceae UCG-006
ASV401	0	0	0	0	0	0	0	5	5	0	0	0	24	0	3	6	0	7	11	18	22	0	3	12	0	Bacteria; Firmicutes; Clostridia; Clostridiales; Family XI_2II; Family XIII UCG-001
ASV402	0	54	0	0	0	0	0	0	0	0	0	5	0	0	0	0	0	0	0	0	56	0	0	0	0	Bacteria; Firmicutes; Clostridia; Clostridiales; Ruminococcaceae
ASV403	12	15	0	5	0	0	0	0	3	19	0	5	2	0	5	5	2	15	1	10	3	4	8	0	0	Bacteria; Firmicutes; Clostridia; Clostridiales; Ruminococcaceae; Ruminiclostridium
ASV404	0	0	0	0	0	0	0	0	6	0	0	0	74	0	0	0	0	34	0	0	0	0	0	0	0	Bacteria; Firmicutes; Clostridia; Clostridiales; Lachnospiraceae
ASV405	0	0	0	0	0	0	0	0	0	0	0	37	6	0	9	25	7	0	0	7	9	6	6	0	0	Bacteria; Firmicutes; Clostridia; Clostridiales; Ruminococcaceae; Oscillibacter
ASV406	0	25	8	0	4	0	8	0	0	0	0	0	8	0	7	3	7	0	8	21	7	6	0	0	0	Bacteria; Firmicutes; Clostridia; Clostridiales; Lachnospiraceae
ASV407	21	0	0	11	0	0	0	0	0	0	0	0	8	0	0	0	19	38	0	0	15	0	0	0	0	Bacteria; Firmicutes; Clostridia; Clostridiales; Lachnospiraceae; Lachnospiraceae NK4A136 group
ASV408	20	26	32	18	14	0	0	0	0	0	0	0	2	0	0	0	0	0	0	0	0	0	0	0	0	Bacteria; Firmicutes; Clostridia; Clostridiales; Lachnospiraceae
ASV409	7	36	47	9	0	0	0	0	0	0	0	0	0	0	0	0	0	0	0	0	0	0	12	0	0	Bacteria; Firmicutes; Clostridia; Clostridiales; Lachnospiraceae; Lachnospiraceae UCG-001
ASV410	0	0	0	0	0	0	55	0	0	0	0	0	22	0	0	0	0	0	0	0	0	0	0	34	0	Bacteria; Firmicutes; Clostridia; Clostridiales; Lachnospiraceae
ASV411	0	0	27	0	0	0	0	14	0	0	0	0	69	0	0	0	0	0	0	0	0	0	0	0	0	Bacteria; Firmicutes; Clostridia; Clostridiales; Lachnospiraceae
ASV412	0	0	0	0	0	0	0	0	0	0	0	0	32	0	0	0	0	0	0	0	78	0	0	0	0	Bacteria
ASV413	0	31	0	0	0	0	11	0	0	6	0	0	0	8	0	0	0	11	17	25	0	0	0	0	0	Bacteria; Firmicutes; Clostridia; Clostridiales; Ruminococcaceae; Ruminiclostridium 9
ASV414	0	0	0	64	0	0	0	0	0	0	0	0	0	45	0	0	0	0	0	0	0	0	0	0	0	Bacteria; Firmicutes; Erysipelotrichia; Erysipelotrichales; Erysipelotrichaceae; Ileibacterium
ASV415	0	0	2	0	2	4	7	5	0	0	0	4	5	0	3	0	0	8	3	7	28	13	10	7	0	Bacteria; Firmicutes; Clostridia; Clostridiales; Lachnospiraceae; Lachnospiraceae NK4A136 group
ASV416	0	0	0	0	0	0	0	0	0	0	0	0	0	0	21	0	0	0	0	30	57	0	0	0	0	Bacteria; Firmicutes; Clostridia; Clostridiales; Lachnospiraceae
ASV417	0	0	0	0	0	0	0	0	0	0	0	0	0	0	0	0	0	24	0	0	32	40	0	9	0	Bacteria; Firmicutes; Clostridia; Clostridiales; Ruminococcaceae; Ruminococcaceae UCG-013
ASV418	0	0	0	0	6	0	0	17	28	14	0	0	0	0	0	9	16	6	0	0	0	9	0	0	0	Bacteria; Actinobacteria; Coriobacteriia; Coriobacteriales; Eggerthellaceae; Enterorhabdus
ASV419	0	0	0	0	0	0	9	0	0	0	0	9	19	0	0	0	0	0	0	10	43	0	14	0	0	Bacteria; Firmicutes; Clostridia; Clostridiales; Ruminococcaceae; Ruminococcaceae UCG-013
ASV420	21	34	33	3	4	8	0	0	0	0	0	0	0	0	0	0	0	0	0	0	0	0	0	0	0	Bacteria; Firmicutes; Clostridia; Clostridiales; Ruminococcaceae
ASV421	20	18	34	13	14	4	0	0	0	0	0	0	0	0	0	0	0	0	0	0	0	0	0	0	0	Bacteria; Firmicutes; Clostridia; Clostridiales; Lachnospiraceae; Lachnoclostridium
ASV422	0	0	0	0	0	0	0	0	0	0	0	0	22	0	5	7	8	0	7	13	18	12	6	4	0	Bacteria; Bacteroidetes; Bacteroidia; Bacteroidales
ASV423	0	100	0	0	0	0	0	0	0	0	0	0	0	0	0	0	0	0	0	0	0	0	0	0	0	Bacteria; Firmicutes; Clostridia; Clostridiales; Lachnospiraceae
ASV424	0	14	0	0	0	0	0	30	0	0	0	0	23	0	0	0	21	0	0	0	0	0	11	0	0	Bacteria; Firmicutes; Clostridia; Clostridiales
ASV425	0	0	0	4	0	0	0	0	0	0	0	0	52	0	0	17	0	0	0	0	26	0	0	0	0	Bacteria; Firmicutes; Clostridia; Clostridiales; Ruminococcaceae; Oscillibacter
ASV426	0	88	0	0	0	0	0	0	0	0	0	0	0	0	0	0	0	0	2	3	5	0	0	0	0	Bacteria; Firmicutes; Clostridia; Clostridiales
ASV427	0	0	0	0	0	0	0	0	0	0	0	0	0	0	4	10	0	0	3	3	15	24	0	37	0	Bacteria; Firmicutes; Clostridia; Clostridiales; Lachnospiraceae; Lachnospiraceae FCS020 group
ASV428	0	49	0	0	0	0	0	0	0	0	0	4	0	0	4	0	7	8	9	0	4	0	6	5	0	Bacteria; Firmicutes; Clostridia; Clostridiales; Ruminococcaceae; Oscillibacter
ASV429	0	0	0	0	26	0	20	0	0	0	0	13	0	0	19	0	0	17	0	0	0	0	0	0	0	Bacteria; Firmicutes; Erysipelotrichia; Erysipelotrichales; Erysipelotrichaceae; Ileibacterium
ASV430	0	10	0	0	0	0	22	24	0	0	4	0	21	0	0	0	0	0	0	0	0	13	0	0	0	Bacteria; Firmicutes; Clostridia; Clostridiales; Lachnospiraceae; Acetitomaculum
ASV431	34	0	0	0	0	0	0	0	0	0	60	0	0	0	0	0	0	0	0	0	0	0	0	0	0	Bacteria; Firmicutes; Erysipelotrichia; Erysipelotrichales; Erysipelotrichaceae; Ileibacterium
ASV432	0	17	2	0	0	0	0	0	0	0	0	0	0	0	12	8	0	7	0	9	24	0	0	14	0	Bacteria; Firmicutes; Clostridia; Clostridiales; Lachnospiraceae; Lachnospiraceae FCS020 group
ASV433	0	0	0	0	0	13	7	0	0	0	0	0	0	0	0	0	0	0	0	0	11	0	0	43	19	Bacteria; Firmicutes; Erysipelotrichia; Erysipelotrichales; Erysipelotrichaceae; Ileibacterium
ASV434	0	0	0	22	0	0	0	0	0	0	0	11	0	0	0	0	23	37	0	0	0	0	0	0	0	Bacteria; Firmicutes; Clostridia; Clostridiales; Lachnospiraceae; Lachnospiraceae NK4A136 group
ASV435	0	66	0	0	0	0	0	0	0	0	0	0	4	0	0	0	0	0	4	0	0	5	13	0	0	Bacteria; Firmicutes; Clostridia; Clostridiales; Ruminococcaceae; Ruminococcaceae UCG-014
ASV436	0	0	0	0	0	92	0	0	0	0	0	0	0	0	0	0	0	0	0	0	0	0	0	0	0	Bacteria; Firmicutes; Clostridia; Clostridiales; Lachnospiraceae; Lachnospiraceae NK4A136 group
ASV437	9	0	0	0	0	17	0	8	13	0	0	1	0	9	10	0	0	0	0	8	0	0	5	9	0	Bacteria; Firmicutes; Erysipelotrichia; Erysipelotrichales; Erysipelotrichaceae; Ileibacterium
ASV438	26	0	25	0	32	6	0	0	0	0	0	0	0	0	0	0	0	0	0	0	0	0	0	0	0	Bacteria; Firmicutes; Clostridia; Clostridiales; Ruminococcaceae; Ruminiclostridium 5
ASV439	0	21	11	0	0	0	0	0	0	0	3	0	35	0	0	0	0	0	0	0	0	0	8	10	0	Bacteria; Firmicutes; Clostridia; Clostridiales; Clostridiales vadinBB60 group
ASV440	0	0	0	0	0	0	53	0	0	0	0	0	0	0	0	0	0	0	0	0	30	0	0	5	0	Bacteria; Firmicutes; Clostridia; Clostridiales; Lachnospiraceae
ASV441	0	0	0	0	0	0	0	0	0	0	13	0	0	0	0	0	0	0	0	36	0	14	0	18	6	Bacteria; Firmicutes; Bacilli; Lactobacillales; Lactobacillaceae; Lactobacillus
ASV442	0	17	0	0	0	0	0	7	0	0	0	0	23	0	0	0	0	0	0	6	19	0	10	5	0	Bacteria; Firmicutes; Clostridia; Clostridiales; Lachnospiraceae
ASV443	0	0	0	0	0	0	0	0	0	0	0	0	0	7	0	0	0	0	0	67	12	0	0	0	0	Bacteria; Firmicutes; Clostridia; Clostridiales; Lachnospiraceae; Lachnoclostridium
ASV444	0	0	2	0	0	0	3	11	6	7	0	0	2	1	13	2	12	2	0	0	16	4	1	1	2	Bacteria; Firmicutes; Clostridia; Clostridiales
ASV445	0	0	0	0	0	0	0	0	0	0	0	0	0	0	0	0	8	0	0	0	77	0	0	0	0	Bacteria; Firmicutes; Clostridia; Clostridiales
ASV446	0	85	0	0	0	0	0	0	0	0	0	0	0	0	0	0	0	0	0	0	0	0	0	0	0	Bacteria; Bacteroidetes; Bacteroidia; Bacteroidales; Bacteroidaceae; Bacteroides
ASV447	0	20	0	0	64	0	0	0	0	0	0	0	0	0	0	0	0	0	0	0	0	0	0	0	0	Bacteria; Firmicutes; Clostridia; Clostridiales
ASV448	0	13	0	0	4	0	0	0	0	0	0	5	14	0	0	0	4	0	5	4	19	3	0	11	0	Bacteria; Firmicutes; Clostridia; Clostridiales; Lachnospiraceae
ASV449	0	6	0	0	4	0	15	7	1	0	0	0	2	0	9	6	1	4	4	7	2	3	11	0	0	Bacteria; Firmicutes; Clostridia; Clostridiales; Ruminococcaceae; Ruminiclostridium
ASV450	0	0	0	0	0	0	0	0	8	0	0	0	0	0	0	0	0	28	0	46	0	0	0	0	0	Bacteria; Firmicutes; Clostridia; Clostridiales; Ruminococcaceae
ASV451	0	0	0	0	0	0	0	7	4	0	5	5	0	0	5	5	0	0	7	6	19	7	11	0	0	Bacteria; Firmicutes; Clostridia; Clostridiales; Lachnospiraceae; Lachnospiraceae NK4A136 group
ASV452	9	0	9	0	0	0	14	0	10	0	0	4	30	0	0	0	0	0	4	0	0	0	0	0	0	Bacteria; Firmicutes; Clostridia; Clostridiales; Lachnospiraceae; Lachnospiraceae FCS020 group
ASV453	9	0	0	0	0	15	0	4	0	0	0	0	45	5	0	0	0	0	2	0	0	0	0	0	0	Bacteria; Actinobacteria; Coriobacteriia; Coriobacteriales; Eggerthellaceae; Parvibacter
ASV454	54	23	0	0	3	0	0	0	0	0	0	0	0	0	0	0	0	0	0	0	0	0	0	0	0	Bacteria; Firmicutes; Clostridia; Clostridiales; Clostridiales vadinBB60 group
ASV455	0	46	0	0	0	0	10	0	0	0	0	0	0	0	0	0	0	0	6	0	0	0	0	17	0	Bacteria; Firmicutes; Clostridia; Clostridiales; Lachnospiraceae
ASV456	14	18	34	0	12	0	0	0	0	0	0	0	0	0	0	0	0	0	0	0	0	0	0	0	0	Bacteria; Firmicutes; Clostridia; Clostridiales; Lachnospiraceae
ASV457	2	2	2	0	0	2	0	5	29	0	11	3	8	0	0	0	2	0	0	1	11	0	0	0	0	Bacteria; Firmicutes; Clostridia; Clostridiales; Lachnospiraceae; Lachnospiraceae NK4A136 group
ASV458	0	0	0	0	0	0	0	0	0	0	0	0	28	0	0	0	0	0	14	0	34	0	0	0	0	Bacteria; Bacteroidetes; Bacteroidia; Bacteroidales
ASV459	0	0	0	0	0	0	0	3	16	9	3	18	4	0	0	0	0	5	0	6	3	6	0	0	0	Bacteria; Firmicutes; Clostridia; Clostridiales; Lachnospiraceae; Lachnospiraceae UCG-006
ASV460	0	0	0	0	0	0	0	0	0	0	0	0	0	9	0	0	0	0	0	63	0	0	0	0	0	Bacteria; Firmicutes; Clostridia; Clostridiales; Lachnospiraceae; Lachnoclostridium
ASV461	0	0	0	0	0	0	0	9	0	0	0	0	20	0	11	0	9	10	0	6	0	0	0	5	0	Bacteria; Firmicutes; Clostridia; Clostridiales; Lachnospiraceae
ASV462	0	19	0	0	0	0	0	0	0	0	0	0	28	0	0	0	0	23	0	0	0	0	0	0	0	Bacteria; Firmicutes; Clostridia; Clostridiales; Lachnospiraceae
ASV463	0	70	0	0	0	0	0	0	0	0	0	0	0	0	0	0	0	0	0	0	0	0	0	0	0	Bacteria
ASV464	0	27	0	0	0	0	0	0	0	0	0	0	19	0	0	0	0	0	0	11	0	11	0	0	0	Bacteria; Firmicutes; Clostridia; Clostridiales; Lachnospiraceae; Lachnospiraceae FCS020 group
ASV465	0	0	0	0	0	0	0	0	0	0	0	0	0	0	0	0	0	0	0	0	30	18	18	0	0	Bacteria; Firmicutes; Clostridia; Clostridiales; Lachnospiraceae; [Eubacterium] xylanophilum group
ASV466	0	25	0	0	0	0	0	0	0	0	0	0	24	0	0	0	10	4	0	3	0	0	0	0	0	Bacteria; Firmicutes; Clostridia; Clostridiales; Ruminococcaceae; Butyricicoccus
ASV467	0	15	0	3	10	23	0	0	0	0	0	0	0	0	0	0	0	0	0	15	0	0	0	0	0	Bacteria; Firmicutes; Clostridia; Clostridiales; Lachnospiraceae
ASV468	0	2	0	6	8	0	5	0	0	0	1	6	0	0	0	6	0	1	7	0	1	0	10	11	0	Bacteria; Firmicutes; Clostridia; Clostridiales; Ruminococcaceae
ASV469	0	0	64	0	0	0	0	0	0	0	0	0	0	0	0	0	0	0	0	0	0	0	0	0	0	Bacteria; Firmicutes; Clostridia; Clostridiales; Lachnospiraceae; Lachnospiraceae UCG-008
ASV470	0	0	0	0	0	0	0	17	0	0	0	0	33	0	0	0	0	0	0	0	14	0	0	0	0	Bacteria; Firmicutes; Clostridia; Clostridiales; Lachnospiraceae; Lachnospiraceae UCG-006
ASV471	0	0	0	0	0	0	0	0	5	4	0	0	0	0	0	5	10	0	4	0	10	8	11	6	0	Bacteria; Firmicutes; Clostridia; Clostridiales; Lachnospiraceae; [Eubacterium] ventriosum group
ASV472	0	0	0	0	0	0	0	15	0	0	0	0	25	0	17	0	0	0	0	6	0	0	0	0	0	Bacteria; Firmicutes; Clostridia; Clostridiales; Lachnospiraceae; Lachnospiraceae UCG-001
ASV473	0	19	22	0	7	0	0	0	0	0	0	0	0	0	0	0	0	0	0	0	0	0	15	0	0	Bacteria; Firmicutes; Clostridia; Clostridiales; Lachnospiraceae; Lachnospiraceae UCG-001
ASV474	0	0	0	0	0	0	38	0	0	0	0	0	14	0	0	0	0	0	0	0	4	0	0	7	0	Bacteria; Firmicutes; Clostridia; Clostridiales; Lachnospiraceae
ASV475	0	63	0	0	0	0	0	0	0	0	0	0	0	0	0	0	0	0	0	0	0	0	0	0	0	Bacteria; Firmicutes; Clostridia; Clostridiales; Lachnospiraceae; Acetatifactor
ASV476	0	3	0	0	0	0	0	5	0	0	0	0	1	0	0	0	0	0	0	0	54	0	0	0	0	Bacteria; Firmicutes; Clostridia; Clostridiales; Lachnospiraceae
ASV477	3	49	2	0	6	2	0	0	0	0	0	0	0	0	0	0	0	0	0	0	0	0	0	0	0	Bacteria; Firmicutes; Clostridia; Clostridiales; Ruminococcaceae; Ruminococcaceae UCG-013
ASV478	0	27	0	0	0	0	0	35	0	0	0	0	0	0	0	0	0	0	0	0	0	0	0	0	0	Bacteria; Firmicutes; Clostridia; Clostridiales; Lachnospiraceae; Lachnospiraceae UCG-006
ASV479	12	18	0	0	0	0	0	0	0	0	0	0	0	0	0	0	0	0	0	0	14	11	0	6	0	Bacteria; Firmicutes; Clostridia; Clostridiales; Ruminococcaceae
ASV480	0	0	0	0	0	0	0	0	0	0	0	0	0	0	21	28	0	0	0	0	0	0	12	0	0	Bacteria; Firmicutes; Clostridia; Clostridiales; Lachnospiraceae; Lachnospiraceae NK4A136 group
ASV481	0	0	0	0	0	0	0	0	0	0	3	0	20	0	7	0	0	0	0	9	12	0	0	10	0	Bacteria
ASV482	38	0	0	0	23	0	0	0	0	0	0	0	0	0	0	0	0	0	0	0	0	0	0	0	0	Bacteria; Firmicutes; Erysipelotrichia; Erysipelotrichales; Erysipelotrichaceae; Ileibacterium
ASV483	0	0	0	0	0	0	0	0	0	0	0	0	0	0	0	0	0	0	0	15	12	7	9	17	0	Bacteria; Firmicutes; Bacilli; Lactobacillales; Lactobacillaceae; Lactobacillus
ASV484	15	0	9	0	0	0	0	0	0	0	5	0	31	0	0	0	0	0	0	0	0	0	0	0	0	Bacteria; Firmicutes; Clostridia; Clostridiales; Lachnospiraceae; Lachnospiraceae FCS020 group
ASV485	0	0	0	0	0	0	0	0	0	0	0	0	0	0	0	0	0	0	0	48	0	0	0	0	12	Bacteria; Firmicutes; Bacilli; Lactobacillales; Lactobacillaceae; Lactobacillus
ASV486	0	5	27	0	0	0	0	0	0	0	0	3	21	0	0	0	0	2	0	0	0	0	0	0	0	Bacteria; Firmicutes; Bacilli; Bacillales; Staphylococcaceae; Staphylococcus
ASV487	0	0	0	0	58	0	0	0	0	0	0	0	0	0	0	0	0	0	0	0	0	0	0	0	0	Bacteria; Firmicutes; Erysipelotrichia; Erysipelotrichales; Erysipelotrichaceae; Ileibacterium
ASV488	0	7	0	0	0	0	0	0	0	0	0	0	19	0	0	0	0	0	0	12	14	5	0	0	0	Bacteria; Firmicutes; Clostridia; Clostridiales; Ruminococcaceae; Oscillibacter
ASV489	0	0	0	0	0	0	0	0	0	0	0	0	0	0	0	0	0	0	30	0	0	0	27	0	0	Bacteria; Firmicutes; Clostridia; Clostridiales; Lachnospiraceae
ASV490	0	0	0	0	0	0	0	0	0	0	0	0	0	0	0	0	0	0	0	0	29	21	6	0	0	Bacteria; Firmicutes; Clostridia; Clostridiales; Lachnospiraceae
ASV491	0	0	0	0	0	0	11	0	0	0	10	0	0	6	0	0	0	0	0	0	0	0	11	18	0	Bacteria; Firmicutes; Clostridia; Clostridiales; Ruminococcaceae; Ruminococcaceae UCG-014
ASV492	5	31	0	0	0	0	0	0	0	0	0	8	0	0	0	0	0	0	0	0	0	0	0	12	0	Bacteria; Firmicutes; Clostridia; Clostridiales; Lachnospiraceae
ASV493	37	0	0	0	0	0	0	0	0	18	0	0	0	0	0	0	0	0	0	0	0	0	0	0	0	Bacteria; Firmicutes; Clostridia; Clostridiales; Ruminococcaceae
ASV494	0	0	0	0	0	0	0	18	0	0	0	0	27	0	0	0	10	0	0	0	0	0	0	0	0	Bacteria
ASV495	35	0	11	0	0	8	0	0	0	0	0	0	0	0	0	0	0	0	0	0	0	0	0	0	0	Bacteria; Firmicutes; Clostridia; Clostridiales; Lachnospiraceae
ASV496	0	54	0	0	0	0	0	0	0	0	0	0	0	0	0	0	0	0	0	0	0	0	0	0	0	Bacteria; Firmicutes; Clostridia; Clostridiales
ASV497	0	0	0	0	0	0	0	0	0	0	0	0	54	0	0	0	0	0	0	0	0	0	0	0	0	Bacteria; Firmicutes; Clostridia; Clostridiales; Ruminococcaceae; Ruminococcaceae UCG-014
ASV498	0	16	0	0	12	0	0	0	0	0	0	0	0	0	25	0	0	0	0	0	0	0	0	0	0	Bacteria; Firmicutes; Clostridia; Clostridiales; Lachnospiraceae
ASV499	0	10	0	0	0	0	0	0	0	0	5	0	0	0	0	0	0	0	0	9	17	0	3	9	0	Bacteria; Firmicutes; Clostridia; Clostridiales; Lachnospiraceae; GCA-900066575
ASV500	0	29	0	0	23	0	0	0	0	0	0	0	0	0	0	0	0	0	0	0	0	0	0	0	0	Bacteria; Firmicutes; Clostridia; Clostridiales; Ruminococcaceae; Ruminiclostridium
ASV501	0	0	0	0	0	0	36	0	0	0	0	0	12	0	0	0	0	0	0	0	0	0	0	0	3	Bacteria; Firmicutes; Clostridia; Clostridiales; Lachnospiraceae
ASV502	0	19	17	0	0	0	0	0	0	0	0	0	0	0	0	0	0	0	0	0	15	0	0	0	0	Bacteria; Firmicutes; Clostridia; Clostridiales; Lachnospiraceae
ASV503	0	0	0	0	0	0	0	9	0	6	0	0	13	0	1	0	0	0	5	0	0	0	16	0	0	Bacteria; Firmicutes; Clostridia; Clostridiales; Ruminococcaceae; Oscillibacter
ASV504	10	25	0	0	15	0	0	0	0	0	0	0	0	0	0	0	0	0	0	0	0	0	0	0	0	Bacteria; Firmicutes; Clostridia; Clostridiales; Lachnospiraceae
ASV505	0	0	0	0	0	0	0	0	0	0	0	0	50	0	0	0	0	0	0	0	0	0	0	0	0	Bacteria; Firmicutes; Clostridia; Clostridiales
ASV506	0	1	0	0	3	0	0	0	0	0	0	0	15	0	0	0	0	0	0	0	25	5	0	0	0	Bacteria; Firmicutes; Clostridia; Clostridiales; Lachnospiraceae; Lachnospiraceae UCG-008
ASV507	0	0	0	0	8	13	0	0	0	0	0	0	0	0	27	0	0	0	0	0	0	0	0	0	0	Bacteria; Firmicutes; Erysipelotrichia; Erysipelotrichales; Erysipelotrichaceae; Ileibacterium
ASV508	0	0	48	0	0	0	0	0	0	0	0	0	0	0	0	0	0	0	0	0	0	0	0	0	0	Bacteria; Firmicutes; Erysipelotrichia; Erysipelotrichales; Erysipelotrichaceae; Turicibacter
ASV509	0	0	0	0	0	0	0	0	0	0	0	0	8	0	0	0	0	0	2	0	5	12	20	0	0	Bacteria; Firmicutes; Clostridia; Clostridiales; Clostridiales vadinBB60 group
ASV510	0	0	0	0	0	0	0	0	0	10	0	0	37	0	0	0	0	0	0	0	0	0	0	0	0	Bacteria; Firmicutes; Clostridia; Clostridiales; Lachnospiraceae
ASV511	0	0	0	0	0	0	0	0	0	0	0	0	0	0	0	0	0	0	0	0	47	0	0	0	0	Bacteria; Firmicutes; Clostridia; Clostridiales; Lachnospiraceae; Lachnoclostridium
ASV512	0	0	0	0	0	0	0	0	0	0	0	11	0	0	0	0	0	0	0	35	0	0	0	0	0	Bacteria; Firmicutes; Clostridia; Clostridiales; Clostridiales vadinBB60 group
ASV513	0	6	0	0	0	0	0	4	0	0	3	0	19	0	0	0	0	4	0	0	0	9	0	0	0	Bacteria; Actinobacteria; Coriobacteriia; Coriobacteriales; Eggerthellaceae; Enterorhabdus
ASV514	0	0	0	0	4	0	0	0	0	7	4	7	0	0	0	0	0	10	0	2	0	0	0	6	5	Bacteria; Firmicutes; Erysipelotrichia; Erysipelotrichales; Erysipelotrichaceae; Ileibacterium
ASV515	0	0	0	0	0	0	0	0	0	0	0	0	9	0	0	0	0	0	0	0	36	0	0	0	0	Bacteria; Firmicutes; Clostridia; Clostridiales; Lachnospiraceae
ASV516	0	0	0	0	0	0	0	25	0	4	0	0	0	0	5	0	0	0	10	0	0	0	0	0	0	Bacteria; Firmicutes; Clostridia; Clostridiales; Ruminococcaceae; Ruminococcaceae UCG-014
ASV517	0	27	0	0	17	0	0	0	0	0	0	0	0	0	0	0	0	0	0	0	0	0	0	0	0	Bacteria; Firmicutes; Clostridia; Clostridiales; Ruminococcaceae; Ruminiclostridium
ASV518	0	10	0	0	0	0	0	0	0	0	0	0	10	0	0	0	0	0	0	0	12	11	0	0	0	Bacteria; Firmicutes; Clostridia; Clostridiales; Ruminococcaceae; Oscillibacter
ASV519	0	0	0	16	0	0	0	0	0	0	0	0	0	0	0	0	0	0	0	0	0	0	0	27	0	Bacteria; Firmicutes; Clostridia; Clostridiales; Lachnospiraceae
ASV520	0	17	0	0	0	0	0	2	0	0	0	0	14	0	0	5	4	0	0	0	0	0	0	0	0	Bacteria; Firmicutes; Clostridia; Clostridiales; Lachnospiraceae
ASV521	0	42	0	0	0	0	0	0	0	0	0	0	0	0	0	0	0	0	0	0	0	0	0	0	0	Bacteria; Firmicutes; Clostridia; Clostridiales; Lachnospiraceae
ASV522	23	0	0	18	0	0	0	0	0	0	0	0	0	0	0	0	0	0	0	0	0	0	0	0	0	Bacteria; Firmicutes; Erysipelotrichia; Erysipelotrichales; Erysipelotrichaceae; Ileibacterium
ASV523	0	25	5	0	0	0	0	0	0	0	0	0	11	0	0	0	0	0	0	0	0	0	0	0	0	Bacteria; Firmicutes; Clostridia; Clostridiales; Ruminococcaceae; Ruminiclostridium 9
ASV524	0	0	41	0	0	0	0	0	0	0	0	0	0	0	0	0	0	0	0	0	0	0	0	0	0	Bacteria; Firmicutes; Clostridia; Clostridiales; Ruminococcaceae; Ruminococcaceae UCG-014
ASV525	0	0	0	0	0	0	0	0	0	0	0	0	41	0	0	0	0	0	0	0	0	0	0	0	0	Bacteria; Firmicutes; Clostridia; Clostridiales; Ruminococcaceae; Ruminiclostridium 9
ASV526	0	0	0	0	16	0	8	0	0	0	10	0	0	0	0	0	0	0	0	0	0	6	0	0	0	Bacteria; Firmicutes; Erysipelotrichia; Erysipelotrichales; Erysipelotrichaceae; Ileibacterium
ASV527	0	0	0	0	0	1	0	0	2	0	0	0	17	0	0	0	0	0	6	0	9	4	0	1	0	Bacteria; Firmicutes; Clostridia; Clostridiales; Lachnospiraceae
ASV528	0	25	0	0	10	0	0	0	0	0	0	0	0	0	0	0	0	0	5	0	0	0	0	0	0	Bacteria; Firmicutes; Clostridia; Clostridiales; Lachnospiraceae
ASV529	40	0	0	0	0	0	0	0	0	0	0	0	0	0	0	0	0	0	0	0	0	0	0	0	0	Bacteria; Firmicutes; Clostridia; Clostridiales; Ruminococcaceae; Oscillibacter
ASV530	0	7	7	0	0	0	0	0	0	0	0	0	10	0	0	0	0	0	3	0	0	7	5	0	0	Bacteria; Firmicutes; Clostridia; Clostridiales; Clostridiales vadinBB60 group
ASV531	0	0	0	0	0	0	0	0	0	0	0	0	0	19	20	0	0	0	0	0	0	0	0	0	0	Bacteria; Firmicutes; Clostridia; Clostridiales; Lachnospiraceae; Lachnospiraceae UCG-008
ASV532	0	0	0	0	18	0	21	0	0	0	0	0	0	0	0	0	0	0	0	0	0	0	0	0	0	Bacteria; Firmicutes; Erysipelotrichia; Erysipelotrichales; Erysipelotrichaceae; Ileibacterium
ASV533	0	0	0	0	0	0	0	0	0	0	0	0	23	0	0	0	0	0	0	0	16	0	0	0	0	Bacteria; Firmicutes; Clostridia; Clostridiales; Lachnospiraceae
ASV534	0	14	0	0	0	0	0	0	0	0	0	0	0	0	14	0	0	0	0	0	0	10	0	0	0	Bacteria; Firmicutes; Clostridia; Clostridiales; Lachnospiraceae
ASV535	5	8	4	0	0	0	0	0	0	0	0	9	0	0	3	3	0	0	0	0	2	2	0	2	0	Bacteria; Firmicutes; Clostridia; Clostridiales; Ruminococcaceae; Ruminiclostridium
ASV536	0	0	0	0	0	0	0	0	0	0	0	0	0	0	0	0	0	0	0	0	38	0	0	0	0	Bacteria; Firmicutes; Bacilli; Lactobacillales; Lactobacillaceae; Lactobacillus
ASV537	0	1	0	0	0	0	0	0	0	0	0	0	0	0	0	0	0	0	0	6	17	10	3	0	0	Bacteria; Firmicutes; Clostridia; Clostridiales; Lachnospiraceae
ASV538	0	0	0	0	0	0	0	0	0	0	0	0	0	0	0	0	0	0	0	0	0	0	0	37	0	Bacteria; Firmicutes; Bacilli; Lactobacillales; Lactobacillaceae; Lactobacillus
ASV539	0	0	0	0	0	0	0	0	0	0	0	0	0	0	0	0	0	0	37	0	0	0	0	0	0	Bacteria; Firmicutes; Clostridia; Clostridiales; Ruminococcaceae; Oscillibacter
ASV540	9	28	0	0	0	0	0	0	0	0	0	0	0	0	0	0	0	0	0	0	0	0	0	0	0	Bacteria; Firmicutes; Clostridia; Clostridiales
ASV541	0	37	0	0	0	0	0	0	0	0	0	0	0	0	0	0	0	0	0	0	0	0	0	0	0	Bacteria; Firmicutes; Clostridia; Clostridiales; Lachnospiraceae; Fusicatenibacter
ASV542	0	33	0	4	0	0	0	0	0	0	0	0	0	0	0	0	0	0	0	0	0	0	0	0	0	Bacteria; Firmicutes; Clostridia; Clostridiales; Ruminococcaceae; Ruminococcaceae UCG-013
ASV543	0	13	0	0	0	0	0	0	0	0	0	0	9	0	0	0	0	0	0	0	15	0	0	0	0	Bacteria; Firmicutes; Clostridia; Clostridiales; Ruminococcaceae
ASV544	0	36	0	0	0	0	0	0	0	0	0	0	0	0	0	0	0	0	0	0	0	0	0	0	0	Bacteria; Firmicutes; Clostridia; Clostridiales; Lachnospiraceae; Lachnoclostridium
ASV545	0	0	0	0	0	0	0	0	0	0	0	0	0	0	0	0	0	0	0	0	0	0	0	0	36	Bacteria; Firmicutes; Erysipelotrichia; Erysipelotrichales; Erysipelotrichaceae; Ileibacterium
ASV546	0	1	0	0	0	0	0	0	0	0	0	0	0	0	3	0	0	0	6	4	5	0	11	5	0	Bacteria; Firmicutes; Clostridia; Clostridiales; Lachnospiraceae
ASV547	0	9	0	0	0	0	0	3	0	0	0	0	0	0	0	0	0	0	0	7	4	5	6	0	0	Bacteria; Firmicutes; Clostridia; Clostridiales; Lachnospiraceae; Marvinbryantia
ASV548	0	18	2	0	0	0	0	0	0	0	0	0	7	0	0	0	0	0	5	0	0	0	2	0	0	Bacteria; Firmicutes; Clostridia; Clostridiales; Clostridiales vadinBB60 group
ASV549	4	10	0	0	0	0	0	0	0	0	0	0	0	0	0	0	0	1	16	0	1	0	0	2	0	Bacteria; Firmicutes; Clostridia; Clostridiales; Lachnospiraceae
ASV550	0	0	0	0	0	0	0	0	0	0	0	0	0	0	0	0	0	0	0	0	0	13	20	0	0	Bacteria; Firmicutes; Bacilli; Lactobacillales; Lactobacillaceae; Lactobacillus
ASV551	0	0	0	0	0	0	0	0	0	0	0	0	6	0	0	0	0	0	0	2	12	8	5	0	0	Bacteria; Firmicutes; Clostridia; Clostridiales; Lachnospiraceae; ASF356
ASV552	0	0	0	0	0	0	0	5	11	5	0	1	3	0	1	0	0	7	0	0	0	0	0	0	0	Bacteria; Firmicutes; Clostridia; Clostridiales; Ruminococcaceae; Oscillibacter
ASV553	0	9	0	0	0	0	0	0	0	0	0	0	15	0	0	0	0	0	0	0	9	0	0	0	0	Bacteria; Firmicutes; Clostridia; Clostridiales; Ruminococcaceae; Ruminiclostridium 9
ASV554	0	0	0	0	0	0	0	0	0	0	0	0	33	0	0	0	0	0	0	0	0	0	0	0	0	Bacteria; Firmicutes; Clostridia; Clostridiales; Lachnospiraceae; Blautia
ASV555	0	0	0	0	0	0	0	0	0	0	0	0	0	0	0	0	0	0	32	0	0	0	0	0	0	Bacteria; Firmicutes; Erysipelotrichia; Erysipelotrichales; Erysipelotrichaceae; Ileibacterium
ASV556	0	13	0	0	0	0	0	0	0	0	0	0	19	0	0	0	0	0	0	0	0	0	0	0	0	Bacteria; Firmicutes; Clostridia; Clostridiales; Lachnospiraceae
ASV557	0	0	12	0	0	0	0	0	0	0	0	0	14	0	0	0	0	0	0	0	6	0	0	0	0	Bacteria; Firmicutes; Clostridia; Clostridiales; Lachnospiraceae; Lachnospiraceae UCG-006
ASV558	0	0	5	0	0	0	0	0	0	0	0	6	21	0	0	0	0	0	0	0	0	0	0	0	0	Bacteria; Firmicutes; Clostridia; Clostridiales; Ruminococcaceae; Anaerotruncus
ASV559	0	0	26	0	0	0	0	0	0	0	0	0	0	0	0	0	0	0	0	0	0	0	0	5	0	Bacteria; Firmicutes; Clostridia; Clostridiales
ASV560	0	17	0	0	0	0	14	0	0	0	0	0	0	0	0	0	0	0	0	0	0	0	0	0	0	Bacteria; Firmicutes; Clostridia; Clostridiales; Ruminococcaceae; Ruminiclostridium 5
ASV561	11	14	0	6	0	0	0	0	0	0	0	0	0	0	0	0	0	0	0	0	0	0	0	0	0	Bacteria; Actinobacteria; Coriobacteriia; Coriobacteriales; Eggerthellaceae; Enterorhabdus
ASV562	0	0	0	0	0	0	0	0	0	0	0	0	0	0	0	0	0	0	0	31	0	0	0	0	0	Bacteria; Firmicutes; Bacilli; Lactobacillales; Lactobacillaceae; Lactobacillus
ASV563	0	0	4	0	0	0	0	8	0	0	0	0	19	0	0	0	0	0	0	0	0	0	0	0	0	Bacteria; Firmicutes; Clostridia; Clostridiales; Ruminococcaceae; Butyricicoccus
ASV564	0	0	0	0	0	0	0	6	0	0	0	0	9	0	0	0	12	0	0	0	0	0	3	0	0	Bacteria; Firmicutes; Clostridia; Clostridiales
ASV565	0	0	0	0	9	0	7	0	0	0	0	0	0	0	0	0	0	14	0	0	0	0	0	0	0	Bacteria; Firmicutes; Erysipelotrichia; Erysipelotrichales; Erysipelotrichaceae; Ileibacterium
ASV566	30	0	0	0	0	0	0	0	0	0	0	0	0	0	0	0	0	0	0	0	0	0	0	0	0	Bacteria; Firmicutes; Erysipelotrichia; Erysipelotrichales; Erysipelotrichaceae; Ileibacterium
ASV567	0	8	9	5	4	0	0	0	0	0	0	0	0	0	0	0	0	0	0	0	4	0	0	0	0	Bacteria; Firmicutes; Clostridia; Clostridiales; Ruminococcaceae
ASV568	2	0	13	0	0	0	12	0	0	0	0	0	0	0	0	0	0	0	0	0	0	1	1	0	0	Bacteria; Firmicutes; Clostridia; Clostridiales; Ruminococcaceae; Oscillibacter
ASV569	0	0	29	0	0	0	0	0	0	0	0	0	0	0	0	0	0	0	0	0	0	0	0	0	0	Bacteria; Firmicutes; Clostridia; Clostridiales; Lachnospiraceae; Lachnospiraceae UCG-001
ASV570	0	0	0	0	8	7	0	8	0	0	0	0	0	6	0	0	0	0	0	0	0	0	0	0	0	Bacteria; Firmicutes; Clostridia; Clostridiales; Lachnospiraceae; Lachnospiraceae FCS020 group
ASV571	0	0	0	0	0	0	0	0	0	0	29	0	0	0	0	0	0	0	0	0	0	0	0	0	0	Bacteria; Firmicutes; Erysipelotrichia; Erysipelotrichales; Erysipelotrichaceae; Ileibacterium
ASV572	0	0	0	0	0	0	28	0	0	0	0	0	0	0	0	0	0	0	0	0	0	0	0	0	0	Bacteria; Firmicutes; Erysipelotrichia; Erysipelotrichales; Erysipelotrichaceae; Ileibacterium
ASV573	0	0	0	0	0	0	0	0	0	0	0	0	6	0	0	0	2	0	8	0	12	0	0	0	0	Bacteria; Firmicutes; Clostridia; Clostridiales; Lachnospiraceae
ASV574	0	0	0	0	0	0	0	0	0	0	0	0	0	0	0	0	28	0	0	0	0	0	0	0	0	Bacteria; Verrucomicrobia; Verrucomicrobiae; Verrucomicrobiales; Akkermansiaceae; Akkermansia
ASV575	0	0	0	0	0	0	0	3	0	5	0	0	12	0	0	0	0	0	0	0	3	4	0	0	0	Bacteria; Firmicutes; Clostridia; Clostridiales; Family XI_2II; Family XIII AD3011 group
ASV576	0	0	0	0	0	0	0	0	0	0	0	0	0	0	0	0	0	0	0	0	0	0	0	27	0	Bacteria; Firmicutes; Clostridia; Clostridiales; Lachnospiraceae
ASV577	2	8	0	0	0	0	0	0	0	0	1	9	2	0	0	0	1	0	1	1	0	0	1	0	0	Bacteria; Firmicutes; Clostridia; Clostridiales; Ruminococcaceae
ASV578	0	0	0	0	0	0	14	0	12	0	0	0	0	0	0	0	0	0	0	0	0	0	0	0	0	Bacteria; Firmicutes; Clostridia; Clostridiales; Lachnospiraceae; Lachnospiraceae FCS020 group
ASV579	0	0	0	0	0	0	0	0	0	0	0	0	26	0	0	0	0	0	0	0	0	0	0	0	0	Bacteria; Firmicutes; Clostridia; Clostridiales; Lachnospiraceae
ASV580	0	0	0	0	0	0	0	0	0	0	0	0	26	0	0	0	0	0	0	0	0	0	0	0	0	Bacteria; Firmicutes; Clostridia; Clostridiales; Lachnospiraceae
ASV581	0	0	0	0	0	0	0	0	0	0	0	0	11	0	0	0	0	0	0	0	5	9	0	0	0	Bacteria; Firmicutes; Clostridia; Clostridiales; Ruminococcaceae
ASV582	0	16	0	0	0	0	0	0	0	0	0	0	0	0	0	0	0	0	0	0	9	0	0	0	0	Bacteria; Firmicutes; Clostridia; Clostridiales; Ruminococcaceae; Ruminiclostridium 9
ASV583	0	15	0	10	0	0	0	0	0	0	0	0	0	0	0	0	0	0	0	0	0	0	0	0	0	Bacteria; Firmicutes; Clostridia; Clostridiales; Lachnospiraceae
ASV584	0	20	0	0	0	0	0	0	0	0	0	0	0	0	4	0	0	0	0	0	0	0	0	0	0	Bacteria; Firmicutes; Clostridia; Clostridiales; Lachnospiraceae
ASV585	24	0	0	0	0	0	0	0	0	0	0	0	0	0	0	0	0	0	0	0	0	0	0	0	0	Bacteria; Firmicutes; Clostridia; Clostridiales; Lachnospiraceae
ASV586	0	1	0	0	0	0	0	0	0	0	0	0	4	0	2	0	0	4	4	3	2	3	0	0	0	Bacteria; Firmicutes; Clostridia; Clostridiales; Lachnospiraceae
ASV587	0	5	0	0	0	0	0	0	0	0	0	0	2	0	0	0	0	0	0	8	6	2	0	0	0	Bacteria; Firmicutes; Clostridia; Clostridiales; Lachnospiraceae
ASV588	0	0	0	0	0	0	0	0	0	0	0	0	0	0	15	0	0	0	0	8	0	0	0	0	0	Bacteria; Firmicutes; Clostridia; Clostridiales; Lachnospiraceae
ASV589	0	0	0	0	0	0	0	0	0	0	0	0	3	0	0	0	0	0	0	9	11	0	0	0	0	Bacteria
ASV590	0	0	9	0	0	0	0	14	0	0	0	0	0	0	0	0	0	0	0	0	0	0	0	0	0	Bacteria; Firmicutes; Clostridia; Clostridiales; Ruminococcaceae; Anaerotruncus
ASV591	5	0	0	0	0	0	0	0	0	0	0	0	0	0	0	0	0	0	0	4	7	6	0	0	0	Bacteria; Firmicutes; Clostridia; Clostridiales; Lachnospiraceae
ASV592	7	0	0	0	0	0	3	8	0	0	0	2	0	0	0	0	0	0	0	0	0	0	0	2	0	Bacteria; Firmicutes; Erysipelotrichia; Erysipelotrichales; Erysipelotrichaceae; Ileibacterium
ASV593	0	0	0	0	0	0	0	0	0	0	0	0	10	0	0	0	0	0	12	0	0	0	0	0	0	Bacteria; Firmicutes; Clostridia; Clostridiales; Ruminococcaceae; Oscillibacter
ASV594	7	0	0	15	0	0	0	0	0	0	0	0	0	0	0	0	0	0	0	0	0	0	0	0	0	Bacteria; Firmicutes; Clostridia; Clostridiales; Lachnospiraceae; Lachnospiraceae NK4A136 group
ASV595	0	22	0	0	0	0	0	0	0	0	0	0	0	0	0	0	0	0	0	0	0	0	0	0	0	Bacteria; Firmicutes; Erysipelotrichia; Erysipelotrichales; Erysipelotrichaceae
ASV596	0	0	0	0	0	0	0	0	0	0	0	0	22	0	0	0	0	0	0	0	0	0	0	0	0	Bacteria; Firmicutes; Clostridia; Clostridiales; Lachnospiraceae
ASV597	0	0	0	0	0	0	0	0	22	0	0	0	0	0	0	0	0	0	0	0	0	0	0	0	0	Bacteria; Firmicutes; Erysipelotrichia; Erysipelotrichales; Erysipelotrichaceae; Ileibacterium
ASV598	0	0	0	1	0	0	0	0	6	0	0	0	0	0	1	0	0	1	0	0	1	2	4	0	5	Bacteria; Firmicutes; Clostridia; Clostridiales; Ruminococcaceae
ASV599	21	0	0	0	0	0	0	0	0	0	0	0	0	0	0	0	0	0	0	0	0	0	0	0	0	Bacteria; Firmicutes; Clostridia; Clostridiales; Ruminococcaceae; Ruminiclostridium 9
ASV600	2	4	0	0	0	5	0	0	0	0	0	0	5	0	0	0	0	0	0	5	0	0	0	0	0	Bacteria; Firmicutes; Clostridia; Clostridiales; Lachnospiraceae
ASV601	0	13	0	0	0	0	0	0	0	0	0	0	0	0	0	0	0	0	0	0	8	0	0	0	0	Bacteria; Firmicutes; Clostridia; Clostridiales; Ruminococcaceae
ASV602	0	0	21	0	0	0	0	0	0	0	0	0	0	0	0	0	0	0	0	0	0	0	0	0	0	Bacteria
ASV603	0	0	0	0	0	0	0	0	0	0	0	0	21	0	0	0	0	0	0	0	0	0	0	0	0	Bacteria; Firmicutes; Clostridia; Clostridiales; Lachnospiraceae; Blautia
ASV604	2	10	0	2	0	0	1	0	1	0	1	1	0	0	0	0	0	0	0	0	0	2	0	0	0	Bacteria; Firmicutes; Clostridia; Clostridiales; Lachnospiraceae
ASV605	0	0	0	0	0	4	0	0	0	0	0	0	0	0	0	0	0	0	0	0	8	1	1	6	0	Bacteria; Firmicutes; Bacilli; Lactobacillales; Lactobacillaceae; Lactobacillus
ASV606	0	0	0	0	0	0	0	0	0	0	0	0	0	0	20	0	0	0	0	0	0	0	0	0	0	Bacteria; Firmicutes; Erysipelotrichia; Erysipelotrichales; Erysipelotrichaceae; Ileibacterium
ASV607	0	0	0	0	0	0	0	0	0	0	0	0	0	0	0	2	0	0	9	9	0	0	0	0	0	Bacteria; Firmicutes; Clostridia; Clostridiales; Ruminococcaceae
ASV608	0	0	0	0	0	0	0	0	2	2	0	0	2	0	0	5	0	0	7	0	2	0	0	0	0	Bacteria; Firmicutes; Clostridia; Clostridiales; Ruminococcaceae; Ruminiclostridium 5
ASV609	11	0	0	0	9	0	0	0	0	0	0	0	0	0	0	0	0	0	0	0	0	0	0	0	0	Bacteria; Firmicutes; Clostridia; Clostridiales
ASV610	0	13	7	0	0	0	0	0	0	0	0	0	0	0	0	0	0	0	0	0	0	0	0	0	0	Bacteria; Firmicutes; Clostridia; Clostridiales; Lachnospiraceae; Lachnospiraceae UCG-006
ASV611	0	0	20	0	0	0	0	0	0	0	0	0	0	0	0	0	0	0	0	0	0	0	0	0	0	Bacteria; Firmicutes; Clostridia; Clostridiales; Lachnospiraceae
ASV612	0	0	0	0	0	0	0	0	0	0	0	0	0	0	0	0	0	0	0	0	7	12	0	0	0	Bacteria; Firmicutes; Clostridia; Clostridiales; Lachnospiraceae
ASV613	0	0	0	0	0	0	0	0	0	0	0	0	0	0	0	0	0	0	0	0	0	0	0	19	0	Bacteria; Firmicutes; Clostridia; Clostridiales; Lachnospiraceae
ASV614	0	0	0	0	0	0	0	5	0	0	0	0	0	0	0	7	7	0	0	0	0	0	0	0	0	Bacteria; Firmicutes; Clostridia; Clostridiales; Lachnospiraceae; Roseburia
ASV615	0	0	0	0	0	0	0	0	0	0	0	0	0	0	0	0	19	0	0	0	0	0	0	0	0	Bacteria; Firmicutes; Clostridia; Clostridiales; Lachnospiraceae
ASV616	0	19	0	0	0	0	0	0	0	0	0	0	0	0	0	0	0	0	0	0	0	0	0	0	0	Bacteria; Firmicutes; Clostridia; Clostridiales; Lachnospiraceae
ASV617	0	19	0	0	0	0	0	0	0	0	0	0	0	0	0	0	0	0	0	0	0	0	0	0	0	Bacteria; Firmicutes; Clostridia; Clostridiales; Lachnospiraceae
ASV618	0	0	0	0	0	0	0	0	0	0	0	0	0	0	0	0	0	0	0	0	0	0	0	0	19	Bacteria; Firmicutes; Erysipelotrichia; Erysipelotrichales; Erysipelotrichaceae; Ileibacterium
ASV619	0	0	0	0	19	0	0	0	0	0	0	0	0	0	0	0	0	0	0	0	0	0	0	0	0	Bacteria; Firmicutes; Erysipelotrichia; Erysipelotrichales; Erysipelotrichaceae; Ileibacterium
ASV620	0	0	0	0	0	0	0	0	0	0	0	0	0	0	0	0	0	0	0	0	0	18	0	0	0	Bacteria; Firmicutes; Bacilli; Lactobacillales; Lactobacillaceae; Lactobacillus
ASV621	1	0	0	0	0	0	0	0	2	0	0	1	0	0	0	1	0	8	0	0	0	0	1	4	0	Bacteria; Firmicutes; Clostridia; Clostridiales; Lachnospiraceae
ASV622	0	0	0	0	0	0	0	0	0	0	0	0	0	0	0	0	0	0	0	0	0	0	0	18	0	Bacteria
ASV623	0	13	0	0	0	0	0	0	0	0	0	0	0	0	0	0	0	0	0	0	5	0	0	0	0	Bacteria; Firmicutes; Clostridia; Clostridiales; Ruminococcaceae; Butyricicoccus
ASV624	0	0	0	0	0	0	0	0	0	0	0	0	16	0	0	0	0	0	0	0	0	0	0	0	2	Bacteria; Firmicutes; Clostridia; Clostridiales
ASV625	0	0	0	0	0	0	0	0	0	0	0	0	0	0	4	0	0	0	0	0	13	0	0	0	0	Bacteria; Firmicutes; Clostridia; Clostridiales; Lachnospiraceae; Lachnospiraceae UCG-008
ASV626	0	0	0	0	0	0	0	0	0	0	0	0	0	0	3	0	0	0	0	0	14	0	0	0	0	Bacteria; Firmicutes; Clostridia; Clostridiales; Lachnospiraceae; Lachnospiraceae UCG-008
ASV627	0	0	0	0	0	0	0	0	0	0	0	0	0	0	0	0	0	0	0	0	0	0	0	17	0	Bacteria; Firmicutes; Bacilli; Lactobacillales; Lactobacillaceae; Lactobacillus
ASV628	0	0	0	0	0	0	0	0	0	0	0	9	0	0	0	0	0	0	8	0	0	0	0	0	0	Bacteria; Proteobacteria; Gammaproteobacteria; Betaproteobacteriales; Burkholderiaceae; Parasutterella
ASV629	0	0	0	0	0	0	0	0	0	0	0	0	3	0	0	0	0	0	7	0	0	4	2	0	0	Bacteria; Firmicutes; Erysipelotrichia; Erysipelotrichales; Erysipelotrichaceae; Ileibacterium
ASV630	0	0	0	0	0	0	0	0	0	0	0	0	0	0	0	0	0	0	0	0	0	0	0	16	0	Bacteria; Firmicutes; Clostridia; Clostridiales; Lachnospiraceae
ASV631	4	0	2	0	0	10	0	0	0	0	0	0	0	0	0	0	0	0	0	0	0	0	0	0	0	Bacteria; Firmicutes; Clostridia; Clostridiales; Lachnospiraceae; ASF356
ASV632	0	16	0	0	0	0	0	0	0	0	0	0	0	0	0	0	0	0	0	0	0	0	0	0	0	Bacteria; Firmicutes; Clostridia; Clostridiales
ASV633	0	16	0	0	0	0	0	0	0	0	0	0	0	0	0	0	0	0	0	0	0	0	0	0	0	Bacteria; Firmicutes; Clostridia; Clostridiales; Ruminococcaceae; Ruminiclostridium 5
ASV634	0	0	0	0	0	0	0	0	0	0	0	0	0	0	0	0	0	0	0	0	0	0	0	0	16	Bacteria; Firmicutes; Bacilli; Lactobacillales; Lactobacillaceae; Lactobacillus
ASV635	0	0	0	0	0	0	0	0	16	0	0	0	0	0	0	0	0	0	0	0	0	0	0	0	0	Bacteria; Actinobacteria; Actinobacteria; Bifidobacteriales; Bifidobacteriaceae; Bifidobacterium
ASV636	0	0	0	0	0	0	0	0	16	0	0	0	0	0	0	0	0	0	0	0	0	0	0	0	0	Bacteria; Firmicutes; Erysipelotrichia; Erysipelotrichales; Erysipelotrichaceae; Ileibacterium
ASV637	0	0	0	0	0	16	0	0	0	0	0	0	0	0	0	0	0	0	0	0	0	0	0	0	0	Bacteria; Firmicutes; Clostridia; Clostridiales; Lachnospiraceae; Lachnospiraceae NK4A136 group
ASV638	0	0	0	0	0	0	0	0	0	0	16	0	0	0	0	0	0	0	0	0	0	0	0	0	0	Bacteria; Firmicutes; Erysipelotrichia; Erysipelotrichales; Erysipelotrichaceae; Ileibacterium
ASV639	0	0	0	0	0	0	0	0	0	0	0	0	4	0	6	0	0	0	0	0	5	0	0	0	0	Bacteria; Firmicutes; Clostridia; Clostridiales; Ruminococcaceae; Anaerotruncus
ASV640	0	11	0	0	0	0	0	0	0	0	0	0	0	0	0	0	0	0	0	0	0	0	4	0	0	Bacteria; Firmicutes; Clostridia; Clostridiales; Lachnospiraceae
ASV641	15	0	0	0	0	0	0	0	0	0	0	0	0	0	0	0	0	0	0	0	0	0	0	0	0	Bacteria; Firmicutes; Clostridia; Clostridiales; Ruminococcaceae; [Eubacterium] coprostanoligenes group
ASV642	9	0	0	0	0	6	0	0	0	0	0	0	0	0	0	0	0	0	0	0	0	0	0	0	0	Bacteria; Firmicutes; Clostridia; Clostridiales; Lachnospiraceae; ASF356
ASV643	0	6	0	0	0	0	0	0	0	0	0	0	0	0	0	0	0	0	0	0	9	0	0	0	0	Bacteria; Firmicutes; Clostridia; Clostridiales
ASV644	0	4	0	0	0	0	0	0	0	0	0	0	11	0	0	0	0	0	0	0	0	0	0	0	0	Bacteria; Firmicutes; Clostridia; Clostridiales; Ruminococcaceae
ASV645	0	0	0	0	15	0	0	0	0	0	0	0	0	0	0	0	0	0	0	0	0	0	0	0	0	Bacteria; Firmicutes; Clostridia; Clostridiales; Lachnospiraceae
ASV646	0	0	0	0	15	0	0	0	0	0	0	0	0	0	0	0	0	0	0	0	0	0	0	0	0	Bacteria; Firmicutes; Erysipelotrichia; Erysipelotrichales; Erysipelotrichaceae; Ileibacterium
ASV647	0	0	0	0	0	0	0	0	0	0	0	0	0	0	0	0	0	0	0	0	7	7	0	0	0	Bacteria; Firmicutes; Clostridia; Clostridiales; Lachnospiraceae; Lachnospiraceae NK4A136 group
ASV648	0	0	0	0	0	0	0	0	0	0	0	0	0	0	0	0	0	0	4	0	6	4	0	0	0	Bacteria; Firmicutes; Clostridia; Clostridiales; Lachnospiraceae
ASV649	0	0	0	0	0	0	14	0	0	0	0	0	0	0	0	0	0	0	0	0	0	0	0	0	0	Bacteria; Firmicutes; Erysipelotrichia; Erysipelotrichales; Erysipelotrichaceae; Ileibacterium
ASV650	7	0	0	0	0	0	7	0	0	0	0	0	0	0	0	0	0	0	0	0	0	0	0	0	0	Bacteria; Firmicutes; Erysipelotrichia; Erysipelotrichales; Erysipelotrichaceae; Ileibacterium
ASV651	0	0	0	0	0	0	0	0	0	0	0	0	10	0	0	0	0	0	4	0	0	0	0	0	0	Bacteria; Firmicutes; Clostridia; Clostridiales; Lachnospiraceae; Marvinbryantia
ASV652	14	0	0	0	0	0	0	0	0	0	0	0	0	0	0	0	0	0	0	0	0	0	0	0	0	Bacteria; Firmicutes; Clostridia; Clostridiales; Lachnospiraceae
ASV653	0	0	0	0	0	0	0	0	0	0	0	0	0	0	0	6	8	0	0	0	0	0	0	0	0	Bacteria; Firmicutes; Erysipelotrichia; Erysipelotrichales; Erysipelotrichaceae
ASV654	0	0	14	0	0	0	0	0	0	0	0	0	0	0	0	0	0	0	0	0	0	0	0	0	0	Bacteria; Firmicutes; Clostridia; Clostridiales; Lachnospiraceae
ASV655	0	0	0	0	0	0	0	0	0	0	0	0	0	0	0	0	0	0	0	0	0	0	0	13	0	Bacteria; Firmicutes; Erysipelotrichia; Erysipelotrichales; Erysipelotrichaceae; Ileibacterium
ASV656	0	0	0	0	0	0	0	0	0	0	0	0	0	6	0	0	0	0	0	0	1	0	0	6	0	Bacteria; Firmicutes; Clostridia; Clostridiales; Ruminococcaceae; Oscillibacter
ASV657	3	0	0	0	0	0	0	0	0	0	0	0	10	0	0	0	0	0	0	0	0	0	0	0	0	Bacteria; Firmicutes; Clostridia; Clostridiales; Lachnospiraceae
ASV658	0	0	0	0	0	0	0	7	0	0	0	0	0	0	0	0	0	6	0	0	0	0	0	0	0	Bacteria; Firmicutes; Clostridia; Clostridiales; Lachnospiraceae; Lachnospiraceae UCG-001
ASV659	0	0	0	3	0	0	0	0	0	0	0	0	0	0	0	0	0	5	0	0	5	0	0	0	0	Bacteria; Firmicutes; Clostridia; Clostridiales; Lachnospiraceae; Lachnospiraceae NK4A136 group
ASV660	0	10	3	0	0	0	0	0	0	0	0	0	0	0	0	0	0	0	0	0	0	0	0	0	0	Bacteria; Firmicutes; Clostridia; Clostridiales; Lachnospiraceae; Lachnospiraceae NK4A136 group
ASV661	0	9	4	0	0	0	0	0	0	0	0	0	0	0	0	0	0	0	0	0	0	0	0	0	0	Bacteria; Firmicutes; Clostridia; Clostridiales; Lachnospiraceae; Lachnospiraceae UCG-006
ASV662	0	0	0	0	0	0	0	0	0	0	0	0	0	0	0	0	0	0	0	13	0	0	0	0	0	Bacteria; Firmicutes; Clostridia; Clostridiales
ASV663	0	0	0	0	0	0	0	0	0	0	0	0	0	0	0	0	0	0	0	13	0	0	0	0	0	Bacteria; Firmicutes; Bacilli; Lactobacillales; Lactobacillaceae; Lactobacillus
ASV664	0	0	8	0	5	0	0	0	0	0	0	0	0	0	0	0	0	0	0	0	0	0	0	0	0	Bacteria; Firmicutes; Clostridia; Clostridiales; Lachnospiraceae
ASV665	0	0	2	0	0	0	0	9	0	0	0	0	1	0	0	0	0	0	0	0	1	0	0	0	0	Bacteria; Firmicutes; Erysipelotrichia; Erysipelotrichales; Erysipelotrichaceae; Turicibacter
ASV666	0	0	0	0	0	0	0	3	4	0	0	1	0	0	0	0	0	0	0	0	5	0	0	0	0	Bacteria; Firmicutes; Clostridia; Clostridiales; Lachnospiraceae
ASV667	0	0	0	0	0	13	0	0	0	0	0	0	0	0	0	0	0	0	0	0	0	0	0	0	0	Bacteria; Firmicutes; Clostridia; Clostridiales; Lachnospiraceae; Lachnospiraceae NK4A136 group
ASV668	0	0	0	0	0	0	0	0	0	0	13	0	0	0	0	0	0	0	0	0	0	0	0	0	0	Bacteria; Firmicutes; Erysipelotrichia; Erysipelotrichales; Erysipelotrichaceae; Ileibacterium
ASV669	0	0	0	0	0	0	12	0	0	0	0	0	0	0	0	0	0	0	0	0	0	0	0	0	0	Bacteria; Firmicutes; Bacilli; Lactobacillales; Lactobacillaceae; Lactobacillus
ASV670	12	0	0	0	0	0	0	0	0	0	0	0	0	0	0	0	0	0	0	0	0	0	0	0	0	Bacteria; Firmicutes; Clostridia; Clostridiales
ASV671	0	8	0	0	0	0	0	0	0	0	0	0	0	0	0	0	4	0	0	0	0	0	0	0	0	Bacteria; Firmicutes; Clostridia; Clostridiales
ASV672	0	12	0	0	0	0	0	0	0	0	0	0	0	0	0	0	0	0	0	0	0	0	0	0	0	Bacteria; Firmicutes; Clostridia; Clostridiales; Lachnospiraceae; Lachnoclostridium
ASV673	0	12	0	0	0	0	0	0	0	0	0	0	0	0	0	0	0	0	0	0	0	0	0	0	0	Bacteria
ASV674	0	0	0	0	0	0	0	3	3	5	0	0	0	0	0	0	0	0	0	0	1	0	0	0	0	Bacteria
ASV675	0	0	0	0	12	0	0	0	0	0	0	0	0	0	0	0	0	0	0	0	0	0	0	0	0	Bacteria; Firmicutes; Clostridia; Clostridiales; Lachnospiraceae; Blautia
ASV676	0	0	0	0	0	0	0	0	0	0	0	0	0	0	0	0	0	0	0	0	0	11	0	0	0	Bacteria; Firmicutes; Clostridia; Clostridiales; Family XI_2II; Family XIII UCG-001
ASV677	0	0	0	0	0	0	0	0	0	0	0	0	0	0	0	0	0	0	0	0	0	11	0	0	0	Bacteria; Firmicutes; Clostridia; Clostridiales
ASV678	0	0	0	0	5	0	0	0	0	0	0	0	0	0	5	0	0	0	0	0	0	0	0	0	1	Bacteria; Firmicutes; Erysipelotrichia; Erysipelotrichales; Erysipelotrichaceae; Ileibacterium
ASV679	0	2	0	0	0	3	0	0	0	0	0	0	0	0	0	4	1	0	0	0	0	0	1	0	0	Bacteria; Firmicutes; Clostridia; Clostridiales; Lachnospiraceae
ASV680	5	0	0	0	0	0	0	0	0	0	0	0	0	0	0	0	0	0	0	0	0	0	0	6	0	Bacteria; Firmicutes; Clostridia; Clostridiales; Ruminococcaceae; Anaerotruncus
ASV681	0	0	0	0	0	0	11	0	0	0	0	0	0	0	0	0	0	0	0	0	0	0	0	0	0	Bacteria; Firmicutes; Clostridia; Clostridiales; Lachnospiraceae; GCA-900066575
ASV682	11	0	0	0	0	0	0	0	0	0	0	0	0	0	0	0	0	0	0	0	0	0	0	0	0	Bacteria; Firmicutes; Clostridia; Clostridiales; Lachnospiraceae
ASV683	3	0	1	0	0	7	0	0	0	0	0	0	0	0	0	0	0	0	0	0	0	0	0	0	0	Bacteria; Firmicutes; Clostridia; Clostridiales; Lachnospiraceae; ASF356
ASV684	0	0	0	0	0	0	0	0	0	0	0	0	0	0	0	11	0	0	0	0	0	0	0	0	0	Bacteria; Firmicutes; Clostridia; Clostridiales; Lachnospiraceae
ASV685	0	11	0	0	0	0	0	0	0	0	0	0	0	0	0	0	0	0	0	0	0	0	0	0	0	Bacteria; Firmicutes; Clostridia; Clostridiales; Lachnospiraceae; Lachnospiraceae NK4A136 group
ASV686	0	0	0	0	0	0	0	0	0	0	0	0	0	0	0	0	0	0	0	11	0	0	0	0	0	Bacteria; Firmicutes; Clostridia; Clostridiales; Lachnospiraceae
ASV687	0	0	0	11	0	0	0	0	0	0	0	0	0	0	0	0	0	0	0	0	0	0	0	0	0	Bacteria; Firmicutes; Clostridia; Clostridiales; Lachnospiraceae; Lachnospiraceae FCS020 group
ASV688	0	0	0	0	0	0	0	0	0	0	0	0	0	0	0	0	0	0	0	0	0	10	0	0	0	Bacteria; Firmicutes; Clostridia; Clostridiales; Lachnospiraceae; Lachnospiraceae NK4A136 group
ASV689	0	0	0	0	0	0	0	0	0	0	0	0	0	0	0	0	0	0	0	0	0	10	0	0	0	Bacteria; Firmicutes; Clostridia; Clostridiales
ASV690	0	3	0	0	3	0	1	0	0	0	2	0	0	0	0	0	0	0	0	0	0	1	0	0	0	Bacteria; Firmicutes; Clostridia; Clostridiales; Lachnospiraceae
ASV691	0	1	0	0	1	0	0	4	0	0	0	0	0	0	4	0	0	0	0	0	0	0	0	0	0	Bacteria; Firmicutes; Clostridia; Clostridiales; Ruminococcaceae
ASV692	3	0	0	0	0	0	0	0	0	0	0	0	0	0	2	5	0	0	0	0	0	0	0	0	0	Bacteria; Firmicutes; Clostridia; Clostridiales; Ruminococcaceae; Oscillibacter
ASV693	0	0	0	0	0	0	0	0	0	0	0	0	0	0	0	0	0	0	0	0	0	0	10	0	0	Bacteria
ASV694	2	0	0	0	0	0	1	1	0	0	0	0	0	0	0	0	0	0	0	0	4	0	0	2	0	Bacteria; Firmicutes; Erysipelotrichia; Erysipelotrichales; Erysipelotrichaceae; Ileibacterium
ASV695	0	0	0	0	0	0	10	0	0	0	0	0	0	0	0	0	0	0	0	0	0	0	0	0	0	Bacteria; Firmicutes; Bacilli; Lactobacillales; Lactobacillaceae; Lactobacillus
ASV696	0	0	0	0	0	0	0	4	0	0	0	3	0	0	0	3	0	0	0	0	0	0	0	0	0	Bacteria; Firmicutes; Clostridia; Clostridiales; Lachnospiraceae; Lachnospiraceae UCG-008
ASV697	0	0	0	0	0	0	0	0	0	0	0	0	0	0	0	0	0	10	0	0	0	0	0	0	0	Bacteria; Firmicutes; Erysipelotrichia; Erysipelotrichales; Erysipelotrichaceae; Ileibacterium
ASV698	0	10	0	0	0	0	0	0	0	0	0	0	0	0	0	0	0	0	0	0	0	0	0	0	0	Bacteria; Firmicutes; Clostridia; Clostridiales
ASV699	0	10	0	0	0	0	0	0	0	0	0	0	0	0	0	0	0	0	0	0	0	0	0	0	0	Bacteria; Firmicutes; Clostridia; Clostridiales; Lachnospiraceae
ASV700	0	0	0	0	0	0	0	0	0	0	0	0	0	0	0	0	0	0	0	10	0	0	0	0	0	Bacteria; Firmicutes; Clostridia; Clostridiales; Ruminococcaceae; Ruminococcaceae UCG-014
ASV701	0	0	0	0	0	0	0	0	0	0	0	0	0	0	0	0	0	0	0	4	6	0	0	0	0	Bacteria; Firmicutes; Clostridia; Clostridiales; Lachnospiraceae
ASV702	0	0	0	0	0	0	0	10	0	0	0	0	0	0	0	0	0	0	0	0	0	0	0	0	0	Bacteria; Firmicutes; Clostridia; Clostridiales; Lachnospiraceae
ASV703	0	0	0	0	10	0	0	0	0	0	0	0	0	0	0	0	0	0	0	0	0	0	0	0	0	Bacteria; Firmicutes; Erysipelotrichia; Erysipelotrichales; Erysipelotrichaceae; Ileibacterium
ASV704	0	0	0	0	0	0	0	0	0	0	0	0	10	0	0	0	0	0	0	0	0	0	0	0	0	Bacteria; Firmicutes; Erysipelotrichia; Erysipelotrichales; Erysipelotrichaceae; Erysipelatoclostridium
ASV705	0	0	0	0	0	0	0	0	10	0	0	0	0	0	0	0	0	0	0	0	0	0	0	0	0	Bacteria; Firmicutes; Erysipelotrichia; Erysipelotrichales; Erysipelotrichaceae; Ileibacterium
ASV706	0	0	0	0	0	0	0	0	0	0	0	0	0	10	0	0	0	0	0	0	0	0	0	0	0	Bacteria; Firmicutes; Erysipelotrichia; Erysipelotrichales; Erysipelotrichaceae
ASV707	0	0	0	0	0	0	0	0	0	0	0	0	0	0	0	0	0	0	0	0	5	4	0	0	0	Bacteria; Firmicutes; Clostridia; Clostridiales; Lachnospiraceae
ASV708	0	0	0	0	0	0	0	0	0	0	0	0	0	0	0	2	0	0	6	0	0	1	0	0	0	Bacteria
ASV709	0	0	0	0	0	0	0	0	0	0	0	0	0	0	0	0	0	0	0	0	0	0	9	0	0	Bacteria; Firmicutes; Clostridia; Clostridiales
ASV710	0	0	0	0	0	0	9	0	0	0	0	0	0	0	0	0	0	0	0	0	0	0	0	0	0	Bacteria; Firmicutes; Clostridia; Clostridiales; Lachnospiraceae
ASV711	3	0	0	0	0	0	2	0	0	0	0	0	0	0	0	4	0	0	0	0	0	0	0	0	0	Bacteria; Firmicutes; Clostridia; Clostridiales; Defluviitaleaceae; Defluviitaleaceae UCG-011
ASV712	9	0	0	0	0	0	0	0	0	0	0	0	0	0	0	0	0	0	0	0	0	0	0	0	0	Bacteria; Firmicutes; Clostridia; Clostridiales; Ruminococcaceae
ASV713	9	0	0	0	0	0	0	0	0	0	0	0	0	0	0	0	0	0	0	0	0	0	0	0	0	Bacteria; Firmicutes; Clostridia; Clostridiales; Lachnospiraceae; ASF356
ASV714	0	0	0	0	0	0	0	0	0	0	0	0	0	0	0	0	9	0	0	0	0	0	0	0	0	Bacteria; Firmicutes; Clostridia; Clostridiales; Lachnospiraceae
ASV715	0	9	0	0	0	0	0	0	0	0	0	0	0	0	0	0	0	0	0	0	0	0	0	0	0	Bacteria; Firmicutes; Clostridia; Clostridiales; Ruminococcaceae
ASV716	0	0	0	0	0	0	0	0	0	0	0	0	0	0	0	0	0	0	0	9	0	0	0	0	0	Bacteria; Firmicutes; Clostridia; Clostridiales; Ruminococcaceae; Ruminiclostridium 9
ASV717	0	0	9	0	0	0	0	0	0	0	0	0	0	0	0	0	0	0	0	0	0	0	0	0	0	Bacteria; Firmicutes; Clostridia; Clostridiales; Ruminococcaceae; Butyricicoccus
ASV718	0	0	0	0	0	0	0	0	0	0	0	9	0	0	0	0	0	0	0	0	0	0	0	0	0	Bacteria; Firmicutes; Clostridia; Clostridiales; Lachnospiraceae
ASV719	0	0	0	0	0	0	0	0	4	0	0	5	0	0	0	0	0	0	0	0	0	0	0	0	0	Bacteria; Firmicutes; Clostridia; Clostridiales; Lachnospiraceae; Lachnospiraceae UCG-001
ASV720	0	0	0	9	0	0	0	0	0	0	0	0	0	0	0	0	0	0	0	0	0	0	0	0	0	Bacteria; Firmicutes; Erysipelotrichia; Erysipelotrichales; Erysipelotrichaceae; Ileibacterium
ASV721	0	0	0	0	0	0	0	0	0	0	9	0	0	0	0	0	0	0	0	0	0	0	0	0	0	Bacteria; Firmicutes; Clostridia; Clostridiales
ASV722	0	0	0	0	0	0	0	0	0	0	0	0	0	0	0	0	0	0	0	0	9	0	0	0	0	Bacteria; Firmicutes; Bacilli; Lactobacillales; Lactobacillaceae; Lactobacillus
ASV723	0	0	0	0	0	0	0	0	0	0	0	0	0	0	0	0	0	0	0	0	9	0	0	0	0	Bacteria; Tenericutes; Mollicutes; Mollicutes RF39
ASV724	0	0	0	0	0	0	0	0	0	0	0	0	0	0	0	0	0	0	0	0	0	8	0	0	0	Bacteria; Firmicutes; Clostridia; Clostridiales; Lachnospiraceae
ASV725	0	0	0	0	0	0	0	0	0	0	0	0	0	0	0	0	0	0	0	0	0	8	0	0	0	Bacteria; Firmicutes; Clostridia; Clostridiales; Lachnospiraceae
ASV726	0	0	0	0	0	0	1	1	0	0	1	0	0	0	0	0	0	0	1	0	1	2	1	0	0	Bacteria; Firmicutes; Clostridia; Clostridiales; Lachnospiraceae
ASV727	0	0	0	0	0	0	0	0	7	0	0	0	0	0	0	0	0	0	0	0	0	1	0	0	0	Bacteria; Firmicutes; Erysipelotrichia; Erysipelotrichales; Erysipelotrichaceae; Ileibacterium
ASV728	0	0	0	0	0	0	0	0	0	0	0	0	0	0	0	0	0	0	0	0	0	0	0	8	0	Bacteria; Firmicutes; Clostridia; Clostridiales; Ruminococcaceae; Ruminiclostridium 9
ASV729	0	0	0	0	0	0	0	0	0	0	0	0	0	0	0	0	0	0	0	0	6	0	0	2	0	Bacteria; Firmicutes; Bacilli; Lactobacillales; Lactobacillaceae; Lactobacillus
ASV730	0	0	0	0	0	1	0	0	0	0	0	0	0	0	0	0	0	0	0	0	4	0	0	2	1	Bacteria; Firmicutes; Bacilli; Lactobacillales; Lactobacillaceae; Lactobacillus
ASV731	0	0	0	0	0	0	8	0	0	0	0	0	0	0	0	0	0	0	0	0	0	0	0	0	0	Bacteria; Firmicutes; Bacilli; Lactobacillales; Lactobacillaceae; Lactobacillus
ASV732	0	0	0	0	0	0	0	0	0	0	0	0	0	0	0	0	8	0	0	0	0	0	0	0	0	Bacteria; Firmicutes; Clostridia; Clostridiales; Lachnospiraceae; Lachnospiraceae UCG-008
ASV733	0	0	0	0	0	0	0	0	0	0	0	0	0	0	0	0	8	0	0	0	0	0	0	0	0	Bacteria; Firmicutes; Clostridia; Clostridiales; Ruminococcaceae; UBA1819
ASV734	0	0	0	0	0	0	0	0	0	4	0	0	0	0	0	0	4	0	0	0	0	0	0	0	0	Bacteria; Actinobacteria; Coriobacteriia; Coriobacteriales; Eggerthellaceae; Enterorhabdus
ASV735	0	0	0	0	0	0	0	0	1	4	0	0	0	0	0	0	0	3	0	0	0	0	0	0	0	Bacteria; Firmicutes; Erysipelotrichia; Erysipelotrichales; Erysipelotrichaceae; Ileibacterium
ASV736	0	8	0	0	0	0	0	0	0	0	0	0	0	0	0	0	0	0	0	0	0	0	0	0	0	Bacteria; Firmicutes; Clostridia; Clostridiales; Ruminococcaceae; Ruminococcaceae UCG-013
ASV737	0	8	0	0	0	0	0	0	0	0	0	0	0	0	0	0	0	0	0	0	0	0	0	0	0	Bacteria; Firmicutes; Clostridia; Clostridiales; Lachnospiraceae; [Eubacterium] ventriosum group
ASV738	0	0	0	0	0	0	0	0	0	0	0	0	0	0	0	0	0	0	0	0	0	0	0	0	8	Bacteria; Firmicutes; Clostridia; Clostridiales; Lachnospiraceae
ASV739	0	0	0	0	0	0	0	0	0	0	0	0	0	8	0	0	0	0	0	0	0	0	0	0	0	Bacteria; Firmicutes; Erysipelotrichia; Erysipelotrichales; Erysipelotrichaceae
ASV740	0	0	0	0	0	0	0	0	0	0	0	0	0	8	0	0	0	0	0	0	0	0	0	0	0	Bacteria; Firmicutes; Bacilli; Lactobacillales
ASV741	0	0	0	0	0	0	0	0	0	0	0	0	0	0	0	0	0	0	0	0	8	0	0	0	0	Bacteria; Firmicutes; Clostridia; Clostridiales; Lachnospiraceae
ASV742	0	0	0	0	0	0	0	0	0	0	0	0	0	0	0	0	0	0	0	0	8	0	0	0	0	Bacteria; Firmicutes; Clostridia; Clostridiales; Lachnospiraceae
ASV743	0	0	0	0	0	0	0	0	0	0	0	0	0	0	0	0	0	0	0	0	0	7	0	0	0	Bacteria; Firmicutes; Clostridia; Clostridiales; Lachnospiraceae
ASV744	0	0	0	0	0	0	0	0	0	0	0	0	0	0	0	0	0	0	4	1	1	1	0	0	0	Bacteria; Firmicutes; Clostridia; Clostridiales; Lachnospiraceae
ASV745	0	0	0	0	0	0	0	0	0	0	0	0	0	0	0	0	0	0	0	0	0	0	7	0	0	Bacteria; Firmicutes; Clostridia; Clostridiales; Ruminococcaceae; Anaerotruncus
ASV746	0	0	0	0	0	0	0	0	0	0	0	0	0	0	0	0	0	0	0	0	0	0	7	0	0	Bacteria; Firmicutes; Clostridia; Clostridiales; Lachnospiraceae; Lachnospiraceae FCS020 group
ASV747	0	0	0	0	0	0	0	0	0	3	0	0	0	0	0	0	0	0	0	0	0	0	4	0	0	Bacteria; Firmicutes; Clostridia; Clostridiales; Lachnospiraceae
ASV748	0	5	0	0	0	0	0	0	0	0	0	0	0	0	0	0	0	0	0	0	0	0	2	0	0	Bacteria; Firmicutes; Clostridia; Clostridiales; Lachnospiraceae
ASV749	0	0	0	0	0	1	0	0	0	0	0	0	0	0	0	0	0	0	0	0	3	0	0	3	0	Bacteria; Firmicutes; Bacilli; Lactobacillales; Lactobacillaceae; Lactobacillus
ASV750	1	0	0	0	0	0	1	1	0	0	0	2	0	0	0	0	0	0	0	0	0	0	0	2	0	Bacteria; Firmicutes; Erysipelotrichia; Erysipelotrichales; Erysipelotrichaceae; Ileibacterium
ASV751	0	0	0	0	0	0	7	0	0	0	0	0	0	0	0	0	0	0	0	0	0	0	0	0	0	Bacteria; Firmicutes; Bacilli; Lactobacillales; Lactobacillaceae; Lactobacillus
ASV752	7	0	0	0	0	0	0	0	0	0	0	0	0	0	0	0	0	0	0	0	0	0	0	0	0	Bacteria
ASV753	7	0	0	0	0	0	0	0	0	0	0	0	0	0	0	0	0	0	0	0	0	0	0	0	0	Bacteria; Firmicutes; Clostridia; Clostridiales; Ruminococcaceae; Ruminococcaceae UCG-014
ASV754	4	3	0	0	0	0	0	0	0	0	0	0	0	0	0	0	0	0	0	0	0	0	0	0	0	Bacteria; Firmicutes; Clostridia; Clostridiales; Ruminococcaceae; Ruminococcaceae UCG-014
ASV755	0	0	0	0	3	0	0	0	0	0	0	0	0	0	0	0	4	0	0	0	0	0	0	0	0	Bacteria; Firmicutes; Erysipelotrichia; Erysipelotrichales; Erysipelotrichaceae; Ileibacterium
ASV756	0	0	0	0	0	0	0	0	0	0	0	0	0	0	0	0	0	3	0	0	4	0	0	0	0	Bacteria; Firmicutes; Clostridia; Clostridiales; Ruminococcaceae; Ruminiclostridium 9
ASV757	0	7	0	0	0	0	0	0	0	0	0	0	0	0	0	0	0	0	0	0	0	0	0	0	0	Bacteria
ASV758	0	0	0	0	0	0	0	0	0	0	0	0	0	0	0	0	0	0	0	7	0	0	0	0	0	Bacteria; Firmicutes; Clostridia; Clostridiales; Lachnospiraceae
ASV759	0	0	7	0	0	0	0	0	0	0	0	0	0	0	0	0	0	0	0	0	0	0	0	0	0	Bacteria; Firmicutes; Bacilli; Lactobacillales; Lactobacillaceae; Lactobacillus
ASV760	0	0	0	7	0	0	0	0	0	0	0	0	0	0	0	0	0	0	0	0	0	0	0	0	0	Bacteria; Firmicutes; Clostridia; Clostridiales; Lachnospiraceae; Lachnospiraceae FCS020 group
ASV761	0	0	0	0	7	0	0	0	0	0	0	0	0	0	0	0	0	0	0	0	0	0	0	0	0	Bacteria; Bacteroidetes; Bacteroidia; Bacteroidales
ASV762	0	0	0	0	0	0	0	0	0	0	0	0	7	0	0	0	0	0	0	0	0	0	0	0	0	Bacteria; Firmicutes; Clostridia; Clostridiales; Lachnospiraceae; ASF356
ASV763	0	0	0	0	0	0	0	0	0	0	0	0	7	0	0	0	0	0	0	0	0	0	0	0	0	Bacteria; Firmicutes; Clostridia; Clostridiales; Lachnospiraceae
ASV764	0	0	0	0	0	0	0	0	0	0	0	0	7	0	0	0	0	0	0	0	0	0	0	0	0	Bacteria; Firmicutes; Clostridia; Clostridiales
ASV765	0	0	0	0	0	7	0	0	0	0	0	0	0	0	0	0	0	0	0	0	0	0	0	0	0	Bacteria; Firmicutes; Bacilli; Lactobacillales; Lactobacillaceae; Lactobacillus
ASV766	0	0	0	0	0	0	0	0	0	0	7	0	0	0	0	0	0	0	0	0	0	0	0	0	0	Bacteria; Firmicutes; Clostridia; Clostridiales; Lachnospiraceae
ASV767	0	0	0	0	0	0	0	0	0	0	7	0	0	0	0	0	0	0	0	0	0	0	0	0	0	Bacteria; Firmicutes; Bacilli; Lactobacillales; Lactobacillaceae; Lactobacillus
ASV768	0	0	0	0	0	0	0	0	0	0	7	0	0	0	0	0	0	0	0	0	0	0	0	0	0	Bacteria; Firmicutes; Erysipelotrichia; Erysipelotrichales; Erysipelotrichaceae; Ileibacterium
ASV769	0	0	0	0	0	0	0	0	0	0	0	0	0	0	0	0	0	0	0	0	7	0	0	0	0	Bacteria; Firmicutes; Clostridia; Clostridiales; Lachnospiraceae
ASV770	0	0	0	0	0	0	1	0	0	0	0	0	0	0	1	1	0	0	2	0	0	0	0	0	1	Bacteria; Firmicutes
ASV771	0	0	0	0	0	0	0	0	0	0	0	0	1	0	0	0	0	0	0	2	0	0	3	0	0	Bacteria; Firmicutes; Clostridia; Clostridiales; Ruminococcaceae
ASV772	0	0	0	0	0	0	0	0	0	0	0	0	0	0	0	0	0	0	6	0	0	0	0	0	0	Bacteria; Firmicutes; Clostridia; Clostridiales; Lachnospiraceae
ASV773	0	0	0	0	0	0	0	0	1	0	0	0	0	0	0	0	0	0	3	0	2	0	0	0	0	Bacteria; Firmicutes; Clostridia; Clostridiales; Ruminococcaceae; Ruminiclostridium
ASV774	0	0	0	0	0	0	0	0	0	0	0	0	0	0	0	6	0	0	0	0	0	0	0	0	0	Bacteria; Firmicutes; Erysipelotrichia; Erysipelotrichales; Erysipelotrichaceae; Ileibacterium
ASV775	0	0	0	0	0	0	0	0	0	0	0	0	0	0	0	0	6	0	0	0	0	0	0	0	0	Bacteria; Firmicutes; Erysipelotrichia; Erysipelotrichales; Erysipelotrichaceae; Ileibacterium
ASV776	0	0	0	0	0	0	0	3	0	0	0	0	0	0	0	0	3	0	0	0	0	0	0	0	0	Bacteria; Firmicutes; Clostridia; Clostridiales; Lachnospiraceae
ASV777	0	3	0	0	0	0	0	0	0	0	0	0	0	0	0	0	0	0	0	3	0	0	0	0	0	Bacteria; Firmicutes; Clostridia; Clostridiales; Family XI_2II; [Eubacterium] brachy group
ASV778	0	0	0	0	0	0	0	0	0	0	0	0	0	0	0	0	0	0	0	6	0	0	0	0	0	Bacteria; Firmicutes; Clostridia; Clostridiales; Lachnospiraceae
ASV779	0	0	6	0	0	0	0	0	0	0	0	0	0	0	0	0	0	0	0	0	0	0	0	0	0	Bacteria; Firmicutes; Clostridia; Clostridiales; Ruminococcaceae; Oscillibacter
ASV780	0	0	0	0	0	0	0	0	0	0	0	6	0	0	0	0	0	0	0	0	0	0	0	0	0	Bacteria
ASV781	0	0	0	6	0	0	0	0	0	0	0	0	0	0	0	0	0	0	0	0	0	0	0	0	0	Bacteria; Firmicutes; Clostridia; Clostridiales; Lachnospiraceae; Lachnospiraceae FCS020 group
ASV782	0	0	0	0	0	0	0	0	0	0	0	0	6	0	0	0	0	0	0	0	0	0	0	0	0	Bacteria
ASV783	0	0	0	0	0	0	0	0	0	0	0	0	0	6	0	0	0	0	0	0	0	0	0	0	0	Bacteria; Firmicutes; Bacilli; Lactobacillales; Lactobacillaceae; Lactobacillus
ASV784	0	0	0	0	0	0	0	0	0	0	0	0	0	6	0	0	0	0	0	0	0	0	0	0	0	Bacteria; Firmicutes; Clostridia; Clostridiales; Ruminococcaceae; Ruminiclostridium
ASV785	0	0	0	0	0	0	0	0	0	0	0	0	0	6	0	0	0	0	0	0	0	0	0	0	0	Bacteria; Firmicutes
ASV786	0	0	0	0	0	0	0	0	0	0	0	0	0	0	0	0	0	0	0	0	6	0	0	0	0	Bacteria; Bacteroidetes; Bacteroidia; Bacteroidales
ASV787	0	0	0	0	0	0	0	0	0	0	0	0	0	0	0	0	0	0	0	0	6	0	0	0	0	Bacteria; Firmicutes
ASV788	0	0	0	0	0	0	0	0	0	0	0	0	0	0	0	0	0	0	0	0	6	0	0	0	0	Bacteria
ASV789	0	0	0	0	0	0	0	0	0	0	0	0	0	0	0	0	0	0	0	0	6	0	0	0	0	Bacteria; Firmicutes; Bacilli; Lactobacillales; Lactobacillaceae; Lactobacillus
ASV790	0	0	0	0	0	0	0	0	0	0	0	0	0	0	0	0	0	0	0	0	6	0	0	0	0	Bacteria; Firmicutes; Clostridia; Clostridiales; Lachnospiraceae
ASV791	0	0	0	0	0	0	0	0	0	0	0	0	0	0	0	0	0	0	0	0	0	5	0	0	0	Bacteria; Firmicutes; Clostridia; Clostridiales; Ruminococcaceae
ASV792	0	0	0	0	0	0	0	0	0	0	0	0	0	0	0	0	0	0	0	0	0	0	0	5	0	Bacteria; Firmicutes; Bacilli; Lactobacillales; Lactobacillaceae; Lactobacillus
ASV793	0	0	0	0	0	0	0	0	0	0	1	0	0	0	0	0	2	0	0	1	0	0	0	1	0	Bacteria; Firmicutes; Clostridia; Clostridiales; Lachnospiraceae
ASV794	0	0	0	0	0	0	5	0	0	0	0	0	0	0	0	0	0	0	0	0	0	0	0	0	0	Bacteria; Firmicutes; Erysipelotrichia; Erysipelotrichales; Erysipelotrichaceae; Ileibacterium
ASV795	0	0	0	0	0	0	0	3	0	0	0	0	0	0	0	0	0	0	2	0	0	0	0	0	0	Bacteria; Firmicutes; Clostridia; Clostridiales; Lachnospiraceae
ASV796	0	0	0	0	0	0	0	0	0	0	0	0	3	0	0	0	0	0	2	0	0	0	0	0	0	Bacteria; Firmicutes; Clostridia; Clostridiales; Lachnospiraceae
ASV797	5	0	0	0	0	0	0	0	0	0	0	0	0	0	0	0	0	0	0	0	0	0	0	0	0	Bacteria; Firmicutes; Clostridia; Clostridiales; Ruminococcaceae
ASV798	2	0	3	0	0	0	0	0	0	0	0	0	0	0	0	0	0	0	0	0	0	0	0	0	0	Bacteria; Firmicutes; Clostridia; Clostridiales; Ruminococcaceae; Ruminiclostridium
ASV799	0	0	0	0	0	0	0	0	0	0	0	0	0	0	0	0	5	0	0	0	0	0	0	0	0	Bacteria; Verrucomicrobia; Verrucomicrobiae; Verrucomicrobiales; Akkermansiaceae; Akkermansia
ASV800	0	0	0	0	0	0	0	0	0	0	0	2	0	0	0	0	0	3	0	0	0	0	0	0	0	Bacteria; Firmicutes; Erysipelotrichia; Erysipelotrichales; Erysipelotrichaceae; Ileibacterium
ASV801	0	5	0	0	0	0	0	0	0	0	0	0	0	0	0	0	0	0	0	0	0	0	0	0	0	Bacteria; Firmicutes; Clostridia; Clostridiales
ASV802	0	5	0	0	0	0	0	0	0	0	0	0	0	0	0	0	0	0	0	0	0	0	0	0	0	Bacteria; Firmicutes; Clostridia; Clostridiales; Lachnospiraceae
ASV803	0	5	0	0	0	0	0	0	0	0	0	0	0	0	0	0	0	0	0	0	0	0	0	0	0	Bacteria; Firmicutes; Clostridia; Clostridiales; Lachnospiraceae
ASV804	0	5	0	0	0	0	0	0	0	0	0	0	0	0	0	0	0	0	0	0	0	0	0	0	0	Bacteria; Firmicutes; Clostridia; Clostridiales; Lachnospiraceae
ASV805	0	5	0	0	0	0	0	0	0	0	0	0	0	0	0	0	0	0	0	0	0	0	0	0	0	Bacteria; Firmicutes; Clostridia; Clostridiales; Lachnospiraceae
ASV806	0	5	0	0	0	0	0	0	0	0	0	0	0	0	0	0	0	0	0	0	0	0	0	0	0	Bacteria; Firmicutes; Clostridia; Clostridiales; Ruminococcaceae; Anaerotruncus
ASV807	0	1	0	0	2	0	0	0	0	2	0	0	0	0	0	0	0	0	0	0	0	0	0	0	0	Bacteria; Firmicutes; Clostridia; Clostridiales
ASV808	0	0	0	0	0	0	0	0	0	0	0	0	0	0	0	0	0	0	0	5	0	0	0	0	0	Bacteria; Firmicutes; Clostridia; Clostridiales; Ruminococcaceae
ASV809	0	0	5	0	0	0	0	0	0	0	0	0	0	0	0	0	0	0	0	0	0	0	0	0	0	Bacteria; Firmicutes; Erysipelotrichia; Erysipelotrichales; Erysipelotrichaceae; Turicibacter
ASV810	0	0	5	0	0	0	0	0	0	0	0	0	0	0	0	0	0	0	0	0	0	0	0	0	0	Bacteria; Firmicutes; Clostridia; Clostridiales; Ruminococcaceae; Ruminococcaceae UCG-014
ASV811	0	0	0	0	0	0	0	0	0	0	0	5	0	0	0	0	0	0	0	0	0	0	0	0	0	Bacteria; Firmicutes; Clostridia; Clostridiales; Clostridiales vadinBB60 group
ASV812	0	0	0	0	0	0	0	0	0	0	0	5	0	0	0	0	0	0	0	0	0	0	0	0	0	Bacteria; Firmicutes; Clostridia; Clostridiales; Ruminococcaceae; Anaerotruncus
ASV813	0	0	0	0	0	0	0	5	0	0	0	0	0	0	0	0	0	0	0	0	0	0	0	0	0	Bacteria; Firmicutes; Clostridia; Clostridiales; Lachnospiraceae
ASV814	0	0	0	0	0	0	0	5	0	0	0	0	0	0	0	0	0	0	0	0	0	0	0	0	0	Bacteria; Firmicutes; Clostridia; Clostridiales; Lachnospiraceae
ASV815	0	0	0	0	0	0	0	5	0	0	0	0	0	0	0	0	0	0	0	0	0	0	0	0	0	Bacteria; Firmicutes; Clostridia; Clostridiales
ASV816	0	0	0	5	0	0	0	0	0	0	0	0	0	0	0	0	0	0	0	0	0	0	0	0	0	Bacteria; Firmicutes; Clostridia; Clostridiales; Lachnospiraceae
ASV817	0	0	0	5	0	0	0	0	0	0	0	0	0	0	0	0	0	0	0	0	0	0	0	0	0	Bacteria; Firmicutes; Clostridia; Clostridiales; Ruminococcaceae; Ruminococcaceae UCG-014
ASV818	0	0	0	0	0	0	0	0	0	0	0	0	5	0	0	0	0	0	0	0	0	0	0	0	0	Bacteria; Firmicutes; Clostridia; Clostridiales; Lachnospiraceae; Blautia
ASV819	0	0	0	0	0	0	0	0	5	0	0	0	0	0	0	0	0	0	0	0	0	0	0	0	0	Bacteria; Firmicutes; Clostridia; Clostridiales; Lachnospiraceae
ASV820	0	0	0	0	0	0	0	0	0	0	0	0	0	0	0	0	0	0	0	0	0	4	0	0	0	Bacteria; Firmicutes; Clostridia; Clostridiales; Ruminococcaceae; Ruminiclostridium 9
ASV821	0	0	0	0	0	0	0	0	0	0	0	0	0	0	0	0	0	0	0	0	0	4	0	0	0	Bacteria; Firmicutes; Clostridia; Clostridiales; Lachnospiraceae
ASV822	0	0	0	0	0	0	0	0	0	0	0	0	0	0	0	0	0	0	0	0	0	4	0	0	0	Bacteria; Firmicutes; Clostridia; Clostridiales; Ruminococcaceae
ASV823	1	0	0	0	0	0	0	1	0	0	0	0	0	0	0	0	0	0	0	0	0	1	0	1	0	Bacteria; Firmicutes; Clostridia; Clostridiales; Lachnospiraceae; Marvinbryantia
ASV824	0	0	0	0	0	0	0	0	0	0	0	0	0	0	0	0	0	0	0	0	0	0	4	0	0	Bacteria; Firmicutes; Clostridia; Clostridiales
ASV825	0	0	0	0	0	0	0	0	0	0	0	0	0	0	0	0	0	0	0	0	0	0	0	4	0	Bacteria; Firmicutes; Clostridia; Clostridiales; Lachnospiraceae
ASV826	0	0	0	0	0	0	0	0	0	0	0	0	0	0	0	0	0	0	0	0	0	0	0	4	0	Bacteria; Firmicutes
ASV827	0	0	0	0	0	0	0	0	0	0	0	0	0	0	0	0	0	0	0	0	0	0	0	3	1	Bacteria; Firmicutes; Bacilli; Lactobacillales; Lactobacillaceae; Lactobacillus
ASV828	0	0	0	0	0	0	4	0	0	0	0	0	0	0	0	0	0	0	0	0	0	0	0	0	0	Bacteria
ASV829	0	0	0	0	0	0	0	0	0	0	0	0	0	0	0	0	0	0	4	0	0	0	0	0	0	Bacteria; Firmicutes; Clostridia; Clostridiales; Ruminococcaceae; Oscillibacter
ASV830	0	0	0	0	0	0	0	0	3	0	0	0	0	0	0	0	0	0	1	0	0	0	0	0	0	Bacteria; Firmicutes
ASV831	2	0	0	0	0	2	0	0	0	0	0	0	0	0	0	0	0	0	0	0	0	0	0	0	0	Bacteria; Firmicutes; Clostridia; Clostridiales; Lachnospiraceae
ASV832	1	0	0	1	1	1	0	0	0	0	0	0	0	0	0	0	0	0	0	0	0	0	0	0	0	Bacteria; Firmicutes; Clostridia; Clostridiales; Lachnospiraceae
ASV833	0	0	0	0	0	0	0	0	0	0	0	0	0	0	0	4	0	0	0	0	0	0	0	0	0	Bacteria; Verrucomicrobia; Verrucomicrobiae; Verrucomicrobiales; Akkermansiaceae; Akkermansia
ASV834	0	0	0	0	0	0	0	0	0	0	0	0	0	0	0	0	4	0	0	0	0	0	0	0	0	Bacteria; Verrucomicrobia; Verrucomicrobiae; Verrucomicrobiales; Akkermansiaceae; Akkermansia
ASV835	0	0	0	0	0	0	0	0	0	0	0	0	0	0	0	0	0	4	0	0	0	0	0	0	0	Bacteria; Firmicutes; Clostridia; Clostridiales; Ruminococcaceae; Ruminiclostridium
ASV836	0	0	0	0	0	0	0	0	0	0	0	0	0	0	0	0	0	4	0	0	0	0	0	0	0	Bacteria; Firmicutes; Clostridia; Clostridiales; Lachnospiraceae
ASV837	0	0	0	0	0	0	0	0	0	0	0	0	0	0	0	0	0	4	0	0	0	0	0	0	0	Bacteria; Firmicutes; Clostridia; Clostridiales; Lachnospiraceae
ASV838	0	4	0	0	0	0	0	0	0	0	0	0	0	0	0	0	0	0	0	0	0	0	0	0	0	Bacteria; Bacteroidetes; Bacteroidia
ASV839	0	4	0	0	0	0	0	0	0	0	0	0	0	0	0	0	0	0	0	0	0	0	0	0	0	Bacteria; Bacteroidetes; Bacteroidia; Bacteroidales; Bacteroidaceae; Bacteroides
ASV840	0	4	0	0	0	0	0	0	0	0	0	0	0	0	0	0	0	0	0	0	0	0	0	0	0	Bacteria; Firmicutes; Clostridia; Clostridiales; Ruminococcaceae; Ruminococcaceae UCG-005
ASV841	0	4	0	0	0	0	0	0	0	0	0	0	0	0	0	0	0	0	0	0	0	0	0	0	0	Bacteria; Firmicutes; Clostridia; Clostridiales
ASV842	0	4	0	0	0	0	0	0	0	0	0	0	0	0	0	0	0	0	0	0	0	0	0	0	0	Bacteria; Firmicutes; Clostridia; Clostridiales; Lachnospiraceae; Lachnospiraceae NK4A136 group
ASV843	0	4	0	0	0	0	0	0	0	0	0	0	0	0	0	0	0	0	0	0	0	0	0	0	0	Bacteria; Firmicutes; Clostridia; Clostridiales; Ruminococcaceae
ASV844	0	0	0	0	0	0	0	0	0	0	0	0	0	0	0	0	0	0	0	4	0	0	0	0	0	Bacteria; Firmicutes; Clostridia; Clostridiales; Ruminococcaceae; Ruminococcaceae UCG-014
ASV845	0	0	0	0	0	0	0	1	1	0	0	0	0	0	0	0	0	0	0	1	1	0	0	0	0	Bacteria; Firmicutes; Clostridia; Clostridiales; Lachnospiraceae
ASV846	0	0	0	0	0	0	0	0	0	0	0	0	0	0	0	0	0	0	0	1	3	0	0	0	0	Bacteria; Firmicutes; Clostridia; Clostridiales; Lachnospiraceae; Lachnospiraceae UCG-001
ASV847	0	0	0	0	0	0	0	0	0	0	0	0	0	0	0	0	0	0	0	0	0	0	0	0	4	Bacteria; Firmicutes
ASV848	0	0	4	0	0	0	0	0	0	0	0	0	0	0	0	0	0	0	0	0	0	0	0	0	0	Bacteria; Firmicutes; Clostridia; Clostridiales; Lachnospiraceae
ASV849	0	0	0	2	2	0	0	0	0	0	0	0	0	0	0	0	0	0	0	0	0	0	0	0	0	Bacteria; Firmicutes; Clostridia; Clostridiales; Clostridiales vadinBB60 group
ASV850	0	0	0	0	4	0	0	0	0	0	0	0	0	0	0	0	0	0	0	0	0	0	0	0	0	Bacteria; Firmicutes; Clostridia; Clostridiales; Lachnospiraceae
ASV851	0	0	0	0	0	0	0	0	0	0	0	0	4	0	0	0	0	0	0	0	0	0	0	0	0	Bacteria; Firmicutes; Clostridia; Clostridiales; Lachnospiraceae
ASV852	0	0	0	0	0	0	0	0	0	0	0	0	4	0	0	0	0	0	0	0	0	0	0	0	0	Bacteria; Bacteroidetes; Bacteroidia
ASV853	0	0	0	0	0	0	0	0	0	0	0	0	4	0	0	0	0	0	0	0	0	0	0	0	0	Bacteria; Firmicutes; Clostridia; Clostridiales; Ruminococcaceae
ASV854	0	0	0	0	0	0	0	0	0	0	0	0	4	0	0	0	0	0	0	0	0	0	0	0	0	Bacteria; Firmicutes; Clostridia; Clostridiales
ASV855	0	0	0	0	0	0	0	0	0	0	0	0	4	0	0	0	0	0	0	0	0	0	0	0	0	Bacteria; Firmicutes; Clostridia; Clostridiales; Lachnospiraceae; Blautia
ASV856	0	0	0	0	0	0	0	0	0	0	0	0	4	0	0	0	0	0	0	0	0	0	0	0	0	Bacteria
ASV857	0	0	0	0	0	0	0	0	0	4	0	0	0	0	0	0	0	0	0	0	0	0	0	0	0	Bacteria; Firmicutes; Clostridia; Clostridiales; Ruminococcaceae; Ruminiclostridium 5
ASV858	0	0	0	0	0	0	0	0	0	4	0	0	0	0	0	0	0	0	0	0	0	0	0	0	0	Bacteria; Firmicutes; Clostridia; Clostridiales; Lachnospiraceae
ASV859	0	0	0	0	0	0	0	0	0	4	0	0	0	0	0	0	0	0	0	0	0	0	0	0	0	Bacteria; Bacteroidetes; Bacteroidia
ASV860	0	0	0	0	0	0	0	0	0	4	0	0	0	0	0	0	0	0	0	0	0	0	0	0	0	Bacteria; Firmicutes; Clostridia; Clostridiales; Lachnospiraceae
ASV861	0	0	0	0	0	4	0	0	0	0	0	0	0	0	0	0	0	0	0	0	0	0	0	0	0	Bacteria; Firmicutes; Clostridia; Clostridiales
ASV862	0	0	0	0	0	0	0	0	0	0	4	0	0	0	0	0	0	0	0	0	0	0	0	0	0	Bacteria; Firmicutes; Clostridia; Clostridiales; Ruminococcaceae
ASV863	0	0	0	0	0	0	0	0	0	0	0	0	0	4	0	0	0	0	0	0	0	0	0	0	0	Bacteria; Firmicutes; Clostridia; Clostridiales; Lachnospiraceae
ASV864	0	0	0	0	0	0	0	0	0	0	0	0	0	0	0	0	0	0	0	0	4	0	0	0	0	Bacteria; Firmicutes; Clostridia; Clostridiales; Lachnospiraceae
ASV865	0	0	0	0	0	0	0	0	0	0	0	0	0	0	0	0	0	0	0	0	4	0	0	0	0	Bacteria; Firmicutes; Clostridia; Clostridiales; Ruminococcaceae
ASV866	0	0	0	0	0	0	0	0	0	0	0	0	0	0	0	0	0	0	0	0	0	3	0	0	0	Bacteria; Firmicutes; Erysipelotrichia; Erysipelotrichales; Erysipelotrichaceae; Ileibacterium
ASV867	0	0	0	0	0	0	0	0	0	0	0	0	0	0	0	0	0	0	0	0	0	3	0	0	0	Bacteria
ASV868	0	0	0	0	0	0	0	0	0	0	0	0	0	0	0	0	0	0	0	0	0	3	0	0	0	Bacteria; Firmicutes; Clostridia; Clostridiales; Lachnospiraceae
ASV869	0	0	0	0	0	0	0	0	0	0	0	0	0	0	3	0	0	0	0	0	0	0	0	0	0	Bacteria; Firmicutes; Clostridia; Clostridiales; Lachnospiraceae
ASV870	0	0	0	0	0	0	0	0	0	0	0	0	0	0	3	0	0	0	0	0	0	0	0	0	0	Bacteria; Firmicutes; Erysipelotrichia; Erysipelotrichales; Erysipelotrichaceae; Ileibacterium
ASV871	0	0	0	0	0	0	0	0	0	0	0	0	0	0	3	0	0	0	0	0	0	0	0	0	0	Bacteria; Firmicutes; Clostridia; Clostridiales; Lachnospiraceae
ASV872	0	0	0	0	0	0	0	0	0	0	0	0	0	0	0	0	0	0	0	0	0	0	3	0	0	Bacteria; Firmicutes; Clostridia; Clostridiales; Ruminococcaceae; Ruminococcus 1
ASV873	0	0	0	0	0	0	0	0	0	0	0	0	0	0	0	0	0	0	0	0	0	0	3	0	0	Bacteria; Firmicutes; Clostridia; Clostridiales; Ruminococcaceae
ASV874	0	0	0	0	0	0	0	0	0	0	0	0	0	0	0	0	0	0	0	0	0	0	0	3	0	Bacteria; Firmicutes; Bacilli; Lactobacillales; Lactobacillaceae; Lactobacillus
ASV875	0	0	0	0	0	0	0	0	0	0	0	0	0	0	0	0	0	0	0	0	0	0	0	3	0	Bacteria; Firmicutes; Bacilli; Lactobacillales; Lactobacillaceae; Lactobacillus
ASV876	0	0	0	0	0	0	0	0	0	0	0	0	0	0	0	0	0	0	0	0	0	0	0	3	0	Bacteria; Firmicutes; Bacilli; Lactobacillales; Lactobacillaceae; Lactobacillus
ASV877	0	0	0	0	0	0	0	0	0	0	0	0	0	0	0	0	0	0	0	0	0	0	0	3	0	Bacteria; Firmicutes; Bacilli; Lactobacillales; Lactobacillaceae; Lactobacillus
ASV878	0	0	0	0	0	0	0	0	0	0	0	0	0	0	0	0	0	0	0	0	0	0	0	3	0	Bacteria; Firmicutes; Bacilli; Lactobacillales; Lactobacillaceae; Lactobacillus
ASV879	0	0	0	0	0	0	0	0	0	0	0	0	0	0	0	0	0	0	0	0	0	0	0	3	0	Bacteria; Firmicutes; Bacilli; Lactobacillales; Lactobacillaceae; Lactobacillus
ASV880	0	0	0	0	0	0	0	0	0	0	0	0	0	0	0	0	0	0	0	0	0	0	0	3	0	Bacteria; Firmicutes; Bacilli; Lactobacillales; Lactobacillaceae; Lactobacillus
ASV881	0	0	0	0	0	0	0	0	0	0	0	0	0	0	0	0	0	0	0	0	0	0	0	3	0	Bacteria; Firmicutes; Bacilli; Lactobacillales; Lactobacillaceae; Lactobacillus
ASV882	0	0	0	0	0	0	0	0	0	0	0	0	0	0	0	0	0	2	0	0	0	0	0	1	0	Bacteria; Firmicutes; Clostridia; Clostridiales; Lachnospiraceae
ASV883	0	0	0	2	0	0	0	0	0	0	0	0	0	0	0	0	0	0	0	0	0	0	0	1	0	Bacteria; Firmicutes; Clostridia; Clostridiales; Lachnospiraceae
ASV884	0	0	0	0	0	0	3	0	0	0	0	0	0	0	0	0	0	0	0	0	0	0	0	0	0	Bacteria; Firmicutes; Clostridia; Clostridiales; Lachnospiraceae
ASV885	0	0	0	0	0	0	0	0	0	0	0	0	0	0	0	0	0	0	3	0	0	0	0	0	0	Bacteria; Firmicutes; Clostridia; Clostridiales; Lachnospiraceae; Lachnospiraceae UCG-008
ASV886	3	0	0	0	0	0	0	0	0	0	0	0	0	0	0	0	0	0	0	0	0	0	0	0	0	Bacteria
ASV887	3	0	0	0	0	0	0	0	0	0	0	0	0	0	0	0	0	0	0	0	0	0	0	0	0	Bacteria; Firmicutes; Clostridia; Clostridiales; Lachnospiraceae
ASV888	0	0	0	0	0	0	0	0	0	0	0	0	0	0	0	3	0	0	0	0	0	0	0	0	0	Bacteria; Verrucomicrobia; Verrucomicrobiae; Verrucomicrobiales; Akkermansiaceae; Akkermansia
ASV889	0	0	0	0	0	0	0	0	0	0	0	0	0	0	0	3	0	0	0	0	0	0	0	0	0	Bacteria; Firmicutes; Clostridia; Clostridiales; Ruminococcaceae
ASV890	0	0	0	0	0	0	0	0	0	0	0	0	0	0	0	0	3	0	0	0	0	0	0	0	0	Bacteria; Firmicutes; Clostridia; Clostridiales; Lachnospiraceae; Marvinbryantia
ASV891	0	0	0	0	0	0	0	0	0	0	0	0	0	0	0	0	3	0	0	0	0	0	0	0	0	Bacteria; Firmicutes; Clostridia; Clostridiales
ASV892	0	0	0	0	0	0	0	0	0	0	0	0	1	0	0	0	1	1	0	0	0	0	0	0	0	Bacteria; Firmicutes; Clostridia; Clostridiales; Ruminococcaceae
ASV893	0	0	0	0	0	0	0	0	0	0	0	0	0	0	0	0	0	3	0	0	0	0	0	0	0	Bacteria; Firmicutes; Clostridia; Clostridiales; Lachnospiraceae
ASV894	0	0	0	0	0	0	0	0	0	0	0	0	0	0	0	0	0	3	0	0	0	0	0	0	0	Bacteria; Firmicutes; Clostridia; Clostridiales; Lachnospiraceae
ASV895	0	3	0	0	0	0	0	0	0	0	0	0	0	0	0	0	0	0	0	0	0	0	0	0	0	Bacteria; Firmicutes; Clostridia; Clostridiales; Ruminococcaceae
ASV896	0	3	0	0	0	0	0	0	0	0	0	0	0	0	0	0	0	0	0	0	0	0	0	0	0	Bacteria; Firmicutes; Clostridia; Clostridiales; Lachnospiraceae
ASV897	0	3	0	0	0	0	0	0	0	0	0	0	0	0	0	0	0	0	0	0	0	0	0	0	0	Bacteria; Firmicutes; Clostridia; Clostridiales; Lachnospiraceae
ASV898	0	3	0	0	0	0	0	0	0	0	0	0	0	0	0	0	0	0	0	0	0	0	0	0	0	Bacteria; Firmicutes; Clostridia; Clostridiales; Lachnospiraceae
ASV899	0	3	0	0	0	0	0	0	0	0	0	0	0	0	0	0	0	0	0	0	0	0	0	0	0	Bacteria; Firmicutes; Clostridia; Clostridiales; Ruminococcaceae; Oscillibacter
ASV900	0	3	0	0	0	0	0	0	0	0	0	0	0	0	0	0	0	0	0	0	0	0	0	0	0	Bacteria
ASV901	0	3	0	0	0	0	0	0	0	0	0	0	0	0	0	0	0	0	0	0	0	0	0	0	0	Bacteria; Firmicutes; Clostridia; Clostridiales; Lachnospiraceae; Lachnospiraceae FCS020 group
ASV902	0	3	0	0	0	0	0	0	0	0	0	0	0	0	0	0	0	0	0	0	0	0	0	0	0	Bacteria; Firmicutes; Clostridia; Clostridiales; Ruminococcaceae
ASV903	0	0	0	0	0	0	0	0	0	0	0	0	0	0	0	0	0	0	0	0	0	0	0	0	3	Bacteria; Actinobacteria; Coriobacteriia; Coriobacteriales; Atopobiaceae; Coriobacteriaceae UCG-002
ASV904	0	0	3	0	0	0	0	0	0	0	0	0	0	0	0	0	0	0	0	0	0	0	0	0	0	Bacteria; Firmicutes; Clostridia; Clostridiales; Ruminococcaceae; Butyricicoccus
ASV905	0	0	3	0	0	0	0	0	0	0	0	0	0	0	0	0	0	0	0	0	0	0	0	0	0	Bacteria
ASV906	0	0	0	0	0	0	0	3	0	0	0	0	0	0	0	0	0	0	0	0	0	0	0	0	0	Bacteria; Firmicutes; Clostridia; Clostridiales; Lachnospiraceae
ASV907	0	0	0	0	0	0	0	3	0	0	0	0	0	0	0	0	0	0	0	0	0	0	0	0	0	Bacteria; Firmicutes; Clostridia; Clostridiales; Lachnospiraceae
ASV908	0	0	0	0	0	0	0	3	0	0	0	0	0	0	0	0	0	0	0	0	0	0	0	0	0	Bacteria; Firmicutes; Clostridia; Clostridiales; Lachnospiraceae
ASV909	0	0	0	3	0	0	0	0	0	0	0	0	0	0	0	0	0	0	0	0	0	0	0	0	0	Bacteria; Firmicutes; Clostridia; Clostridiales; Ruminococcaceae; Ruminiclostridium 9
ASV910	0	0	0	0	3	0	0	0	0	0	0	0	0	0	0	0	0	0	0	0	0	0	0	0	0	Bacteria; Firmicutes; Clostridia; Clostridiales; Lachnospiraceae
ASV911	0	0	0	0	3	0	0	0	0	0	0	0	0	0	0	0	0	0	0	0	0	0	0	0	0	Bacteria; Firmicutes
ASV912	0	0	0	0	3	0	0	0	0	0	0	0	0	0	0	0	0	0	0	0	0	0	0	0	0	Bacteria; Firmicutes; Clostridia; Clostridiales; Lachnospiraceae; Lachnospiraceae UCG-006
ASV913	0	0	0	0	0	0	0	0	0	0	0	0	3	0	0	0	0	0	0	0	0	0	0	0	0	Bacteria; Firmicutes; Clostridia; Clostridiales; Family XI_2II; [Eubacterium] nodatum group
ASV914	0	0	0	0	0	0	0	0	0	0	0	0	3	0	0	0	0	0	0	0	0	0	0	0	0	Bacteria; Firmicutes; Clostridia; Clostridiales; Lachnospiraceae
ASV915	0	0	0	0	0	0	0	0	0	0	0	0	3	0	0	0	0	0	0	0	0	0	0	0	0	Bacteria; Firmicutes; Erysipelotrichia; Erysipelotrichales; Erysipelotrichaceae; Turicibacter
ASV916	0	0	0	0	0	0	0	0	0	0	0	0	3	0	0	0	0	0	0	0	0	0	0	0	0	Bacteria; Firmicutes; Clostridia; Clostridiales; Lachnospiraceae
ASV917	0	0	0	0	0	0	0	0	3	0	0	0	0	0	0	0	0	0	0	0	0	0	0	0	0	Bacteria; Firmicutes; Clostridia; Clostridiales; Lachnospiraceae
ASV918	0	0	0	0	0	0	0	0	0	0	3	0	0	0	0	0	0	0	0	0	0	0	0	0	0	Bacteria; Firmicutes; Erysipelotrichia; Erysipelotrichales; Erysipelotrichaceae; Ileibacterium
ASV919	0	0	0	0	0	0	0	0	0	0	0	0	0	3	0	0	0	0	0	0	0	0	0	0	0	Bacteria
ASV920	0	0	0	0	0	0	0	0	0	0	0	0	0	0	0	0	0	0	0	0	3	0	0	0	0	Bacteria; Firmicutes; Clostridia; Clostridiales; Lachnospiraceae
ASV921	0	0	0	0	0	0	0	0	0	0	0	0	0	0	0	0	0	0	0	0	3	0	0	0	0	Bacteria; Firmicutes; Clostridia; Clostridiales; Lachnospiraceae; Lachnospiraceae UCG-008
ASV922	0	0	0	0	0	0	0	0	0	0	0	0	0	0	0	0	0	0	0	0	3	0	0	0	0	Bacteria; Firmicutes; Clostridia; Clostridiales; Lachnospiraceae
ASV923	0	0	0	0	0	0	0	0	0	0	0	0	0	0	0	0	0	0	0	0	3	0	0	0	0	Bacteria; Firmicutes; Clostridia; Clostridiales; Lachnospiraceae; Lachnoclostridium
ASV924	0	0	0	0	0	0	0	0	0	0	0	0	0	0	0	0	0	0	0	0	3	0	0	0	0	Bacteria; Firmicutes; Clostridia; Clostridiales; Lachnospiraceae; Lachnospiraceae NK4A136 group
ASV925	0	0	0	0	0	0	0	0	0	0	0	0	0	0	0	0	0	0	0	0	0	2	0	0	0	Bacteria
ASV926	0	0	0	0	0	0	0	0	0	0	0	0	0	0	0	0	0	0	0	0	0	2	0	0	0	Bacteria; Firmicutes; Clostridia; Clostridiales; Family XI_2II; Family XIII AD3011 group
ASV927	0	0	0	0	0	0	0	0	0	0	0	0	0	0	0	0	0	0	0	0	0	2	0	0	0	Bacteria; Firmicutes; Clostridia; Clostridiales; Lachnospiraceae
ASV928	0	0	0	0	0	0	0	0	0	0	0	0	0	0	0	0	0	0	0	0	0	2	0	0	0	Bacteria
ASV929	0	0	0	0	0	0	0	0	0	0	0	0	0	0	0	0	0	0	0	0	0	2	0	0	0	Bacteria; Firmicutes; Clostridia; Clostridiales; Lachnospiraceae
ASV930	0	0	0	0	0	0	0	0	0	0	0	0	0	0	0	0	0	0	0	0	0	2	0	0	0	Bacteria; Firmicutes; Erysipelotrichia; Erysipelotrichales; Erysipelotrichaceae; Ileibacterium
ASV931	0	0	0	0	0	0	0	0	0	0	0	0	0	0	0	0	0	0	0	0	0	2	0	0	0	Bacteria; Firmicutes; Clostridia; Clostridiales
ASV932	0	0	0	0	0	0	0	0	0	0	0	0	0	0	0	0	0	0	0	0	0	1	1	0	0	Bacteria; Firmicutes; Clostridia; Clostridiales; Lachnospiraceae
ASV933	0	0	0	0	0	0	0	0	0	0	0	0	0	0	0	0	0	0	0	0	1	1	0	0	0	Bacteria; Firmicutes; Clostridia; Clostridiales; Lachnospiraceae
ASV934	1	0	0	0	0	0	0	0	0	0	0	0	0	0	0	0	0	0	0	0	0	1	0	0	0	Bacteria; Firmicutes; Clostridia; Clostridiales; Lachnospiraceae
ASV935	0	0	0	0	0	0	0	0	0	0	0	0	0	0	2	0	0	0	0	0	0	0	0	0	0	Bacteria; Firmicutes; Clostridia; Clostridiales; Lachnospiraceae
ASV936	0	0	0	0	0	0	0	0	0	0	0	0	0	0	2	0	0	0	0	0	0	0	0	0	0	Bacteria; Firmicutes; Clostridia; Clostridiales; Lachnospiraceae
ASV937	0	0	0	0	0	0	1	0	0	0	0	0	0	0	1	0	0	0	0	0	0	0	0	0	0	Bacteria; Firmicutes
ASV938	0	0	0	0	0	0	0	0	0	0	0	0	0	0	0	0	0	0	0	0	0	0	2	0	0	Bacteria; Firmicutes; Clostridia; Clostridiales; Lachnospiraceae
ASV939	0	0	0	0	0	0	0	0	0	0	0	0	0	0	0	0	0	0	0	0	0	0	2	0	0	Bacteria; Firmicutes; Clostridia; Clostridiales; Lachnospiraceae
ASV940	0	0	0	0	0	0	0	0	0	0	0	0	0	0	0	0	0	0	0	0	0	0	2	0	0	Bacteria
ASV941	0	0	0	0	0	0	0	0	0	0	0	0	0	0	0	0	0	0	0	0	0	0	2	0	0	Bacteria
ASV942	0	0	0	0	0	0	0	0	0	0	0	0	0	0	0	0	0	0	0	0	0	0	2	0	0	Bacteria; Firmicutes; Clostridia; Clostridiales; Lachnospiraceae; Lachnospiraceae UCG-008
ASV943	0	0	0	0	0	0	0	0	0	0	0	0	0	0	0	0	0	0	0	0	0	0	2	0	0	Bacteria; Firmicutes; Clostridia; Clostridiales
ASV944	0	0	0	0	0	0	0	0	0	0	0	0	0	0	0	0	0	0	0	0	0	0	2	0	0	Bacteria; Firmicutes; Clostridia; Clostridiales; Lachnospiraceae; Lachnospiraceae UCG-008
ASV945	0	0	0	0	0	0	0	0	0	0	0	0	0	0	0	0	0	0	0	0	0	0	0	2	0	Bacteria; Firmicutes; Bacilli; Lactobacillales; Lactobacillaceae; Lactobacillus
ASV946	0	0	0	0	0	0	0	0	0	0	0	0	0	0	0	0	0	0	0	0	0	0	0	2	0	Bacteria; Firmicutes; Clostridia; Clostridiales; Lachnospiraceae
ASV947	0	0	0	0	0	0	0	0	0	0	0	0	0	0	0	0	0	0	0	0	0	0	0	2	0	Bacteria; Firmicutes; Clostridia; Clostridiales
ASV948	0	0	0	0	0	0	0	0	0	0	0	0	0	0	0	0	0	0	0	0	0	0	0	2	0	Bacteria; Firmicutes; Clostridia; Clostridiales
ASV949	0	0	0	0	0	0	0	0	0	0	0	0	0	0	0	0	0	0	0	0	0	0	0	2	0	Bacteria; Firmicutes; Bacilli; Lactobacillales; Lactobacillaceae; Lactobacillus
ASV950	0	0	0	0	0	0	0	0	0	0	0	0	0	0	0	0	0	0	0	0	0	0	0	2	0	Bacteria; Firmicutes; Bacilli; Lactobacillales; Lactobacillaceae; Lactobacillus
ASV951	0	0	0	0	0	0	0	0	0	0	0	0	0	0	0	0	0	0	0	0	0	0	0	2	0	Bacteria; Firmicutes; Bacilli; Lactobacillales; Lactobacillaceae; Lactobacillus
ASV952	0	0	0	0	0	0	0	0	0	0	0	0	0	0	0	0	0	0	0	0	0	0	0	2	0	Bacteria; Firmicutes; Clostridia; Clostridiales; Lachnospiraceae
ASV953	0	0	0	0	0	0	0	0	0	0	0	0	0	0	0	0	0	0	0	0	0	0	0	2	0	Bacteria; Firmicutes; Bacilli; Lactobacillales; Lactobacillaceae; Lactobacillus
ASV954	0	0	0	0	0	0	0	0	0	0	0	0	0	0	0	0	0	0	0	0	0	0	0	2	0	Bacteria; Firmicutes; Bacilli; Lactobacillales; Lactobacillaceae; Lactobacillus
ASV955	0	0	0	0	0	0	0	0	0	0	0	0	0	0	0	0	0	0	0	0	0	0	0	2	0	Bacteria; Firmicutes; Clostridia; Clostridiales
ASV956	0	0	0	0	0	0	0	0	0	0	0	0	0	0	0	0	0	0	0	0	0	0	0	2	0	Bacteria; Firmicutes; Bacilli; Lactobacillales; Lactobacillaceae; Lactobacillus
ASV957	0	0	0	0	0	0	2	0	0	0	0	0	0	0	0	0	0	0	0	0	0	0	0	0	0	Bacteria; Firmicutes; Clostridia; Clostridiales; Lachnospiraceae
ASV958	0	0	0	0	0	0	2	0	0	0	0	0	0	0	0	0	0	0	0	0	0	0	0	0	0	Bacteria; Firmicutes; Clostridia; Clostridiales; Lachnospiraceae
ASV959	0	0	0	0	0	0	2	0	0	0	0	0	0	0	0	0	0	0	0	0	0	0	0	0	0	Bacteria; Firmicutes; Erysipelotrichia; Erysipelotrichales; Erysipelotrichaceae; Ileibacterium
ASV960	0	0	0	0	0	0	2	0	0	0	0	0	0	0	0	0	0	0	0	0	0	0	0	0	0	Bacteria; Firmicutes; Erysipelotrichia; Erysipelotrichales; Erysipelotrichaceae; Ileibacterium
ASV961	0	0	0	0	0	0	2	0	0	0	0	0	0	0	0	0	0	0	0	0	0	0	0	0	0	Bacteria; Firmicutes; Clostridia; Clostridiales; Lachnospiraceae
ASV962	0	0	0	0	0	0	2	0	0	0	0	0	0	0	0	0	0	0	0	0	0	0	0	0	0	Bacteria; Firmicutes; Clostridia; Clostridiales; Lachnospiraceae
ASV963	0	0	0	0	0	0	2	0	0	0	0	0	0	0	0	0	0	0	0	0	0	0	0	0	0	Bacteria
ASV964	0	0	0	0	0	0	2	0	0	0	0	0	0	0	0	0	0	0	0	0	0	0	0	0	0	Bacteria; Firmicutes; Clostridia; Clostridiales; Lachnospiraceae
ASV965	0	0	0	0	0	0	2	0	0	0	0	0	0	0	0	0	0	0	0	0	0	0	0	0	0	Bacteria; Firmicutes; Clostridia; Clostridiales; Lachnospiraceae
ASV966	0	0	0	0	0	0	1	0	1	0	0	0	0	0	0	0	0	0	0	0	0	0	0	0	0	Bacteria; Firmicutes; Clostridia; Clostridiales; Lachnospiraceae
ASV967	0	0	0	0	0	0	0	0	0	0	0	0	0	0	0	0	0	0	2	0	0	0	0	0	0	Bacteria; Firmicutes
ASV968	0	0	0	0	0	0	0	0	0	0	0	0	0	0	0	0	0	0	2	0	0	0	0	0	0	Bacteria; Firmicutes; Clostridia
ASV969	0	0	0	0	0	0	0	0	0	0	0	0	0	0	0	0	0	0	2	0	0	0	0	0	0	Bacteria
ASV970	0	0	0	0	0	0	0	0	0	0	0	0	0	0	0	0	0	0	2	0	0	0	0	0	0	Bacteria
ASV971	0	0	0	0	0	0	0	0	0	0	0	0	0	0	0	0	0	0	2	0	0	0	0	0	0	Bacteria; Firmicutes; Clostridia; Clostridiales; Ruminococcaceae
ASV972	0	0	0	0	0	0	0	0	0	0	0	0	0	0	0	0	0	0	2	0	0	0	0	0	0	Bacteria; Firmicutes; Clostridia; Clostridiales; Lachnospiraceae
ASV973	2	0	0	0	0	0	0	0	0	0	0	0	0	0	0	0	0	0	0	0	0	0	0	0	0	Bacteria; Firmicutes; Erysipelotrichia; Erysipelotrichales; Erysipelotrichaceae; Ileibacterium
ASV974	2	0	0	0	0	0	0	0	0	0	0	0	0	0	0	0	0	0	0	0	0	0	0	0	0	Bacteria; Firmicutes; Clostridia; Clostridiales; Lachnospiraceae; Lachnospiraceae NK4A136 group
ASV975	2	0	0	0	0	0	0	0	0	0	0	0	0	0	0	0	0	0	0	0	0	0	0	0	0	Bacteria; Firmicutes; Clostridia; Clostridiales; Lachnospiraceae; Tyzzerella
ASV976	2	0	0	0	0	0	0	0	0	0	0	0	0	0	0	0	0	0	0	0	0	0	0	0	0	Bacteria; Firmicutes; Clostridia; Clostridiales; Ruminococcaceae; Ruminiclostridium
ASV977	2	0	0	0	0	0	0	0	0	0	0	0	0	0	0	0	0	0	0	0	0	0	0	0	0	Bacteria; Firmicutes; Clostridia; Clostridiales; Lachnospiraceae
ASV978	2	0	0	0	0	0	0	0	0	0	0	0	0	0	0	0	0	0	0	0	0	0	0	0	0	Bacteria; Firmicutes; Clostridia; Clostridiales; Ruminococcaceae
ASV979	2	0	0	0	0	0	0	0	0	0	0	0	0	0	0	0	0	0	0	0	0	0	0	0	0	Bacteria; Firmicutes; Erysipelotrichia; Erysipelotrichales; Erysipelotrichaceae; Ileibacterium
ASV980	0	0	0	0	0	0	0	0	0	0	0	0	0	0	0	2	0	0	0	0	0	0	0	0	0	Bacteria; Firmicutes; Clostridia; Clostridiales; Lachnospiraceae
ASV981	0	0	0	0	0	0	0	0	0	0	0	0	0	0	0	2	0	0	0	0	0	0	0	0	0	Bacteria; Firmicutes; Clostridia; Clostridiales; Lachnospiraceae
ASV982	0	0	0	0	0	0	0	0	0	0	0	0	0	0	0	2	0	0	0	0	0	0	0	0	0	Bacteria
ASV983	0	0	0	0	0	0	0	0	0	0	0	0	0	0	0	2	0	0	0	0	0	0	0	0	0	Bacteria; Firmicutes; Clostridia; Clostridiales; Lachnospiraceae; GCA-900066575
ASV984	0	0	0	0	0	0	0	0	0	0	0	0	0	0	0	0	2	0	0	0	0	0	0	0	0	Bacteria; Firmicutes; Clostridia; Clostridiales; Lachnospiraceae; Lachnospiraceae UCG-008
ASV985	0	0	0	0	0	0	0	0	0	0	0	0	0	0	0	0	0	2	0	0	0	0	0	0	0	Bacteria; Firmicutes; Clostridia; Clostridiales; Lachnospiraceae; Lachnospiraceae NK4A136 group
ASV986	0	0	0	0	0	0	0	0	0	0	0	0	0	0	0	0	0	2	0	0	0	0	0	0	0	Bacteria; Firmicutes; Clostridia; Clostridiales; Lachnospiraceae; Lachnospiraceae NK4A136 group
ASV987	0	0	0	0	0	0	0	0	0	0	0	0	0	0	0	0	0	2	0	0	0	0	0	0	0	Bacteria
ASV988	0	0	0	0	0	0	0	0	0	0	0	0	0	0	0	0	0	2	0	0	0	0	0	0	0	Bacteria; Bacteroidetes; Bacteroidia; Bacteroidales
ASV989	0	2	0	0	0	0	0	0	0	0	0	0	0	0	0	0	0	0	0	0	0	0	0	0	0	Bacteria; Firmicutes; Clostridia; Clostridiales
ASV990	0	2	0	0	0	0	0	0	0	0	0	0	0	0	0	0	0	0	0	0	0	0	0	0	0	Bacteria; Firmicutes; Clostridia; Clostridiales; Ruminococcaceae; Ruminiclostridium 9
ASV991	0	2	0	0	0	0	0	0	0	0	0	0	0	0	0	0	0	0	0	0	0	0	0	0	0	Bacteria; Bacteroidetes; Bacteroidia; Bacteroidales
ASV992	0	2	0	0	0	0	0	0	0	0	0	0	0	0	0	0	0	0	0	0	0	0	0	0	0	Bacteria; Firmicutes; Clostridia; Clostridiales; Ruminococcaceae; Harryflintia
ASV993	0	2	0	0	0	0	0	0	0	0	0	0	0	0	0	0	0	0	0	0	0	0	0	0	0	Bacteria; Firmicutes; Clostridia; Clostridiales
ASV994	0	2	0	0	0	0	0	0	0	0	0	0	0	0	0	0	0	0	0	0	0	0	0	0	0	Bacteria; Firmicutes; Clostridia; Clostridiales; Ruminococcaceae
ASV995	0	2	0	0	0	0	0	0	0	0	0	0	0	0	0	0	0	0	0	0	0	0	0	0	0	Bacteria; Firmicutes; Clostridia; Clostridiales
ASV996	0	2	0	0	0	0	0	0	0	0	0	0	0	0	0	0	0	0	0	0	0	0	0	0	0	Bacteria; Firmicutes; Clostridia; Clostridiales
ASV997	0	2	0	0	0	0	0	0	0	0	0	0	0	0	0	0	0	0	0	0	0	0	0	0	0	Bacteria
ASV998	0	2	0	0	0	0	0	0	0	0	0	0	0	0	0	0	0	0	0	0	0	0	0	0	0	Bacteria; Firmicutes; Clostridia; Clostridiales; Lachnospiraceae
ASV999	0	2	0	0	0	0	0	0	0	0	0	0	0	0	0	0	0	0	0	0	0	0	0	0	0	Bacteria
ASV1000	0	2	0	0	0	0	0	0	0	0	0	0	0	0	0	0	0	0	0	0	0	0	0	0	0	Bacteria; Bacteroidetes; Bacteroidia
ASV1001	0	2	0	0	0	0	0	0	0	0	0	0	0	0	0	0	0	0	0	0	0	0	0	0	0	Bacteria; Firmicutes; Clostridia; Clostridiales; Ruminococcaceae
ASV1002	0	0	0	0	0	0	0	0	0	0	0	0	0	0	0	0	0	0	0	2	0	0	0	0	0	Bacteria; Firmicutes; Clostridia; Clostridiales; Ruminococcaceae
ASV1003	0	0	0	0	0	0	0	0	0	0	0	0	0	0	0	0	0	0	0	2	0	0	0	0	0	Bacteria; Firmicutes; Clostridia; Clostridiales; Lachnospiraceae
ASV1004	0	0	0	0	0	0	0	0	0	0	0	0	0	0	0	0	0	0	0	2	0	0	0	0	0	Bacteria
ASV1005	0	0	0	0	0	0	0	0	0	0	0	0	0	0	0	0	0	0	0	2	0	0	0	0	0	Bacteria; Firmicutes; Clostridia; Clostridiales; Lachnospiraceae; Lachnospiraceae UCG-006
ASV1006	0	0	0	0	0	0	0	0	0	0	0	0	0	0	0	0	0	0	0	2	0	0	0	0	0	Bacteria; Firmicutes; Clostridia; Clostridiales; Lachnospiraceae
ASV1007	0	0	0	0	0	0	0	0	0	0	0	0	0	0	0	0	0	0	0	2	0	0	0	0	0	Bacteria; Firmicutes; Clostridia; Clostridiales; Ruminococcaceae
ASV1008	0	0	0	0	0	0	0	0	0	0	0	0	0	0	0	0	0	0	0	2	0	0	0	0	0	Bacteria; Firmicutes
ASV1009	0	0	0	0	0	0	0	0	0	0	0	0	0	0	0	0	0	0	0	2	0	0	0	0	0	Bacteria; Firmicutes
ASV1010	0	0	0	0	0	0	0	0	0	0	0	0	0	0	0	0	0	0	0	2	0	0	0	0	0	Bacteria; Firmicutes
ASV1011	0	0	0	0	0	0	0	0	0	0	0	0	0	0	0	0	0	0	0	2	0	0	0	0	0	Bacteria
ASV1012	0	0	0	0	0	0	0	0	0	0	0	0	0	0	0	0	0	0	0	2	0	0	0	0	0	Bacteria; Firmicutes
ASV1013	0	0	0	0	0	0	0	0	0	0	0	0	0	0	0	0	0	0	0	2	0	0	0	0	0	Bacteria; Firmicutes; Clostridia; Clostridiales; Lachnospiraceae; Lachnospiraceae UCG-008
ASV1014	0	0	0	0	0	0	0	0	0	0	0	0	0	0	0	0	0	0	0	2	0	0	0	0	0	Bacteria; Firmicutes; Clostridia; Clostridiales; Heliobacteriaceae; Hydrogenispora
ASV1015	0	0	0	0	0	0	0	0	0	0	0	0	0	0	0	0	0	0	0	2	0	0	0	0	0	Bacteria; Firmicutes; Erysipelotrichia; Erysipelotrichales; Erysipelotrichaceae; Ileibacterium
ASV1016	0	0	0	0	0	0	0	0	0	0	0	0	0	0	0	0	0	0	0	0	0	0	0	0	2	Bacteria; Firmicutes; Bacilli; Lactobacillales; Lactobacillaceae; Lactobacillus
ASV1017	0	0	0	0	0	0	0	0	0	0	0	0	0	0	0	0	0	0	0	0	0	0	0	0	2	Bacteria; Firmicutes; Bacilli; Lactobacillales; Lactobacillaceae; Lactobacillus
ASV1018	0	0	0	0	0	0	0	0	0	0	0	0	0	0	0	0	0	0	0	0	0	0	0	0	2	Bacteria; Firmicutes; Bacilli; Lactobacillales; Lactobacillaceae; Lactobacillus
ASV1019	0	0	2	0	0	0	0	0	0	0	0	0	0	0	0	0	0	0	0	0	0	0	0	0	0	Bacteria; Firmicutes; Erysipelotrichia; Erysipelotrichales; Erysipelotrichaceae; Turicibacter
ASV1020	0	0	2	0	0	0	0	0	0	0	0	0	0	0	0	0	0	0	0	0	0	0	0	0	0	Bacteria; Firmicutes
ASV1021	0	0	1	0	0	0	0	1	0	0	0	0	0	0	0	0	0	0	0	0	0	0	0	0	0	Bacteria; Firmicutes; Clostridia; Clostridiales; Lachnospiraceae
ASV1022	0	0	0	0	0	0	0	0	0	0	0	2	0	0	0	0	0	0	0	0	0	0	0	0	0	Bacteria
ASV1023	0	0	0	0	0	0	0	0	0	0	0	2	0	0	0	0	0	0	0	0	0	0	0	0	0	Bacteria; Firmicutes; Erysipelotrichia; Erysipelotrichales; Erysipelotrichaceae; Ileibacterium
ASV1024	0	0	0	0	0	0	0	0	0	0	0	2	0	0	0	0	0	0	0	0	0	0	0	0	0	Bacteria; Firmicutes; Clostridia; Clostridiales; Lachnospiraceae
ASV1025	0	0	0	0	0	0	0	0	0	0	0	2	0	0	0	0	0	0	0	0	0	0	0	0	0	Bacteria; Firmicutes; Erysipelotrichia; Erysipelotrichales; Erysipelotrichaceae; Ileibacterium
ASV1026	0	0	0	0	0	0	0	0	0	0	0	2	0	0	0	0	0	0	0	0	0	0	0	0	0	Bacteria; Firmicutes; Clostridia; Clostridiales; Ruminococcaceae
ASV1027	0	0	0	0	0	0	0	0	0	0	0	2	0	0	0	0	0	0	0	0	0	0	0	0	0	Bacteria; Firmicutes; Clostridia; Clostridiales; Lachnospiraceae
ASV1028	0	0	0	0	0	0	0	2	0	0	0	0	0	0	0	0	0	0	0	0	0	0	0	0	0	Bacteria; Firmicutes; Clostridia; Clostridiales
ASV1029	0	0	0	0	0	0	0	2	0	0	0	0	0	0	0	0	0	0	0	0	0	0	0	0	0	Bacteria; Firmicutes; Clostridia; Clostridiales; Lachnospiraceae
ASV1030	0	0	0	0	0	0	0	2	0	0	0	0	0	0	0	0	0	0	0	0	0	0	0	0	0	Bacteria; Firmicutes; Clostridia; Clostridiales; Lachnospiraceae
ASV1031	0	0	0	0	0	0	0	2	0	0	0	0	0	0	0	0	0	0	0	0	0	0	0	0	0	Bacteria; Firmicutes; Erysipelotrichia; Erysipelotrichales; Erysipelotrichaceae; Turicibacter
ASV1032	0	0	0	0	0	0	0	2	0	0	0	0	0	0	0	0	0	0	0	0	0	0	0	0	0	Bacteria; Firmicutes; Clostridia; Clostridiales; Lachnospiraceae
ASV1033	0	0	0	0	0	0	0	2	0	0	0	0	0	0	0	0	0	0	0	0	0	0	0	0	0	Bacteria; Firmicutes
ASV1034	0	0	0	0	2	0	0	0	0	0	0	0	0	0	0	0	0	0	0	0	0	0	0	0	0	Bacteria; Firmicutes; Clostridia; Clostridiales; Lachnospiraceae; Lachnospiraceae UCG-006
ASV1035	0	0	0	0	0	0	0	0	0	0	0	0	2	0	0	0	0	0	0	0	0	0	0	0	0	Bacteria; Firmicutes
ASV1036	0	0	0	0	0	0	0	0	0	0	0	0	2	0	0	0	0	0	0	0	0	0	0	0	0	Bacteria; Firmicutes; Clostridia; Clostridiales; Lachnospiraceae
ASV1037	0	0	0	0	0	0	0	0	0	0	0	0	2	0	0	0	0	0	0	0	0	0	0	0	0	Bacteria
ASV1038	0	0	0	0	0	0	0	0	0	0	0	0	2	0	0	0	0	0	0	0	0	0	0	0	0	Bacteria; Firmicutes; Clostridia; Clostridiales
ASV1039	0	0	0	0	0	0	0	0	0	0	0	0	2	0	0	0	0	0	0	0	0	0	0	0	0	Bacteria; Firmicutes; Clostridia; Clostridiales; Lachnospiraceae
ASV1040	0	0	0	0	0	0	0	0	0	0	0	0	2	0	0	0	0	0	0	0	0	0	0	0	0	Bacteria
ASV1041	0	0	0	0	0	0	0	0	0	0	0	0	2	0	0	0	0	0	0	0	0	0	0	0	0	Bacteria; Firmicutes; Clostridia; Clostridiales; Clostridiaceae 1; Clostridium sensu stricto 1
ASV1042	0	0	0	0	0	0	0	0	0	0	0	0	2	0	0	0	0	0	0	0	0	0	0	0	0	Bacteria; Firmicutes; Clostridia; Clostridiales; Lachnospiraceae
ASV1043	0	0	0	0	0	0	0	0	0	0	0	0	2	0	0	0	0	0	0	0	0	0	0	0	0	Bacteria
ASV1044	0	0	0	0	0	0	0	0	0	0	0	0	2	0	0	0	0	0	0	0	0	0	0	0	0	Bacteria; Firmicutes; Clostridia; Clostridiales; Lachnospiraceae
ASV1045	0	0	0	0	0	0	0	0	0	0	0	0	2	0	0	0	0	0	0	0	0	0	0	0	0	Bacteria
ASV1046	0	0	0	0	0	0	0	0	0	0	0	0	2	0	0	0	0	0	0	0	0	0	0	0	0	Bacteria
ASV1047	0	0	0	0	0	0	0	0	0	0	0	0	2	0	0	0	0	0	0	0	0	0	0	0	0	Bacteria; Firmicutes; Clostridia; Clostridiales
ASV1048	0	0	0	0	0	0	0	0	2	0	0	0	0	0	0	0	0	0	0	0	0	0	0	0	0	Bacteria
ASV1049	0	0	0	0	0	0	0	0	2	0	0	0	0	0	0	0	0	0	0	0	0	0	0	0	0	Bacteria; Firmicutes; Erysipelotrichia; Erysipelotrichales; Erysipelotrichaceae; Ileibacterium
ASV1050	0	0	0	0	0	0	0	0	2	0	0	0	0	0	0	0	0	0	0	0	0	0	0	0	0	Bacteria; Actinobacteria; Coriobacteriia; Coriobacteriales; Atopobiaceae; Coriobacteriaceae UCG-002
ASV1051	0	0	0	0	0	0	0	0	0	2	0	0	0	0	0	0	0	0	0	0	0	0	0	0	0	Bacteria; Firmicutes; Clostridia; Clostridiales; Lachnospiraceae
ASV1052	0	0	0	0	0	0	0	0	0	2	0	0	0	0	0	0	0	0	0	0	0	0	0	0	0	Bacteria; Firmicutes; Clostridia; Clostridiales; Lachnospiraceae; Blautia
ASV1053	0	0	0	0	0	0	0	0	0	2	0	0	0	0	0	0	0	0	0	0	0	0	0	0	0	Bacteria; Firmicutes; Erysipelotrichia; Erysipelotrichales; Erysipelotrichaceae; Ileibacterium
ASV1054	0	0	0	0	0	0	0	0	0	2	0	0	0	0	0	0	0	0	0	0	0	0	0	0	0	Bacteria; Firmicutes; Clostridia; Clostridiales; Lachnospiraceae
ASV1055	0	0	0	0	0	2	0	0	0	0	0	0	0	0	0	0	0	0	0	0	0	0	0	0	0	Bacteria; Firmicutes
ASV1056	0	0	0	0	0	2	0	0	0	0	0	0	0	0	0	0	0	0	0	0	0	0	0	0	0	Bacteria; Firmicutes; Clostridia; Clostridiales; Lachnospiraceae
ASV1057	0	0	0	0	0	2	0	0	0	0	0	0	0	0	0	0	0	0	0	0	0	0	0	0	0	Bacteria; Firmicutes; Erysipelotrichia; Erysipelotrichales; Erysipelotrichaceae
ASV1058	0	0	0	0	0	0	0	0	0	0	2	0	0	0	0	0	0	0	0	0	0	0	0	0	0	Bacteria; Firmicutes
ASV1059	0	0	0	0	0	0	0	0	0	0	2	0	0	0	0	0	0	0	0	0	0	0	0	0	0	Bacteria; Firmicutes; Clostridia; Clostridiales; Lachnospiraceae
ASV1060	0	0	0	0	0	0	0	0	0	0	2	0	0	0	0	0	0	0	0	0	0	0	0	0	0	Bacteria; Firmicutes; Clostridia; Clostridiales; Ruminococcaceae; Ruminiclostridium 9
ASV1061	0	0	0	0	0	0	0	0	0	0	2	0	0	0	0	0	0	0	0	0	0	0	0	0	0	Bacteria; Firmicutes; Clostridia; Clostridiales; Lachnospiraceae
ASV1062	0	0	0	0	0	0	0	0	0	0	2	0	0	0	0	0	0	0	0	0	0	0	0	0	0	Bacteria; Firmicutes; Clostridia; Clostridiales; Lachnospiraceae; Lachnospiraceae UCG-008
ASV1063	0	0	0	0	0	0	0	0	0	0	2	0	0	0	0	0	0	0	0	0	0	0	0	0	0	Bacteria; Firmicutes; Erysipelotrichia; Erysipelotrichales; Erysipelotrichaceae; Ileibacterium
ASV1064	0	0	0	0	0	0	0	0	0	0	2	0	0	0	0	0	0	0	0	0	0	0	0	0	0	Bacteria; Firmicutes; Clostridia; Clostridiales
ASV1065	0	0	0	0	0	0	0	0	0	0	2	0	0	0	0	0	0	0	0	0	0	0	0	0	0	Bacteria; Firmicutes; Clostridia; Clostridiales
ASV1066	0	0	0	0	0	0	0	0	0	0	0	0	0	2	0	0	0	0	0	0	0	0	0	0	0	Bacteria; Firmicutes; Clostridia; Clostridiales; Lachnospiraceae
ASV1067	0	0	0	0	0	0	0	0	0	0	0	0	0	2	0	0	0	0	0	0	0	0	0	0	0	Bacteria; Firmicutes; Clostridia; Clostridiales; Lachnospiraceae; GCA-900066575
ASV1068	0	0	0	0	0	0	0	0	0	0	0	0	0	2	0	0	0	0	0	0	0	0	0	0	0	Bacteria; Firmicutes; Erysipelotrichia; Erysipelotrichales; Erysipelotrichaceae; Ileibacterium
ASV1069	0	0	0	0	0	0	0	0	0	0	0	0	0	0	0	0	0	0	0	0	2	0	0	0	0	Bacteria
ASV1070	0	0	0	0	0	0	0	0	0	0	0	0	0	0	0	0	0	0	0	0	2	0	0	0	0	Bacteria; Firmicutes; Clostridia; Clostridiales; Lachnospiraceae
ASV1071	0	0	0	0	0	0	0	0	0	0	0	0	0	0	0	0	0	0	0	0	2	0	0	0	0	Bacteria; Firmicutes
ASV1072	0	0	0	0	0	0	0	0	0	0	0	0	0	0	0	0	0	0	0	0	2	0	0	0	0	Bacteria; Firmicutes; Bacilli; Lactobacillales; Lactobacillaceae; Lactobacillus
ASV1073	0	0	0	0	0	0	0	0	0	0	0	0	0	0	0	0	0	0	0	0	2	0	0	0	0	Bacteria; Firmicutes
ASV1074	0	0	0	0	0	0	0	0	0	0	0	0	0	0	0	0	0	0	0	0	2	0	0	0	0	Bacteria; Firmicutes; Clostridia; Clostridiales; Lachnospiraceae
ASV1075	0	0	0	0	0	0	0	0	0	0	0	0	0	0	0	0	0	0	0	0	2	0	0	0	0	Bacteria; Firmicutes; Clostridia; Clostridiales; Lachnospiraceae
ASV1076	0	0	0	0	0	0	0	0	0	0	0	0	0	0	0	0	0	0	0	0	2	0	0	0	0	Bacteria; Firmicutes; Clostridia; Clostridiales; Lachnospiraceae
ASV1077	0	0	0	0	0	0	0	0	0	0	0	0	0	0	0	0	0	0	0	0	0	1	0	0	0	Bacteria; Firmicutes; Clostridia; Clostridiales; Lachnospiraceae
ASV1078	0	0	0	0	0	0	0	0	0	0	0	0	0	0	0	0	0	0	0	0	0	1	0	0	0	Bacteria
ASV1079	0	0	0	0	0	0	0	0	0	0	0	0	0	0	0	0	0	0	0	0	0	1	0	0	0	Bacteria
ASV1080	0	0	0	0	0	0	0	0	0	0	0	0	0	0	0	0	0	0	0	0	0	1	0	0	0	Bacteria; Firmicutes
ASV1081	0	0	0	0	0	0	0	0	0	0	0	0	0	0	0	0	0	0	0	0	0	1	0	0	0	Bacteria
ASV1082	0	0	0	0	0	0	0	0	0	0	0	0	0	0	0	0	0	0	0	0	0	1	0	0	0	Bacteria; Firmicutes; Bacilli; Lactobacillales; Lactobacillaceae; Lactobacillus
ASV1083	0	0	0	0	0	0	0	0	0	0	0	0	0	0	0	0	0	0	0	0	0	1	0	0	0	Bacteria; Firmicutes
ASV1084	0	0	0	0	0	0	0	0	0	0	0	0	0	0	0	0	0	0	0	0	0	1	0	0	0	Bacteria; Firmicutes
ASV1085	0	0	0	0	0	0	0	0	0	0	0	0	0	0	0	0	0	0	0	0	0	1	0	0	0	Bacteria; Firmicutes; Clostridia; Clostridiales; Lachnospiraceae
ASV1086	0	0	0	0	0	0	0	0	0	0	0	0	0	0	0	0	0	0	0	0	0	1	0	0	0	Bacteria; Firmicutes; Clostridia; Clostridiales; Ruminococcaceae
ASV1087	0	0	0	0	0	0	0	0	0	0	0	0	0	0	0	0	0	0	0	0	0	1	0	0	0	Bacteria
ASV1088	0	0	0	0	0	0	0	0	0	0	0	0	0	0	0	0	0	0	0	0	0	1	0	0	0	Bacteria; Firmicutes; Clostridia; Clostridiales; Lachnospiraceae
ASV1089	0	0	0	0	0	0	0	0	0	0	0	0	0	0	0	0	0	0	0	0	0	1	0	0	0	Bacteria
ASV1090	0	0	0	0	0	0	0	0	0	0	0	0	0	0	0	0	0	0	0	0	0	1	0	0	0	Bacteria; Firmicutes; Clostridia; Clostridiales; Lachnospiraceae
ASV1091	0	0	0	0	0	0	0	0	0	0	0	0	0	0	0	0	0	0	0	0	0	1	0	0	0	Bacteria
ASV1092	0	0	0	0	0	0	0	0	0	0	0	0	0	0	0	0	0	0	0	0	0	1	0	0	0	Bacteria
ASV1093	0	0	0	0	0	0	0	0	0	0	0	0	0	0	0	0	0	0	0	0	0	1	0	0	0	Bacteria; Firmicutes; Clostridia; Clostridiales; Ruminococcaceae
ASV1094	0	0	0	0	0	0	0	0	0	0	0	0	0	0	0	0	0	0	0	0	0	1	0	0	0	Bacteria; Firmicutes
ASV1095	0	0	0	0	0	0	0	0	0	0	0	0	0	0	0	0	0	0	0	0	0	1	0	0	0	Bacteria; Firmicutes
ASV1096	0	0	0	0	0	0	0	0	0	0	0	0	0	0	1	0	0	0	0	0	0	0	0	0	0	Bacteria; Firmicutes; Clostridia; Clostridiales
ASV1097	0	0	0	0	0	0	0	0	0	0	0	0	0	0	1	0	0	0	0	0	0	0	0	0	0	Bacteria; Firmicutes
ASV1098	0	0	0	0	0	0	0	0	0	0	0	0	0	0	1	0	0	0	0	0	0	0	0	0	0	Bacteria; Firmicutes; Clostridia; Clostridiales
ASV1099	0	0	0	0	0	0	0	0	0	0	0	0	0	0	1	0	0	0	0	0	0	0	0	0	0	Bacteria; Firmicutes
ASV1100	0	0	0	0	0	0	0	0	0	0	0	0	0	0	1	0	0	0	0	0	0	0	0	0	0	Bacteria; Firmicutes; Clostridia; Clostridiales; Ruminococcaceae; Ruminiclostridium 9
ASV1101	0	0	0	0	0	0	0	0	0	0	0	0	0	0	1	0	0	0	0	0	0	0	0	0	0	Bacteria; Firmicutes
ASV1102	0	0	0	0	0	0	0	0	0	0	0	0	0	0	1	0	0	0	0	0	0	0	0	0	0	Bacteria; Firmicutes; Clostridia; Clostridiales
ASV1103	0	0	0	0	0	0	0	0	0	0	0	0	0	0	1	0	0	0	0	0	0	0	0	0	0	Bacteria; Firmicutes
ASV1104	0	0	0	0	0	0	0	0	0	0	0	0	0	0	1	0	0	0	0	0	0	0	0	0	0	Bacteria; Firmicutes; Clostridia; Clostridiales; Lachnospiraceae
ASV1105	0	0	0	0	0	0	0	0	0	0	0	0	0	0	1	0	0	0	0	0	0	0	0	0	0	Bacteria; Firmicutes
ASV1106	0	0	0	0	0	0	0	0	0	0	0	0	0	0	1	0	0	0	0	0	0	0	0	0	0	Bacteria; Firmicutes; Clostridia; Clostridiales; Lachnospiraceae
ASV1107	0	0	0	0	0	0	0	0	0	0	0	0	0	0	0	0	0	0	0	0	0	0	1	0	0	Bacteria; Firmicutes; Clostridia; Clostridiales
ASV1108	0	0	0	0	0	0	0	0	0	0	0	0	0	0	0	0	0	0	0	0	0	0	1	0	0	Bacteria; Firmicutes; Clostridia; Clostridiales; Lachnospiraceae
ASV1109	0	0	0	0	0	0	0	0	0	0	0	0	0	0	0	0	0	0	0	0	0	0	1	0	0	Bacteria; Firmicutes; Clostridia; Clostridiales
ASV1110	0	0	0	0	0	0	0	0	0	0	0	0	0	0	0	0	0	0	0	0	0	0	1	0	0	Bacteria; Firmicutes; Clostridia; Clostridiales; Ruminococcaceae; Ruminiclostridium
ASV1111	0	0	0	0	0	0	0	0	0	0	0	0	0	0	0	0	0	0	0	0	0	0	1	0	0	Bacteria; Firmicutes
ASV1112	0	0	0	0	0	0	0	0	0	0	0	0	0	0	0	0	0	0	0	0	0	0	1	0	0	Bacteria; Firmicutes; Clostridia; Clostridiales; Lachnospiraceae
ASV1113	0	0	0	0	0	0	0	0	0	0	0	0	0	0	0	0	0	0	0	0	0	0	1	0	0	Bacteria; Firmicutes; Clostridia; Clostridiales; Lachnospiraceae
ASV1114	0	0	0	0	0	0	0	0	0	0	0	0	0	0	0	0	0	0	0	0	0	0	1	0	0	Bacteria
ASV1115	0	0	0	0	0	0	0	0	0	0	0	0	0	0	0	0	0	0	0	0	0	0	1	0	0	Bacteria; Firmicutes; Clostridia; Clostridiales; Lachnospiraceae
ASV1116	0	0	0	0	0	0	0	0	0	0	0	0	0	0	0	0	0	0	0	0	0	0	1	0	0	Bacteria; Firmicutes; Clostridia; Clostridiales
ASV1117	0	0	0	0	0	0	0	0	0	0	0	0	0	0	0	0	0	0	0	0	0	0	1	0	0	Bacteria; Firmicutes; Clostridia; Clostridiales; Lachnospiraceae
ASV1118	0	0	0	0	0	0	0	0	0	0	0	0	0	0	0	0	0	0	0	0	0	0	1	0	0	Bacteria; Firmicutes; Clostridia; Clostridiales; Lachnospiraceae
ASV1119	0	0	0	0	0	0	0	0	0	0	0	0	0	0	0	0	0	0	0	0	0	0	1	0	0	Bacteria
ASV1120	0	0	0	0	0	0	0	0	0	0	0	0	0	0	0	0	0	0	0	0	0	0	1	0	0	Bacteria; Firmicutes; Clostridia; Clostridiales; Lachnospiraceae
ASV1121	0	0	0	0	0	0	0	0	0	0	0	0	0	0	0	0	0	0	0	0	0	0	1	0	0	Bacteria; Firmicutes; Clostridia; Clostridiales; Lachnospiraceae
ASV1122	0	0	0	0	0	0	0	0	0	0	0	0	0	0	0	0	0	0	0	0	0	0	1	0	0	Bacteria
ASV1123	0	0	0	0	0	0	0	0	0	0	0	0	0	0	0	0	0	0	0	0	0	0	1	0	0	Bacteria; Firmicutes; Clostridia; Clostridiales; Lachnospiraceae; Blautia
ASV1124	0	0	0	0	0	0	0	0	0	0	0	0	0	0	0	0	0	0	0	0	0	0	1	0	0	Bacteria; Firmicutes; Clostridia; Clostridiales; Lachnospiraceae
ASV1125	0	0	0	0	0	0	0	0	0	0	0	0	0	0	0	0	0	0	0	0	0	0	1	0	0	Bacteria; Firmicutes; Clostridia; Clostridiales
ASV1126	0	0	0	0	0	0	0	0	0	0	0	0	0	0	0	0	0	0	0	0	0	0	1	0	0	Bacteria; Bacteroidetes; Bacteroidia; Bacteroidales
ASV1127	0	0	0	0	0	0	0	0	0	0	0	0	0	0	0	0	0	0	0	0	0	0	1	0	0	Bacteria; Firmicutes; Clostridia; Clostridiales; Lachnospiraceae
ASV1128	0	0	0	0	0	0	0	0	0	0	0	0	0	0	0	0	0	0	0	0	0	0	1	0	0	Bacteria; Firmicutes; Clostridia; Clostridiales; Lachnospiraceae
ASV1129	0	0	0	0	0	0	0	0	0	0	0	0	0	0	0	0	0	0	0	0	0	0	0	1	0	Bacteria; Firmicutes
ASV1130	0	0	0	0	0	0	0	0	0	0	0	0	0	0	0	0	0	0	0	0	0	0	0	1	0	Bacteria; Firmicutes; Erysipelotrichia; Erysipelotrichales; Erysipelotrichaceae; Ileibacterium
ASV1131	0	0	0	0	0	0	0	0	0	0	0	0	0	0	0	0	0	0	0	0	0	0	0	1	0	Bacteria; Firmicutes; Clostridia; Clostridiales; Lachnospiraceae
ASV1132	0	0	0	0	0	0	0	0	0	0	0	0	0	0	0	0	0	0	0	0	0	0	0	1	0	Bacteria; Firmicutes
ASV1133	0	0	0	0	0	0	0	0	0	0	0	0	0	0	0	0	0	0	0	0	0	0	0	1	0	Bacteria; Firmicutes; Clostridia; Clostridiales; Lachnospiraceae
ASV1134	0	0	0	0	0	0	0	0	0	0	0	0	0	0	0	0	0	0	0	0	0	0	0	1	0	Bacteria; Firmicutes; Clostridia; Clostridiales; Peptostreptococcaceae
ASV1135	0	0	0	0	0	0	0	0	0	0	0	0	0	0	0	0	0	0	0	0	0	0	0	1	0	Bacteria; Firmicutes; Clostridia; Clostridiales; Ruminococcaceae; Ruminiclostridium
ASV1136	0	0	0	0	0	0	0	0	0	0	0	0	0	0	0	0	0	0	0	0	0	0	0	1	0	Bacteria; Firmicutes; Bacilli; Lactobacillales; Lactobacillaceae; Lactobacillus
ASV1137	0	0	0	0	0	0	0	0	0	0	0	0	0	0	0	0	0	0	0	0	0	0	0	1	0	Bacteria; Firmicutes; Clostridia; Clostridiales; Lachnospiraceae
ASV1138	0	0	0	0	0	0	0	0	0	0	0	0	0	0	0	0	0	0	0	0	0	0	0	1	0	Bacteria
ASV1139	0	0	0	0	0	0	0	0	0	0	0	0	0	0	0	0	0	0	0	0	0	0	0	1	0	Bacteria; Firmicutes
ASV1140	0	0	0	0	0	0	0	0	0	0	0	0	0	0	0	0	0	0	0	0	0	0	0	1	0	Bacteria; Bacteroidetes; Bacteroidia; Bacteroidales; Bacteroidaceae; Bacteroides
ASV1141	0	0	0	0	0	0	0	0	0	0	0	0	0	0	0	0	0	0	0	0	0	0	0	1	0	Bacteria; Firmicutes; Bacilli; Lactobacillales; Lactobacillaceae; Lactobacillus
ASV1142	0	0	0	0	0	0	0	0	0	0	0	0	0	0	0	0	0	0	0	0	0	0	0	1	0	Bacteria
ASV1143	0	0	0	0	0	0	0	0	0	0	0	0	0	0	0	0	0	0	0	0	0	0	0	1	0	Bacteria; Firmicutes; Clostridia; Clostridiales; Lachnospiraceae
ASV1144	0	0	0	0	0	0	0	0	0	0	0	0	0	0	0	0	0	0	0	0	0	0	0	1	0	Bacteria; Firmicutes; Bacilli; Lactobacillales; Lactobacillaceae; Lactobacillus
ASV1145	0	0	0	0	0	0	0	0	0	0	0	0	0	0	0	0	0	0	0	0	0	0	0	1	0	Bacteria; Firmicutes
ASV1146	0	0	0	0	0	0	0	0	0	0	0	0	0	0	0	0	0	0	0	0	0	0	0	1	0	Bacteria; Firmicutes; Clostridia; Clostridiales; Lachnospiraceae
ASV1147	0	0	0	0	0	0	1	0	0	0	0	0	0	0	0	0	0	0	0	0	0	0	0	0	0	Bacteria
ASV1148	0	0	0	0	0	0	1	0	0	0	0	0	0	0	0	0	0	0	0	0	0	0	0	0	0	Bacteria; Firmicutes; Clostridia; Clostridiales; Lachnospiraceae
ASV1149	0	0	0	0	0	0	1	0	0	0	0	0	0	0	0	0	0	0	0	0	0	0	0	0	0	Bacteria; Firmicutes; Clostridia; Clostridiales; Lachnospiraceae
ASV1150	0	0	0	0	0	0	1	0	0	0	0	0	0	0	0	0	0	0	0	0	0	0	0	0	0	Bacteria; Firmicutes; Clostridia; Clostridiales
ASV1151	0	0	0	0	0	0	1	0	0	0	0	0	0	0	0	0	0	0	0	0	0	0	0	0	0	Bacteria; Firmicutes
ASV1152	0	0	0	0	0	0	1	0	0	0	0	0	0	0	0	0	0	0	0	0	0	0	0	0	0	Bacteria; Firmicutes; Clostridia; Clostridiales; Ruminococcaceae; Oscillibacter
ASV1153	0	0	0	0	0	0	1	0	0	0	0	0	0	0	0	0	0	0	0	0	0	0	0	0	0	Bacteria
ASV1154	0	0	0	0	0	0	1	0	0	0	0	0	0	0	0	0	0	0	0	0	0	0	0	0	0	Bacteria; Firmicutes; Clostridia; Clostridiales; Lachnospiraceae
ASV1155	0	0	0	0	0	0	1	0	0	0	0	0	0	0	0	0	0	0	0	0	0	0	0	0	0	Bacteria; Firmicutes; Bacilli; Lactobacillales; Lactobacillaceae; Lactobacillus
ASV1156	0	0	0	0	0	0	1	0	0	0	0	0	0	0	0	0	0	0	0	0	0	0	0	0	0	Bacteria; Firmicutes; Clostridia; Clostridiales; Ruminococcaceae
ASV1157	0	0	0	0	0	0	1	0	0	0	0	0	0	0	0	0	0	0	0	0	0	0	0	0	0	Bacteria; Firmicutes; Bacilli; Lactobacillales; Lactobacillaceae; Lactobacillus
ASV1158	0	0	0	0	0	0	1	0	0	0	0	0	0	0	0	0	0	0	0	0	0	0	0	0	0	Bacteria
ASV1159	0	0	0	0	0	0	1	0	0	0	0	0	0	0	0	0	0	0	0	0	0	0	0	0	0	Bacteria; Firmicutes; Clostridia; Clostridiales; Ruminococcaceae
ASV1160	0	0	0	0	0	0	0	0	0	0	0	0	0	0	0	0	0	0	1	0	0	0	0	0	0	Bacteria; Firmicutes; Clostridia; Clostridiales
ASV1161	0	0	0	0	0	0	0	0	0	0	0	0	0	0	0	0	0	0	1	0	0	0	0	0	0	Bacteria
ASV1162	0	0	0	0	0	0	0	0	0	0	0	0	0	0	0	0	0	0	1	0	0	0	0	0	0	Bacteria
ASV1163	1	0	0	0	0	0	0	0	0	0	0	0	0	0	0	0	0	0	0	0	0	0	0	0	0	Bacteria
ASV1164	1	0	0	0	0	0	0	0	0	0	0	0	0	0	0	0	0	0	0	0	0	0	0	0	0	Bacteria; Firmicutes; Clostridia; Clostridiales; Lachnospiraceae
ASV1165	1	0	0	0	0	0	0	0	0	0	0	0	0	0	0	0	0	0	0	0	0	0	0	0	0	Bacteria; Firmicutes; Erysipelotrichia; Erysipelotrichales; Erysipelotrichaceae
ASV1166	1	0	0	0	0	0	0	0	0	0	0	0	0	0	0	0	0	0	0	0	0	0	0	0	0	Bacteria; Firmicutes; Clostridia; Clostridiales; Lachnospiraceae; Marvinbryantia
ASV1167	1	0	0	0	0	0	0	0	0	0	0	0	0	0	0	0	0	0	0	0	0	0	0	0	0	Bacteria; Firmicutes; Clostridia; Clostridiales; Lachnospiraceae
ASV1168	0	0	0	0	0	0	0	0	0	0	0	0	0	0	0	1	0	0	0	0	0	0	0	0	0	Bacteria
ASV1169	0	0	0	0	0	0	0	0	0	0	0	0	0	0	0	1	0	0	0	0	0	0	0	0	0	Bacteria; Firmicutes; Clostridia; Clostridiales; Ruminococcaceae; Butyricicoccus
ASV1170	0	0	0	0	0	0	0	0	0	0	0	0	0	0	0	1	0	0	0	0	0	0	0	0	0	Bacteria; Firmicutes; Clostridia; Clostridiales; Lachnospiraceae
ASV1171	0	0	0	0	0	0	0	0	0	0	0	0	0	0	0	1	0	0	0	0	0	0	0	0	0	Bacteria; Firmicutes; Clostridia; Clostridiales; Lachnospiraceae
ASV1172	0	0	0	0	0	0	0	0	0	0	0	0	0	0	0	1	0	0	0	0	0	0	0	0	0	Bacteria; Firmicutes; Clostridia; Clostridiales; Lachnospiraceae
ASV1173	0	0	0	0	0	0	0	0	0	0	0	0	0	0	0	1	0	0	0	0	0	0	0	0	0	Bacteria; Firmicutes; Clostridia; Clostridiales; Lachnospiraceae
ASV1174	0	0	0	0	0	0	0	0	0	0	0	0	0	0	0	1	0	0	0	0	0	0	0	0	0	Bacteria; Firmicutes; Erysipelotrichia; Erysipelotrichales; Erysipelotrichaceae; Ileibacterium
ASV1175	0	0	0	0	0	0	0	0	0	0	0	0	0	0	0	0	1	0	0	0	0	0	0	0	0	Bacteria; Firmicutes; Clostridia; Clostridiales
ASV1176	0	0	0	0	0	0	0	0	0	0	0	0	0	0	0	0	1	0	0	0	0	0	0	0	0	Bacteria; Firmicutes; Clostridia; Clostridiales; Ruminococcaceae
ASV1177	0	0	0	0	0	0	0	0	0	0	0	0	0	0	0	0	1	0	0	0	0	0	0	0	0	Bacteria; Firmicutes; Clostridia; Clostridiales; Ruminococcaceae; Oscillibacter
ASV1178	0	0	0	0	0	0	0	0	0	0	0	0	0	0	0	0	1	0	0	0	0	0	0	0	0	Bacteria; Firmicutes; Clostridia; Clostridiales; Ruminococcaceae; Ruminiclostridium 9
ASV1179	0	0	0	0	0	0	0	0	0	0	0	0	0	0	0	0	1	0	0	0	0	0	0	0	0	Bacteria; Firmicutes; Clostridia; Clostridiales
ASV1180	0	0	0	0	0	0	0	0	0	0	0	0	0	0	0	0	1	0	0	0	0	0	0	0	0	Bacteria; Firmicutes; Clostridia; Clostridiales
ASV1181	0	0	0	0	0	0	0	0	0	0	0	0	0	0	0	0	0	1	0	0	0	0	0	0	0	Bacteria; Firmicutes; Clostridia; Clostridiales; Lachnospiraceae
ASV1182	0	0	0	0	0	0	0	0	0	0	0	0	0	0	0	0	0	1	0	0	0	0	0	0	0	Bacteria; Firmicutes; Clostridia; Clostridiales; Lachnospiraceae
ASV1183	0	0	0	0	0	0	0	0	0	0	0	0	0	0	0	0	0	1	0	0	0	0	0	0	0	Bacteria; Firmicutes; Clostridia; Clostridiales; Ruminococcaceae; Ruminiclostridium 9
ASV1184	0	0	0	0	0	0	0	0	0	0	0	0	0	0	0	0	0	1	0	0	0	0	0	0	0	Bacteria; Firmicutes; Erysipelotrichia; Erysipelotrichales; Erysipelotrichaceae; Ileibacterium
ASV1185	0	0	0	0	0	0	0	0	0	0	0	0	0	0	0	0	0	1	0	0	0	0	0	0	0	Bacteria; Firmicutes
ASV1186	0	0	0	0	0	0	0	0	0	0	0	0	0	0	0	0	0	1	0	0	0	0	0	0	0	Bacteria; Firmicutes
ASV1187	0	0	0	0	0	0	0	0	0	0	0	0	0	0	0	0	0	1	0	0	0	0	0	0	0	Bacteria; Firmicutes
ASV1188	0	1	0	0	0	0	0	0	0	0	0	0	0	0	0	0	0	0	0	0	0	0	0	0	0	Bacteria
ASV1189	0	1	0	0	0	0	0	0	0	0	0	0	0	0	0	0	0	0	0	0	0	0	0	0	0	Bacteria; Firmicutes; Clostridia; Clostridiales; Lachnospiraceae
ASV1190	0	1	0	0	0	0	0	0	0	0	0	0	0	0	0	0	0	0	0	0	0	0	0	0	0	Bacteria; Firmicutes; Clostridia; Clostridiales; Lachnospiraceae
ASV1191	0	1	0	0	0	0	0	0	0	0	0	0	0	0	0	0	0	0	0	0	0	0	0	0	0	Bacteria; Firmicutes; Clostridia; Clostridiales; Lachnospiraceae
ASV1192	0	1	0	0	0	0	0	0	0	0	0	0	0	0	0	0	0	0	0	0	0	0	0	0	0	Bacteria; Firmicutes; Clostridia; Clostridiales; Ruminococcaceae
ASV1193	0	1	0	0	0	0	0	0	0	0	0	0	0	0	0	0	0	0	0	0	0	0	0	0	0	Bacteria
ASV1194	0	1	0	0	0	0	0	0	0	0	0	0	0	0	0	0	0	0	0	0	0	0	0	0	0	Bacteria; Firmicutes; Clostridia; Clostridiales; Lachnospiraceae
ASV1195	0	1	0	0	0	0	0	0	0	0	0	0	0	0	0	0	0	0	0	0	0	0	0	0	0	Bacteria
ASV1196	0	1	0	0	0	0	0	0	0	0	0	0	0	0	0	0	0	0	0	0	0	0	0	0	0	Bacteria; Firmicutes; Clostridia; Clostridiales; Lachnospiraceae
ASV1197	0	1	0	0	0	0	0	0	0	0	0	0	0	0	0	0	0	0	0	0	0	0	0	0	0	Bacteria; Firmicutes; Clostridia; Clostridiales; Lachnospiraceae
ASV1198	0	1	0	0	0	0	0	0	0	0	0	0	0	0	0	0	0	0	0	0	0	0	0	0	0	Bacteria; Firmicutes; Clostridia; Clostridiales
ASV1199	0	1	0	0	0	0	0	0	0	0	0	0	0	0	0	0	0	0	0	0	0	0	0	0	0	Bacteria
ASV1200	0	1	0	0	0	0	0	0	0	0	0	0	0	0	0	0	0	0	0	0	0	0	0	0	0	Bacteria; Firmicutes; Clostridia; Clostridiales; Lachnospiraceae
ASV1201	0	1	0	0	0	0	0	0	0	0	0	0	0	0	0	0	0	0	0	0	0	0	0	0	0	Bacteria; Firmicutes; Clostridia; Clostridiales; Lachnospiraceae
ASV1202	0	1	0	0	0	0	0	0	0	0	0	0	0	0	0	0	0	0	0	0	0	0	0	0	0	Bacteria
ASV1203	0	1	0	0	0	0	0	0	0	0	0	0	0	0	0	0	0	0	0	0	0	0	0	0	0	Bacteria; Firmicutes; Clostridia; Clostridiales; Lachnospiraceae
ASV1204	0	1	0	0	0	0	0	0	0	0	0	0	0	0	0	0	0	0	0	0	0	0	0	0	0	Bacteria; Firmicutes; Clostridia; Clostridiales; Lachnospiraceae
ASV1205	0	1	0	0	0	0	0	0	0	0	0	0	0	0	0	0	0	0	0	0	0	0	0	0	0	Bacteria; Firmicutes; Clostridia; Clostridiales
ASV1206	0	1	0	0	0	0	0	0	0	0	0	0	0	0	0	0	0	0	0	0	0	0	0	0	0	Bacteria; Firmicutes; Clostridia; Clostridiales; Lachnospiraceae
ASV1207	0	1	0	0	0	0	0	0	0	0	0	0	0	0	0	0	0	0	0	0	0	0	0	0	0	Bacteria; Firmicutes; Clostridia; Clostridiales; Lachnospiraceae; Blautia
ASV1208	0	1	0	0	0	0	0	0	0	0	0	0	0	0	0	0	0	0	0	0	0	0	0	0	0	Bacteria; Firmicutes; Clostridia; Clostridiales; Lachnospiraceae
ASV1209	0	1	0	0	0	0	0	0	0	0	0	0	0	0	0	0	0	0	0	0	0	0	0	0	0	Bacteria
ASV1210	0	1	0	0	0	0	0	0	0	0	0	0	0	0	0	0	0	0	0	0	0	0	0	0	0	Bacteria; Firmicutes; Clostridia; Clostridiales; Lachnospiraceae; GCA-900066575
ASV1211	0	1	0	0	0	0	0	0	0	0	0	0	0	0	0	0	0	0	0	0	0	0	0	0	0	Bacteria; Firmicutes; Clostridia; Clostridiales
ASV1212	0	1	0	0	0	0	0	0	0	0	0	0	0	0	0	0	0	0	0	0	0	0	0	0	0	Bacteria; Firmicutes; Clostridia; Clostridiales; Lachnospiraceae
ASV1213	0	1	0	0	0	0	0	0	0	0	0	0	0	0	0	0	0	0	0	0	0	0	0	0	0	Bacteria; Firmicutes; Clostridia; Clostridiales; Lachnospiraceae
ASV1214	0	1	0	0	0	0	0	0	0	0	0	0	0	0	0	0	0	0	0	0	0	0	0	0	0	Bacteria
ASV1215	0	1	0	0	0	0	0	0	0	0	0	0	0	0	0	0	0	0	0	0	0	0	0	0	0	Bacteria; Firmicutes; Clostridia; Clostridiales
ASV1216	0	1	0	0	0	0	0	0	0	0	0	0	0	0	0	0	0	0	0	0	0	0	0	0	0	Bacteria; Firmicutes; Clostridia; Clostridiales; Lachnospiraceae
ASV1217	0	1	0	0	0	0	0	0	0	0	0	0	0	0	0	0	0	0	0	0	0	0	0	0	0	Bacteria; Firmicutes; Clostridia; Clostridiales
ASV1218	0	1	0	0	0	0	0	0	0	0	0	0	0	0	0	0	0	0	0	0	0	0	0	0	0	Bacteria; Firmicutes
ASV1219	0	1	0	0	0	0	0	0	0	0	0	0	0	0	0	0	0	0	0	0	0	0	0	0	0	Bacteria; Firmicutes; Bacilli; Lactobacillales; Lactobacillaceae; Lactobacillus
ASV1220	0	1	0	0	0	0	0	0	0	0	0	0	0	0	0	0	0	0	0	0	0	0	0	0	0	Bacteria; Firmicutes; Clostridia; Clostridiales; Ruminococcaceae
ASV1221	0	1	0	0	0	0	0	0	0	0	0	0	0	0	0	0	0	0	0	0	0	0	0	0	0	Bacteria
ASV1222	0	1	0	0	0	0	0	0	0	0	0	0	0	0	0	0	0	0	0	0	0	0	0	0	0	Bacteria; Firmicutes; Clostridia; Clostridiales
ASV1223	0	1	0	0	0	0	0	0	0	0	0	0	0	0	0	0	0	0	0	0	0	0	0	0	0	Bacteria; Firmicutes; Clostridia; Clostridiales; Lachnospiraceae
ASV1224	0	1	0	0	0	0	0	0	0	0	0	0	0	0	0	0	0	0	0	0	0	0	0	0	0	Bacteria; Firmicutes; Clostridia; Clostridiales; Lachnospiraceae
ASV1225	0	0	0	0	0	0	0	0	0	0	0	0	0	0	0	0	0	0	0	1	0	0	0	0	0	Bacteria; Firmicutes
ASV1226	0	0	0	0	0	0	0	0	0	0	0	0	0	0	0	0	0	0	0	1	0	0	0	0	0	Bacteria; Firmicutes; Clostridia; Clostridiales; Lachnospiraceae
ASV1227	0	0	0	0	0	0	0	0	0	0	0	0	0	0	0	0	0	0	0	1	0	0	0	0	0	Bacteria; Firmicutes; Clostridia; Clostridiales; Ruminococcaceae; Anaerotruncus
ASV1228	0	0	0	0	0	0	0	0	0	0	0	0	0	0	0	0	0	0	0	1	0	0	0	0	0	Bacteria; Firmicutes; Clostridia; Clostridiales
ASV1229	0	0	0	0	0	0	0	0	0	0	0	0	0	0	0	0	0	0	0	1	0	0	0	0	0	Bacteria; Firmicutes
ASV1230	0	0	0	0	0	0	0	0	0	0	0	0	0	0	0	0	0	0	0	1	0	0	0	0	0	Bacteria; Firmicutes
ASV1231	0	0	0	0	0	0	0	0	0	0	0	0	0	0	0	0	0	0	0	1	0	0	0	0	0	Bacteria; Firmicutes; Clostridia; Clostridiales; Lachnospiraceae
ASV1232	0	0	0	0	0	0	0	0	0	0	0	0	0	0	0	0	0	0	0	1	0	0	0	0	0	Bacteria; Firmicutes; Clostridia; Clostridiales; Lachnospiraceae
ASV1233	0	0	0	0	0	0	0	0	0	0	0	0	0	0	0	0	0	0	0	1	0	0	0	0	0	Bacteria; Firmicutes; Erysipelotrichia; Erysipelotrichales; Erysipelotrichaceae; Ileibacterium
ASV1234	0	0	0	0	0	0	0	0	0	0	0	0	0	0	0	0	0	0	0	1	0	0	0	0	0	Bacteria; Firmicutes
ASV1235	0	0	0	0	0	0	0	0	0	0	0	0	0	0	0	0	0	0	0	1	0	0	0	0	0	Bacteria; Firmicutes
ASV1236	0	0	0	0	0	0	0	0	0	0	0	0	0	0	0	0	0	0	0	1	0	0	0	0	0	Bacteria; Firmicutes; Clostridia; Clostridiales
ASV1237	0	0	0	0	0	0	0	0	0	0	0	0	0	0	0	0	0	0	0	1	0	0	0	0	0	Bacteria
ASV1238	0	0	0	0	0	0	0	0	0	0	0	0	0	0	0	0	0	0	0	1	0	0	0	0	0	Bacteria
ASV1239	0	0	0	0	0	0	0	0	0	0	0	0	0	0	0	0	0	0	0	1	0	0	0	0	0	Bacteria
ASV1240	0	0	0	0	0	0	0	0	0	0	0	0	0	0	0	0	0	0	0	1	0	0	0	0	0	Bacteria; Firmicutes
ASV1241	0	0	0	0	0	0	0	0	0	0	0	0	0	0	0	0	0	0	0	0	0	0	0	0	1	Bacteria; Firmicutes
ASV1242	0	0	0	0	0	0	0	0	0	0	0	0	0	0	0	0	0	0	0	0	0	0	0	0	1	Bacteria; Firmicutes; Bacilli; Lactobacillales; Lactobacillaceae; Lactobacillus
ASV1243	0	0	0	0	0	0	0	0	0	0	0	0	0	0	0	0	0	0	0	0	0	0	0	0	1	Bacteria; Firmicutes; Clostridia; Clostridiales; Ruminococcaceae
ASV1244	0	0	1	0	0	0	0	0	0	0	0	0	0	0	0	0	0	0	0	0	0	0	0	0	0	Bacteria
ASV1245	0	0	1	0	0	0	0	0	0	0	0	0	0	0	0	0	0	0	0	0	0	0	0	0	0	Bacteria
ASV1246	0	0	1	0	0	0	0	0	0	0	0	0	0	0	0	0	0	0	0	0	0	0	0	0	0	Bacteria
ASV1247	0	0	1	0	0	0	0	0	0	0	0	0	0	0	0	0	0	0	0	0	0	0	0	0	0	Bacteria
ASV1248	0	0	1	0	0	0	0	0	0	0	0	0	0	0	0	0	0	0	0	0	0	0	0	0	0	Bacteria; Firmicutes; Clostridia; Clostridiales; Ruminococcaceae
ASV1249	0	0	0	0	0	0	0	0	0	0	0	1	0	0	0	0	0	0	0	0	0	0	0	0	0	Bacteria; Firmicutes
ASV1250	0	0	0	0	0	0	0	0	0	0	0	1	0	0	0	0	0	0	0	0	0	0	0	0	0	Bacteria; Firmicutes; Clostridia; Clostridiales; Lachnospiraceae
ASV1251	0	0	0	0	0	0	0	0	0	0	0	1	0	0	0	0	0	0	0	0	0	0	0	0	0	Bacteria; Firmicutes
ASV1252	0	0	0	0	0	0	0	0	0	0	0	1	0	0	0	0	0	0	0	0	0	0	0	0	0	Bacteria; Firmicutes; Clostridia; Clostridiales; Lachnospiraceae
ASV1253	0	0	0	0	0	0	0	1	0	0	0	0	0	0	0	0	0	0	0	0	0	0	0	0	0	Bacteria; Firmicutes; Clostridia; Clostridiales; Lachnospiraceae; Lachnospiraceae UCG-008
ASV1254	0	0	0	0	0	0	0	1	0	0	0	0	0	0	0	0	0	0	0	0	0	0	0	0	0	Bacteria; Firmicutes; Clostridia; Clostridiales; Lachnospiraceae
ASV1255	0	0	0	0	0	0	0	1	0	0	0	0	0	0	0	0	0	0	0	0	0	0	0	0	0	Bacteria; Firmicutes; Clostridia; Clostridiales; Lachnospiraceae; Lachnospiraceae UCG-006
ASV1256	0	0	0	0	0	0	0	1	0	0	0	0	0	0	0	0	0	0	0	0	0	0	0	0	0	Bacteria; Firmicutes
ASV1257	0	0	0	0	0	0	0	1	0	0	0	0	0	0	0	0	0	0	0	0	0	0	0	0	0	Bacteria; Firmicutes; Clostridia; Clostridiales; Lachnospiraceae
ASV1258	0	0	0	0	0	0	0	1	0	0	0	0	0	0	0	0	0	0	0	0	0	0	0	0	0	Bacteria; Firmicutes; Clostridia; Clostridiales; Lachnospiraceae
ASV1259	0	0	0	0	0	0	0	1	0	0	0	0	0	0	0	0	0	0	0	0	0	0	0	0	0	Bacteria; Firmicutes; Clostridia; Clostridiales; Lachnospiraceae
ASV1260	0	0	0	0	0	0	0	1	0	0	0	0	0	0	0	0	0	0	0	0	0	0	0	0	0	Bacteria; Firmicutes; Clostridia; Clostridiales; Lachnospiraceae
ASV1261	0	0	0	1	0	0	0	0	0	0	0	0	0	0	0	0	0	0	0	0	0	0	0	0	0	Bacteria; Firmicutes; Clostridia; Clostridiales; Lachnospiraceae
ASV1262	0	0	0	1	0	0	0	0	0	0	0	0	0	0	0	0	0	0	0	0	0	0	0	0	0	Bacteria; Firmicutes; Clostridia; Clostridiales
ASV1263	0	0	0	1	0	0	0	0	0	0	0	0	0	0	0	0	0	0	0	0	0	0	0	0	0	Bacteria; Firmicutes; Erysipelotrichia; Erysipelotrichales; Erysipelotrichaceae; Ileibacterium
ASV1264	0	0	0	1	0	0	0	0	0	0	0	0	0	0	0	0	0	0	0	0	0	0	0	0	0	Bacteria
ASV1265	0	0	0	0	1	0	0	0	0	0	0	0	0	0	0	0	0	0	0	0	0	0	0	0	0	Bacteria; Firmicutes; Clostridia; Clostridiales; Ruminococcaceae
ASV1266	0	0	0	0	1	0	0	0	0	0	0	0	0	0	0	0	0	0	0	0	0	0	0	0	0	Bacteria; Firmicutes; Clostridia; Clostridiales; Lachnospiraceae; Lachnospiraceae NK4A136 group
ASV1267	0	0	0	0	1	0	0	0	0	0	0	0	0	0	0	0	0	0	0	0	0	0	0	0	0	Bacteria
ASV1268	0	0	0	0	1	0	0	0	0	0	0	0	0	0	0	0	0	0	0	0	0	0	0	0	0	Bacteria; Firmicutes; Clostridia; Clostridiales; Ruminococcaceae
ASV1269	0	0	0	0	1	0	0	0	0	0	0	0	0	0	0	0	0	0	0	0	0	0	0	0	0	Bacteria
ASV1270	0	0	0	0	1	0	0	0	0	0	0	0	0	0	0	0	0	0	0	0	0	0	0	0	0	Bacteria
ASV1271	0	0	0	0	0	0	0	0	0	0	0	0	1	0	0	0	0	0	0	0	0	0	0	0	0	Bacteria; Firmicutes
ASV1272	0	0	0	0	0	0	0	0	0	0	0	0	1	0	0	0	0	0	0	0	0	0	0	0	0	Bacteria; Firmicutes; Clostridia; Clostridiales; Lachnospiraceae
ASV1273	0	0	0	0	0	0	0	0	0	0	0	0	1	0	0	0	0	0	0	0	0	0	0	0	0	Bacteria
ASV1274	0	0	0	0	0	0	0	0	0	0	0	0	1	0	0	0	0	0	0	0	0	0	0	0	0	Bacteria; Firmicutes; Clostridia; Clostridiales; Ruminococcaceae; Ruminiclostridium
ASV1275	0	0	0	0	0	0	0	0	0	0	0	0	1	0	0	0	0	0	0	0	0	0	0	0	0	Bacteria; Firmicutes; Clostridia; Clostridiales
ASV1276	0	0	0	0	0	0	0	0	0	0	0	0	1	0	0	0	0	0	0	0	0	0	0	0	0	Bacteria; Firmicutes
ASV1277	0	0	0	0	0	0	0	0	0	0	0	0	1	0	0	0	0	0	0	0	0	0	0	0	0	Bacteria; Firmicutes; Clostridia; Clostridiales; Ruminococcaceae
ASV1278	0	0	0	0	0	0	0	0	0	0	0	0	1	0	0	0	0	0	0	0	0	0	0	0	0	Bacteria; Firmicutes; Clostridia; Clostridiales; Ruminococcaceae
ASV1279	0	0	0	0	0	0	0	0	0	0	0	0	1	0	0	0	0	0	0	0	0	0	0	0	0	Bacteria; Firmicutes; Clostridia; Clostridiales
ASV1280	0	0	0	0	0	0	0	0	0	0	0	0	1	0	0	0	0	0	0	0	0	0	0	0	0	Bacteria; Firmicutes; Clostridia; Clostridiales; Ruminococcaceae
ASV1281	0	0	0	0	0	0	0	0	0	0	0	0	1	0	0	0	0	0	0	0	0	0	0	0	0	Bacteria; Firmicutes; Clostridia; Clostridiales; Lachnospiraceae
ASV1282	0	0	0	0	0	0	0	0	0	0	0	0	1	0	0	0	0	0	0	0	0	0	0	0	0	Bacteria; Firmicutes; Clostridia; Clostridiales
ASV1283	0	0	0	0	0	0	0	0	0	0	0	0	1	0	0	0	0	0	0	0	0	0	0	0	0	Bacteria; Firmicutes; Clostridia; Clostridiales
ASV1284	0	0	0	0	0	0	0	0	0	0	0	0	1	0	0	0	0	0	0	0	0	0	0	0	0	Bacteria; Bacteroidetes; Bacteroidia; Bacteroidales
ASV1285	0	0	0	0	0	0	0	0	0	0	0	0	1	0	0	0	0	0	0	0	0	0	0	0	0	Bacteria; Firmicutes
ASV1286	0	0	0	0	0	0	0	0	0	0	0	0	1	0	0	0	0	0	0	0	0	0	0	0	0	Bacteria; Firmicutes; Clostridia
ASV1287	0	0	0	0	0	0	0	0	0	0	0	0	1	0	0	0	0	0	0	0	0	0	0	0	0	Bacteria; Firmicutes
ASV1288	0	0	0	0	0	0	0	0	0	0	0	0	1	0	0	0	0	0	0	0	0	0	0	0	0	Bacteria
ASV1289	0	0	0	0	0	0	0	0	0	0	0	0	1	0	0	0	0	0	0	0	0	0	0	0	0	Bacteria; Firmicutes; Clostridia; Clostridiales
ASV1290	0	0	0	0	0	0	0	0	1	0	0	0	0	0	0	0	0	0	0	0	0	0	0	0	0	Bacteria; Firmicutes; Clostridia; Clostridiales; Lachnospiraceae
ASV1291	0	0	0	0	0	0	0	0	1	0	0	0	0	0	0	0	0	0	0	0	0	0	0	0	0	Bacteria; Firmicutes; Clostridia; Clostridiales; Lachnospiraceae
ASV1292	0	0	0	0	0	0	0	0	0	1	0	0	0	0	0	0	0	0	0	0	0	0	0	0	0	Bacteria; Firmicutes; Clostridia; Clostridiales; Lachnospiraceae
ASV1293	0	0	0	0	0	0	0	0	0	1	0	0	0	0	0	0	0	0	0	0	0	0	0	0	0	Bacteria; Firmicutes
ASV1294	0	0	0	0	0	0	0	0	0	1	0	0	0	0	0	0	0	0	0	0	0	0	0	0	0	Bacteria; Firmicutes; Clostridia; Clostridiales
ASV1295	0	0	0	0	0	1	0	0	0	0	0	0	0	0	0	0	0	0	0	0	0	0	0	0	0	Bacteria; Firmicutes; Clostridia; Clostridiales; Lachnospiraceae
ASV1296	0	0	0	0	0	1	0	0	0	0	0	0	0	0	0	0	0	0	0	0	0	0	0	0	0	Bacteria; Firmicutes
ASV1297	0	0	0	0	0	1	0	0	0	0	0	0	0	0	0	0	0	0	0	0	0	0	0	0	0	Bacteria; Firmicutes; Erysipelotrichia; Erysipelotrichales; Erysipelotrichaceae; Ileibacterium
ASV1298	0	0	0	0	0	1	0	0	0	0	0	0	0	0	0	0	0	0	0	0	0	0	0	0	0	Bacteria; Firmicutes
ASV1299	0	0	0	0	0	0	0	0	0	0	1	0	0	0	0	0	0	0	0	0	0	0	0	0	0	Bacteria; Firmicutes; Clostridia; Clostridiales; Lachnospiraceae
ASV1300	0	0	0	0	0	0	0	0	0	0	1	0	0	0	0	0	0	0	0	0	0	0	0	0	0	Bacteria; Firmicutes; Clostridia; Clostridiales; Lachnospiraceae; Lachnoclostridium
ASV1301	0	0	0	0	0	0	0	0	0	0	1	0	0	0	0	0	0	0	0	0	0	0	0	0	0	Bacteria; Firmicutes; Clostridia; Clostridiales; Lachnospiraceae
ASV1302	0	0	0	0	0	0	0	0	0	0	1	0	0	0	0	0	0	0	0	0	0	0	0	0	0	Bacteria; Firmicutes
ASV1303	0	0	0	0	0	0	0	0	0	0	1	0	0	0	0	0	0	0	0	0	0	0	0	0	0	Bacteria; Firmicutes; Clostridia; Clostridiales
ASV1304	0	0	0	0	0	0	0	0	0	0	0	0	0	1	0	0	0	0	0	0	0	0	0	0	0	Bacteria; Firmicutes; Clostridia; Clostridiales; Lachnospiraceae
ASV1305	0	0	0	0	0	0	0	0	0	0	0	0	0	1	0	0	0	0	0	0	0	0	0	0	0	Bacteria
ASV1306	0	0	0	0	0	0	0	0	0	0	0	0	0	1	0	0	0	0	0	0	0	0	0	0	0	Bacteria; Firmicutes; Clostridia; Clostridiales; Lachnospiraceae
ASV1307	0	0	0	0	0	0	0	0	0	0	0	0	0	1	0	0	0	0	0	0	0	0	0	0	0	Bacteria; Firmicutes
ASV1308	0	0	0	0	0	0	0	0	0	0	0	0	0	1	0	0	0	0	0	0	0	0	0	0	0	Bacteria; Bacteroidetes; Bacteroidia; Bacteroidales
ASV1309	0	0	0	0	0	0	0	0	0	0	0	0	0	1	0	0	0	0	0	0	0	0	0	0	0	Bacteria; Firmicutes; Clostridia; Clostridiales; Lachnospiraceae
ASV1310	0	0	0	0	0	0	0	0	0	0	0	0	0	1	0	0	0	0	0	0	0	0	0	0	0	Bacteria; Firmicutes
ASV1311	0	0	0	0	0	0	0	0	0	0	0	0	0	1	0	0	0	0	0	0	0	0	0	0	0	Bacteria; Bacteroidetes; Bacteroidia; Bacteroidales
ASV1312	0	0	0	0	0	0	0	0	0	0	0	0	0	1	0	0	0	0	0	0	0	0	0	0	0	Bacteria
ASV1313	0	0	0	0	0	0	0	0	0	0	0	0	0	1	0	0	0	0	0	0	0	0	0	0	0	Bacteria; Bacteroidetes; Bacteroidia; Bacteroidales
ASV1314	0	0	0	0	0	0	0	0	0	0	0	0	0	0	0	0	0	0	0	0	1	0	0	0	0	Bacteria; Firmicutes
ASV1315	0	0	0	0	0	0	0	0	0	0	0	0	0	0	0	0	0	0	0	0	1	0	0	0	0	Bacteria; Firmicutes; Clostridia; Clostridiales
ASV1316	0	0	0	0	0	0	0	0	0	0	0	0	0	0	0	0	0	0	0	0	1	0	0	0	0	Bacteria; Firmicutes; Erysipelotrichia; Erysipelotrichales; Erysipelotrichaceae; Turicibacter
ASV1317	0	0	0	0	0	0	0	0	0	0	0	0	0	0	0	0	0	0	0	0	1	0	0	0	0	Bacteria; Firmicutes; Clostridia; Clostridiales; Lachnospiraceae
ASV1318	0	0	0	0	0	0	0	0	0	0	0	0	0	0	0	0	0	0	0	0	1	0	0	0	0	Bacteria; Firmicutes
ASV1319	0	0	0	0	0	0	0	0	0	0	0	0	0	0	0	0	0	0	0	0	1	0	0	0	0	Bacteria; Firmicutes
ASV1320	0	0	0	0	0	0	0	0	0	0	0	0	0	0	0	0	0	0	0	0	1	0	0	0	0	Bacteria; Firmicutes; Clostridia; Clostridiales; Lachnospiraceae
ASV1321	0	0	0	0	0	0	0	0	0	0	0	0	0	0	0	0	0	0	0	0	1	0	0	0	0	Bacteria
ASV1322	0	0	0	0	0	0	0	0	0	0	0	0	0	0	0	0	0	0	0	0	1	0	0	0	0	Bacteria; Firmicutes; Clostridia; Clostridiales; Lachnospiraceae
ASV1323	0	0	0	0	0	0	0	0	0	0	0	0	0	0	0	0	0	0	0	0	1	0	0	0	0	Bacteria; Firmicutes
ASV1324	0	0	0	0	0	0	0	0	0	0	0	0	0	0	0	0	0	0	0	0	1	0	0	0	0	Bacteria; Firmicutes
ASV1325	0	0	0	0	0	0	0	0	0	0	0	0	0	0	0	0	0	0	0	0	1	0	0	0	0	Bacteria; Firmicutes; Clostridia; Clostridiales; Ruminococcaceae
ASV1326	0	0	0	0	0	0	0	0	0	0	0	0	0	0	0	0	0	0	0	0	1	0	0	0	0	Bacteria; Firmicutes; Clostridia; Clostridiales
ASV1327	0	0	0	0	0	0	0	0	0	0	0	0	0	0	0	0	0	0	0	0	1	0	0	0	0	Bacteria; Firmicutes
ASV1328	0	0	0	0	0	0	0	0	0	0	0	0	0	0	0	0	0	0	0	0	1	0	0	0	0	Bacteria; Firmicutes; Clostridia; Clostridiales
ASV1329	0	0	0	0	0	0	0	0	0	0	0	0	0	0	0	0	0	0	0	0	1	0	0	0	0	Bacteria; Firmicutes
ASV1330	0	0	0	0	0	0	0	0	0	0	0	0	0	0	0	0	0	0	0	0	1	0	0	0	0	Bacteria; Firmicutes
ASV1331	0	0	0	0	0	0	0	0	0	0	0	0	0	0	0	0	0	0	0	0	1	0	0	0	0	Bacteria
ASV1332	0	0	0	0	0	0	0	0	0	0	0	0	0	0	0	0	0	0	0	0	1	0	0	0	0	Bacteria; Firmicutes; Clostridia; Clostridiales
ASV1333	0	0	0	0	0	0	0	0	0	0	0	0	0	0	0	0	0	0	0	0	1	0	0	0	0	Bacteria; Firmicutes
ASV1334	0	0	0	0	0	0	0	0	0	0	0	0	0	0	0	0	0	0	0	0	1	0	0	0	0	Bacteria; Firmicutes; Clostridia; Clostridiales; Lachnospiraceae
ASV1335	0	0	0	0	0	0	0	0	0	0	0	0	0	0	0	0	0	0	0	0	1	0	0	0	0	Bacteria; Firmicutes
ASV1336	0	0	0	0	0	0	0	0	0	0	0	0	0	0	0	0	0	0	0	0	1	0	0	0	0	Bacteria; Firmicutes; Clostridia; Clostridiales; Lachnospiraceae
ASV1337	0	0	0	0	0	0	0	0	0	0	0	0	0	0	0	0	0	0	0	0	1	0	0	0	0	Bacteria; Firmicutes; Clostridia; Clostridiales
