# Supplementary material for: Reduced calorie diet combined with NNMT inhibition establishes a distinct microbiome in DIO mice
Source: Sci Rep. 2022 Jan 10;12:484. doi: 10.1038/s41598-021-03670-5 (PMC8748953; doi:10.1038/s41598-021-03670-5)
Supplement: Supplementary file 7 — Supplementary Table S2. [file 41598_2021_3670_MOESM7_ESM.xlsx]

## Sheet: Supplementary Table S2
Supplementary Table S2. Physiological measures reported in the text. Significant ANOVA/Kruskal-Wallis test results were followed with post-hoc testing which underwent the two-stage linear step-up procedure of Benjamini, Krieger and Yekutieli correction for multiple comparisons. Mean +/- standard deviation, range, n. Wks, weeks
	LD/LD-V	WD/WD-V	WD/LD-V	WD/LD-T	Statistical Method	Main Effects	Multiple Comparisons
Body Weight 22.5 Wks of Age	32.89±2.08 (30.5-37.2; n=8)	42.57±3.17 (37.4-47.1; n=6)	42.03±3.79 (37.3-47.9; n=8)	41.78±3.11 (36.9-45.0; n=8)	2-way ANOVA	Study Day F(1, 26)=2.12, p=0.1569; Treatment Group F(3, 26)=18.37, p<0.0001; Interaction F(3, 26)=39.60, p<0.0001; Subjects (matching) F(26, 26)=10.11, p<0.0001	22 Wks of Age: LD/LD-V vs. WD/WD-V, q<0.0001, p<0.0001; LD/LD-V vs. WD/LD-V, q<0.0001, p<0.0001; LD/LD-V vs. WD/LD-T, q<0.0001, p<0.0001; WD/WD-V vs. WD/LD-V, q=0.4592, p=0.7516; WD/WD-V vs. WD/LD-T, q=0.4592, p=0.6438; WD/LD-V vs. WD/LD-T, q=0.4592, p=0.8746
Body Weight 28.5 Wks of Age	34.88±3.61 (32.0-42.6; n=8)	48.43±3.50 (43.7-54.4; n=6)	40.91±3.37 (36.5-45.6; n=8)	37.06±2.26 (33.2-40.0; n=8)			28.5 Wks of Age: LD/LD-V vs. WD/WD-V, q<0.0001, p<0.0001; LD/LD-V vs. WD/LD-V, q<0.0001, p=0.0003; LD/LD-V vs. WD/LD-T, q=0.0299, p=0.1711; WD/WD-V vs. WD/LD-V, q<0.0001, p<0.0001; WD/WD-V vs. WD/LD-T, q<0.0001, p<0.0001; WD/LD-V vs. WD/LD-T, q=0.0038, p=0.0180
Fat Mass 22.5 Wks of Age	4.11±1.60 (2.5-7.5; n=8)	12.41±2.1 (9.5-14.6; n=6)	12.76±2.91 (8.1-15.6; n=8)	12.06±2.37 (8.3-15.8; n=8)	2-way ANOVA	Study Day F(1, 26)=13.28, p=0.0012; Treatment Group F(3, 26)=28.45, p<0.0001; Interaction F(3, 26)=43.70, p<0.0001; Subjects (matching) F(26, 26)=6.79, p<0.0001	22.5 Wks of Age: LD/LD-V vs. WD/WD-V, q<0.0001, p<0.0001; LD/LD-V vs. WD/LD-V, q<0.0001, p<0.0001; LD/LD-V vs. WD/LD-T, q<0.0001, p<0.0001; WD/WD-V vs. WD/LD-V, q=0.4111, p=0.7773; WD/WD-V vs. WD/LD-T, q=0.4111, p=0.7830; WD/LD-V vs. WD/LD-T, q=0.4111, p=0.5470
Fat Mass 28.5 Wks of Age	6.54±2.42 (4.5-12.3; n=8)	18.50±1.83 (16.0-20.8; n=6)	12.21±2.59 (7.1-14.7; n=8)	8.50±2.13 (5.3-11.6; n=8)			28.5 Wks of Age: LD/LD-V vs. WD/WD-V, q<0.0001, p<0.0001; LD/LD-V vs. WD/LD-V, q<0.0001, p<0.0001; LD/LD-V vs. WD/LD-T, q=0.0163, p=0.0931; WD/WD-V vs. WD/LD-V, q<0.0001, p<0.0001; WD/WD-V vs. WD/LD-T, q<0.0001, p<0.0001; WD/LD-V vs. WD/LD-T, q=0.0005, p=0.0022
Cecal Mass	0.33±0.06 (0.3-0.5; n=8)	0.32±0.12 (0.2-0.5; n=6)	0.37±0.07 (0.3-0.5; n=8)	0.42±0.10 (0.2-0.5; n=8)	Kruskal-Wallis test	Kruskal-Wallis statistic=6.23, p=0.1010	LD/LD-V vs. WD/WD-V, q=0.9970, p=0.9495; LD/LD-V vs. WD/LD-V, q=0.3599, p=0.2779; LD/LD-V vs. WD/LD-T, q=0.1245, p=0.0311; WD/WD-V vs. WD/LD-V, q=0.3599, p=0.2856; WD/WD-V vs. WD/LD-T, q=0.1245, p=0.0395; WD/LD-V vs. WD/LD-T, q=0.3599, p=0.2845
