# Supplementary material for: Reduced calorie diet combined with NNMT inhibition establishes a distinct microbiome in DIO mice
Source: Sci Rep. 2022 Jan 10;12:484. doi: 10.1038/s41598-021-03670-5 (PMC8748953; doi:10.1038/s41598-021-03670-5)
Supplement: Supplementary file 8 — Supplementary Table S3. [file 41598_2021_3670_MOESM8_ESM.xlsx]

## Sheet: Supplementary Table S3
Supplementary Table S3. Relative abundance of phyla (a) and genera (b) and statistical results. Table reports untransformed data, but 1e-13 was added to each data point prior to statistical analyses. The main effect q value is from a Benjamini-Hochberg correction, while the multiple comparisons q value is following the two-stage linear step-up procedure of Benjamini, Krieger and Yekutieli. The Fi…
A. Phyla
Blinded ID	29	47	21	39	58	43	41	51	55	18	67	23	6	22	4	26	3	11	2	1	16	10	9	13	35	Statistical Test Used	Main Effects	Multiple Comparisons
Treatment Group	LD/LD-V	LD/LD-V	LD/LD-V	LD/LD-V	LD/LD-V	LD/LD-V	WD/WD-V	WD/WD-V	WD/WD-V	WD/WD-V	WD/WD-V	WD/LD-V	WD/LD-V	WD/LD-V	WD/LD-V	WD/LD-V	WD/LD-V	WD/LD-V	WD/LD-T	WD/LD-T	WD/LD-T	WD/LD-T	WD/LD-T	WD/LD-T	WD/LD-T
Actinobacteria	0.118829	0.358543	0.0737185	0.00531934	0.763089	0.0213826	0.79084	2.67395	0.092455	0.678089	0.825658	0.129836	0.44125	0.0411325	0.119262	0.148509	0.340242	0.273289	0.476173	0.111925	0.616644	0.25831	0.0803061	0.0660614	0.373804	One-way ANOVA	q=0.0522, p=0.0298	LD/LD-V vs. WD/WD-V q=0.0157, p=0.0114; WD/WD-V vs. WD/LD-V q=0.0157, p=0.0085; WD/WD-V vs. WD/LD-T q=0.0157, p=0.0149
Bacteroidetes	40.3123	11.0493	16.0209	25.1197	6.63004	6.81284	6.24764	2.83463	8.4811	11.2996	8.72193	14.7717	7.56957	17.8944	30.5962	17.9818	21.0175	10.4829	22.6785	29.7664	27.9095	26.6479	36.0099	27.5983	3.46429	One-way ANOVA	q=0.0564, p=0.0403	WD/WD-V vs. WD/LD-T q=0.0257, p=0.0049
Firmicutes	58.2429	87.7414	83.4682	74.5807	91.4646	92.9733	92.0349	94.1498	90.2873	86.8481	89.1614	47.2289	73.0041	56.6018	65.3358	75.9263	72.5655	87.5203	75.2871	57.528	66.4662	67.82	62.452	66.6359	95.9184	One-way ANOVA	q=0.0317, p=0.0136	WD/WD-V vs. WD/LD-V q=0.0164, p=0.0040; WD/WD-V vs. WD/LD-T q=0.0164, p=0.0078
Proteobacteria	0	0.129795	0.183439	0	1.04905	0.090465	0.180518	0.0702028	0.333498	0.564147	0.416869	0.649182	0.461177	1.40193	0.90361	0.529732	2.54807	1.42963	0.811762	3.02056	0.917385	1.76285	0.697352	1.79902	0.181238	Kruskal-Wallis test	q=0.0317, p=0.0070	LD/LD-V vs. WD/LD-V q=0.0163, p=0.0103; LD/LD-V vs. WD/LD-T q=0.0156, p=0.0050; WD/WD-V vs. WD/LD-V q=0.0324, p=0.0411; WD/WD-V vs. WD/LD-T q=0.0241, p=0.0229
Tenericutes	0	0	0	0	0	0	0	0	0	0	0	0	0	0	0	0	0	0	0	0	0	0	0.00737505	0	0	Kruskal-Wallis test	q=0.5396, p=0.4625	--
Verrucomicrobia	0.0545214	0.532031	0.00685753	0.104614	0	0.00657927	0	0.00156006	0.581146	0.348771	0.636613	36.9162	18.43	23.9254	2.27256	5.14728	3.33488	0.0300144	0.47708	9.35494	3.64553	3.21188	0.0155696	3.67178	0.0226548	Kruskal-Wallis test	q=0.0317, p=0.0122	LD/LD-V vs. WD/LD-V q=0.0151, p=0.0029; WD/WD-V vs. WD/LD-V q=0.0418, p=0.0159
Unclassified Phylum	1.27147	0.18891	0.246871	0.189723	0.0931772	0.0953994	0.74614	0.269891	0.224534	0.261231	0.237518	0.304188	0.0939435	0.135395	0.772641	0.266397	0.193888	0.263811	0.269378	0.218183	0.444793	0.299096	0.737505	0.22891	0.0396458	Kruskal-Wallis test	q=0.5515, p=0.5515	--
B. Genera
Blinded ID	29	47	21	39	58	43	41	51	55	18	67	23	6	22	4	26	3	11	2	1	16	10	9	13	35	Statistical Test Used	Main Effects	Multiple Comparisons
Treatment Group	LD/LD-V	LD/LD-V	LD/LD-V	LD/LD-V	LD/LD-V	LD/LD-V	WD/WD-V	WD/WD-V	WD/WD-V	WD/WD-V	WD/WD-V	WD/LD-V	WD/LD-V	WD/LD-V	WD/LD-V	WD/LD-V	WD/LD-V	WD/LD-V	WD/LD-T	WD/LD-T	WD/LD-T	WD/LD-T	WD/LD-T	WD/LD-T	WD/LD-T
[Eubacterium] brachy group	0.0181738	0.0077106	0	0.0141849	0	0	0.0223498	0.00780031	0	0.0111162	0.00484731	0.0129836	0.00569354	0.00514156	0.00951168	0.0122481	0.00625446	0.0284347	0.0226749	0.00566709	0.0101089	0.00906351	0.0147501	0.00614524	0	Kruskal-Wallis test	q=0.8091, p=0.7418	--
[Eubacterium] coprostanoligenes group	0.334119	0.195335	0.0548603	0.132983	0.0610471	0.116782	1.96335	0.115445	0.245996	0.169522	0.285991	1.3132	0.223472	0.3959	2.95374	0.58638	0.425303	0.477071	0.683875	0.729637	0.593899	0.441846	1.28162	1.02472	0.0887311	One-way ANOVA on log transformed data	q=0.1123, p=0.0130	LD/LD-V vs. WD/LD-V q=0.0122, p=0.0030; LD/LD-V vs. WD/LD-T q=0.0122, p=0.0058
[Eubacterium] nodatum group	0.0307557	0	0.0137151	0.0141849	0.00481951	0.00493445	0.0343843	0.00624025	0.00990589	0.0236219	0.00969462	0.0500798	0.0128105	0.00856927	0.0878002	0.0168412	0.0150107	0.0189564	0.0226749	0.0340025	0.0252723	0.0271905	0.0565421	0.0215083	0.00377579	Kruskal-Wallis test	q=0.4008, p=0.2071	--
[Eubacterium] ventriosum group	0.00559194	0	0	0	0	0	0	0.00780031	0.00660393	0	0	0.0185481	0	0.00856927	0	0	0	0	0	0.00566709	0.00758169	0.00906351	0.0081945	0.0168994	0	Kruskal-Wallis test	q=0.3974, p=0.1854	--
[Eubacterium] xylanophilum group	0	0	0	0	0	0	0	0	0	0	0	0	0	0	0	0.0352134	0	0	0	0	0	0.125756	0.181918	0.185894	0	Kruskal-Wallis test	q=0.3570, p=0.1071	--
A2	0.206902	0.0539742	0.0120007	0.13121	0.0305236	0.072372	0.00515765	0.00624025	0.0363216	0.297359	0.063015	0	0	0	0.019755	0	0.022516	0.0189564	0.00906997	0.162929	0	0.301362	0.0516254	0.448603	0	Kruskal-Wallis test	q=0.3216, p=0.0804	--
Acetatifactor	0.236959	0.0616848	0.106292	0.0531934	0.0208845	0.018093	0.247567	0.134165	0.0297177	0.165354	0.0468573	0.283785	0.0384314	0.251937	0.678988	0.139323	0.160114	0.263811	0.349194	0.32019	0.248932	0.495094	1.00792	0.439385	0.0717401	One-way ANOVA	q=0.1847, p=0.0277	LD/LD-V vs. WD/LD-T q=0.0332, p=0.0063; WD/WD-V vs. WD/LD-T q=0.0519, p=0.0198
Acetitomaculum	0.00698993	0	0	0	0	0	0.0412612	0	0	0.0305696	0.00646308	0	0	0	0.015365	0	0	0	0	0	0	0.0147282	0	0	0	Kruskal-Wallis test	q=0.3974, p=0.1921	--
Akkermansia	0.0545214	0.532031	0.00685753	0.104614	0	0.00657927	0	0.00156006	0.581146	0.348771	0.636613	36.9162	18.43	23.9254	2.27256	5.14728	3.33488	0.0300144	0.47708	9.35494	3.64553	3.21188	0.0155696	3.67178	0.0226548	Kruskal-Wallis test	q=0.1123, p=0.0122	LD/LD-V vs. WD/LD-V q=0.0151, p=0.0029; WD/WD-V vs. WD/LD-V q=0.0418, p=0.0159
Alistipes	0	1.55111	0	6.67931	0	0.0608583	0.682529	0.333853	0.295526	1.71051	0.602682	0.645472	0.27329	0.699253	6.75476	1.9842	1.22087	1.66185	1.55006	0.997407	1.37987	3.13937	1.96586	1.61927	0.400234	Kruskal-Wallis test	q=0.3974, p=0.1829	--
Anaerotruncus	0.246045	0.0077106	0.0308589	0.0585127	0	0	0.079084	0.00468019	0.0132079	0.0166743	0.0129262	0.0389509	0	0.0188524	0.112677	0.0229653	0.0450321	0.0236956	0.0208609	0.0255019	0.0202178	0.0328552	0.0344169	0.0353351	0	Kruskal-Wallis test	q=0.8091, p=0.7552	--
ASF356	0	0	0.0428596	0.00531934	0.0369496	0	0	0	0	0	0	0	0	0	0.00951168	0	0	0	0.00181399	0	0	0.00906351	0.00983341	0.00768155	0	Kruskal-Wallis test	q=0.3740, p=0.1352	--
Bacteroides	13.3228	0.882863	1.33893	0.700379	0.478738	0.745103	0.422927	0.357254	1.16064	2.06345	1.67232	1.7565	0.479681	4.11497	1.13335	3.06357	7.32897	1.8293	3.55905	6.65741	8.88195	3.65486	4.14478	2.89902	0.120825	Kruskal-Wallis test	q=0.3740, p=0.1399	--
Bifidobacterium	0	0.231318	0	0	0.318088	0.00328964	0.498573	1.89236	0	0.305696	0.0662466	0.00370961	0.0469717	0	0.0102434	0.133199	0.326483	0.176927	0.448963	0.049587	0.586318	0.131421	0.041792	0.00614524	0.135929	Kruskal-Wallis test	q=0.4520, p=0.2712	--
Blautia	4.93978	3.18319	2.21327	5.97362	0.658666	0.697403	7.69866	0.0312012	3.23262	3.17368	0.37809	7.59357	0.00711693	0.226229	18.6188	0.145447	0.276447	1.49598	5.47282	0.306023	1.7956	0.10423	0.0376947	6.78588	0	Kruskal-Wallis test	q=0.7460, p=0.6092	--
Butyricicoccus	0.0265617	0	0	0.0283698	0	0	0.0137537	0	0	0	0	0.0185481	0	0.00171385	0.0314617	0.00612407	0	0	0.00272099	0	0	0	0.00409725	0	0	Kruskal-Wallis test	q=0.6710, p=0.5256	--
Christensenellaceae R-7 group	0.0559194	0	0.0462884	0	0	0	0.149572	0.0405616	0.0214628	0.0319591	0.0113104	0	0.00854032	0	0.174137	0	0.00500357	0	0	0.018418	0.0138998	0	0.0426114	0.0168994	0	Kruskal-Wallis test	q=0.3974, p=0.1885	--
Clostridium sensu stricto 1	1.4567	0.0269871	0.274301	23.1888	0	0	4.18973	0.0374415	0.785868	0	0.0710939	1.68973	0	0.289641	3.06715	0.0704268	0.362758	0	6.74805	0.416531	6.9006	0.290032	8.48541	0.866479	0.564481	Kruskal-Wallis test	q=0.3974, p=0.1878	--
Coriobacteriaceae UCG-002	0	0.106663	0.0394308	0	0.391987	0	0.204587	0.702028	0.0495295	0.365445	0.754565	0.057499	0.387161	0	0.00292667	0	0.00500357	0.0600288	0	0.0524206	0.0151634	0.073641	0	0.0307262	0.237875	Kruskal-Wallis test	q=0.3394, p=0.0905	--
Defluviitaleaceae UCG-011	0	0	0.00514315	0	0	0	0	0	0	0.00277905	0	0	0	0.00685542	0	0	0	0	0	0	0	0	0	0	0	Kruskal-Wallis test	q=0.8091, p=0.7315	--
Enterorhabdus	0.118829	0.0205616	0.0188582	0.00531934	0.0289171	0.018093	0.0808032	0.0795632	0.0429255	0.00694763	0.00484731	0.0686278	0	0.0411325	0.0731668	0.0153102	0.00875624	0.0363332	0.0272099	0.00708386	0.0151634	0.0532481	0.0385142	0.0291899	0	Kruskal-Wallis test	q=0.9035, p=0.8884	--
Erysipelatoclostridium	0.095063	0.0179914	0.00857192	0.0531934	0.012852	0.0148034	0.0825224	0.0405616	0.115569	0.0653077	0.08402	0.695552	0.099637	0.257078	0.150724	0.384286	0.128842	0.0963619	0.0580478	0.0354193	0.0682352	0.0804387	0.0671949	0.093715	0.00566369	Kruskal-Wallis test	q=0.0720, p=0.0012	LD/LD-V vs. WD/LD-V q=0.0009, p=0.0002; WD/WD-V vs. WD/LD-V q=0.0675, p=0.0482; WD/LD-V vs. WD/LD-T q=0.0048, p=0.0023
Family XIII AD3011 group	0	0	0	0	0	0	0.00515765	0	0.00825491	0	0	0	0	0	0.00878002	0	0	0	0	0	0	0.00679763	0.00245835	0	0	Kruskal-Wallis test	q=0.6026, p=0.4218	--
Family XIII UCG-001	0	0	0	0	0	0	0.0171922	0.00780031	0	0.00277905	0	0.0129836	0	0.0102831	0.0446318	0.0168412	0	0.0173767	0.0272099	0.0155845	0.0252723	0.0294564	0.0295002	0.0122905	0	Kruskal-Wallis test	q=0.1123, p=0.0131	LD/LD-V vs. WD/LD-V q=0.0567, p=0.0216; LD/LD-V vs. WD/LD-T q=0.0090, p=0.0017
Fusicatenibacter	1.75867	0.818608	0.524601	0.693287	0.308449	0.230275	1.29285	0.134165	0.148588	1.69522	0.315075	0.749342	0.0199274	0.353054	1.31993	0	0.240171	0.0663476	0.0417218	0.218183	0.171852	0.466771	0.25403	0.139804	0.25109	One-way ANOVA	q=0.4254, p=0.2269	--
GCA-900066575	0.372563	0.118229	0.174867	0.317387	0.12852	0.103624	0.381666	0.25273	0.108965	0.408521	0.180966	0.307898	0.0882499	0.430178	1.21091	0.260273	0.374016	0.412303	0.574129	0.596461	0.338649	0.634446	1.62333	0.731284	0.109498	One-way ANOVA on log transformed data	q=0.3133, p=0.0700	--
Harryflintia	0.0838791	0.0141361	0.0171438	0.0177311	0	0.00657927	0.00859609	0.00780031	0	0.00972668	0.00807885	0.0129836	0	0.0188524	0.0270717	0.0183722	0.00500357	0.00631882	0.00906997	0.0198348	0.0189542	0.00793057	0.0081945	0.0138268	0	Kruskal-Wallis test	q=0.7628, p=0.6357	--
Hydrogenispora	0	0	0	0	0	0	0	0	0	0	0	0	0	0	0	0	0	0	0.00181399	0	0	0	0	0	0	Kruskal-Wallis test	q=0.6307, p=0.4625	--
Ileibacterium	0.113936	70.5185	64.4523	7.16515	79.3886	85.2394	39.5437	84.1466	73.8385	65.1507	78.6735	16.4911	52.3294	41.1565	4.77194	51.557	50.5222	62.7869	38.5981	39.9487	33.3683	39.6993	9.4499	38.4907	87.689	Kruskal-Wallis test	q=0.4260, p=0.2343	--
Intestinimonas	0.114635	0.0398381	0.058289	0.0212774	0.0289171	0	0.221779	0	0.0693413	0	0	0.298624	0.0170806	0.131967	0.828248	0.110233	0.035025	0.0442317	0.0580478	0.109091	0.0808714	0.0124623	0.25403	0.0583798	0.0302063	Kruskal-Wallis test	q=0.4286, p=0.2451	--
Lachnoclostridium	2.63031	0.696524	0.980627	1.22522	0.306842	0.419429	1.97194	0.675507	0.77266	1.01157	0.701244	0.983047	0.341613	0.946048	2.23817	1.15592	1.4748	1.66975	1.09747	0.630463	1.28257	0.952802	1.98143	0.806563	0.303951	One-way ANOVA on log transformed data	q=0.8536, p=0.8251	--
Lachnospiraceae FCS020 group	0.0719963	0.0282722	0.0531459	0.0354623	0.0144585	0.0394756	0.0378228	0.0436817	0.0181608	0.0389067	0.0113104	0.0241125	0.00854032	0.0308494	0.0585334	0.0107171	0.0125089	0.0442317	0.0399078	0.0155845	0.0909803	0.0396529	0.0508059	0.0291899	0.00755159	One-way ANOVA	q=0.7460, p=0.6038	--
Lachnospiraceae NK4A136 group	7.23667	0.182484	1.82068	1.24472	0.825743	0.40956	1.2344	2.24493	0.493644	4.3645	2.00679	1.18522	0.688919	2.44738	2.00697	6.39506	6.317	2.68234	3.72594	3.1594	2.09002	8.26026	7.70529	2.20153	3.76824	One-way ANOVA on log transformed data	q=0.3133, p=0.0731	--
Lachnospiraceae UCG-001	0.0754912	0.0205616	0.0565747	0.219866	0	0.0625031	0.359316	0.0421217	0.0264157	0.0680868	0.0290839	0.1929	0.0128105	0.183382	0.523874	0.347541	0.231415	0.181666	0.0571408	0.0637547	0.361394	0.121224	0.34335	0.130586	0.00566369	Kruskal-Wallis test	q=0.4008, p=0.2036	--
Lachnospiraceae UCG-006	0.318042	0.146501	0.181725	0.29079	0.10121	0.0641479	1.13468	0.180967	0.234439	0.282074	0.116335	0.324591	0.062629	0.229657	0.831175	0.353665	0.338992	0.540259	0.29296	0.202598	0.582527	0.176738	0.711283	0.337988	0.090619	One-way ANOVA on log transformed data	q=0.6026, p=0.4208	--
Lachnospiraceae UCG-008	0.942941	0.106663	0.538316	0.530161	0.0996032	0.304291	0.871643	0.806552	1.33895	0.479386	0.140572	0.660311	0.0711693	0.611846	0.539971	1.81885	0.432808	1.16898	0.40452	0.17568	0.392984	0.855369	2.27152	0.325698	0.100059	One-way ANOVA on log transformed data	q=0.7885, p=0.6702	--
Lactobacillus	0.000698993	0	0	0.0124118	0.0417691	0	0	0.0171607	0	0.0541915	0.0872516	0	0.00854032	0	0	0	0	0	0.438079	0	0.482701	0.168808	0.210599	0.153631	0.436104	Kruskal-Wallis test	q=0.1050, p=0.0059	LD/LD-V vs. WD/LD-T q=0.0300, p=0.0143; WD/LD-V vs. WD/LD-T q=0.0028, p=0.0007
Lactococcus	0.555	0.161923	0.066861	1.51069	0.114062	0.0740168	0.514046	0.229329	0.350008	0.134784	0.106641	0.0445153	0.018504	0.0462741	0.22828	0.12095	0.118835	0.505505	0.0562338	0.0439199	0.156688	0.0509823	0.228627	0.0629887	0.0264306	One-way ANOVA on log transformed data	q=0.3740, p=0.1198	--
Marvinbryantia	0.00629093	0	0.00342877	0	0	0	0.00687687	0	0	0	0	0.00556442	0	0	0.00731668	0	0	0	0.00634898	0.00566709	0.00126362	0.00679763	0.0032778	0.00921786	0	Kruskal-Wallis test	q=0.3740, p=0.1496	--
Oscillibacter	1.13237	0.240314	0.639465	0.457463	0.181535	0.248368	0.919781	0.149766	0.179957	0.357108	0.331233	0.187335	0.157996	0.169672	1.53431	0.520546	0.270193	0.191144	0.651224	0.493037	0.662134	0.634446	0.807159	0.440921	0.0302063	Kruskal-Wallis test	q=0.6710, p=0.5155	--
Parasutterella	0	0.129795	0.183439	0	1.04905	0.090465	0.180518	0.0702028	0.333498	0.564147	0.416869	0.649182	0.461177	1.40193	0.90361	0.529732	2.54807	1.42963	0.811762	3.02056	0.917385	1.76285	0.697352	1.79902	0.181238	Kruskal-Wallis test	q=0.1050, p=0.0070	LD/LD-V vs. WD/LD-V q=0.0163, p=0.0103; LD/LD-V vs. WD/LD-T q=0.0156, p=0.0050; WD/WD-V vs. WD/LD-V q=0.0324, p=0.0411; WD/WD-V vs. WD/LD-T q=0.0241, p=0.0229
Parvibacter	0	0	0.0154295	0	0.0240975	0	0.00687687	0	0	0	0	0	0.00711693	0	0.0329251	0	0	0	0	0.00283354	0	0	0	0	0	Kruskal-Wallis test	q=0.8091, p=0.7324	--
Romboutsia	1.874	0.051404	0.368592	3.92922	0	0	2.49974	0	2.30642	0	0.0387785	2.00134	0	0.185096	0.984825	0	0.00625446	0	2.6838	1.72988	1.96619	1.06723	2.07157	1.20293	0	Kruskal-Wallis test	q=0.5640, p=0.3664	--
Roseburia	0.110441	0.0321275	0	0.00886556	0.00481951	0.018093	0.247567	0.0717629	0.0495295	0.0333486	0.0258523	0.0797566	0.0128105	0.126825	0.0958485	0.0765509	0.068799	0.112159	0.0970486	0.0396696	0.0290632	0.0600458	0.0680144	0.0476256	0.00943948	Kruskal-Wallis test	q=0.3133, p=0.0690	--
Ruminiclostridium	4.92161	1.20414	1.31493	0.93443	0.0819317	0.327319	0.0893993	0.201248	0.120522	0.847611	0.652771	0.231851	0.148032	0.610132	1.1136	0.800723	0.297712	0.770896	0.685689	0.757973	0.660871	0.902952	0.836659	1.25056	0.018879	Kruskal-Wallis test	q=0.4286, p=0.2500	--
Ruminiclostridium 5	0.311052	0.0899569	0.137151	0.237597	0.0289171	0.0312515	0.216621	0.0733229	0.097408	0.166743	0.0710939	0.155804	0.0398548	0.0616988	0.519484	0.0352134	0.0400285	0.118478	0.121538	0.150178	0.098562	0.164276	0.231904	0.0706703	0.0151032	One-way ANOVA on log transformed data	q=0.9617, p=0.9617	--
Ruminiclostridium 6	0.0314547	0	0.058289	0.186177	0	0.00657927	0	0	0	0	0	0	0	0	0	0	0	0	0	0	0	0	0	0	0	Kruskal-Wallis test	q=0.0750, p=0.0025	LD/LD-V vs. WD/WD-V q=0.0036, p=0.0034; LD/LD-V vs. WD/LD-V q=0.0023, p=0.0014; LD/LD-V vs. WD/LD-T q=0.0023, p=0.0014
Ruminiclostridium 9	1.92642	0.39324	0.481742	0.381219	0.134946	0.332253	1.08655	0.24337	0.424302	0.546084	0.219745	0.990466	0.128105	0.401042	2.0516	0.548105	0.665474	0.623983	1.23805	0.621963	1.70841	0.510956	1.88474	0.852652	0.0623006	One-way ANOVA on log transformed data	q=0.8091, p=0.7508	--
Ruminococcaceae NK4A214 group	0.00559194	0	0.0171438	0.0106387	0	0.00657927	0.0206306	0	0.00660393	0	0.00161577	0	0	0	0.0409734	0	0.00875624	0.00631882	0.010884	0.00566709	0.00631808	0.0249247	0.0147501	0.0153631	0	Kruskal-Wallis test	q=0.6710, p=0.5247	--
Ruminococcaceae UCG-004	0.0838791	0.012851	0.0205726	0	0	0.00986891	0.0911185	0	0	0.0111162	0	0	0	0	0	0	0	0	0	0	0	0	0	0	0	Kruskal-Wallis test	q=0.1268, p=0.0169	LD/LD-V vs. WD/LD-V q=0.0163, p=0.0078; LD/LD-V vs. WD/LD-T q=0.0163, p=0.0078
Ruminococcaceae UCG-005	0.00279597	0	0	0	0	0	0	0	0	0	0	0	0	0	0	0	0	0	0	0	0	0	0	0	0	Kruskal-Wallis test	q=0.5640, p=0.3666	--
Ruminococcaceae UCG-009	0.0426386	0.0102808	0.00685753	0.0372354	0.00321301	0.00328964	0	0	0.00330196	0	0	0.00185481	0	0.00856927	0.0336567	0.00306204	0	0	0.010884	0.0212516	0	0.037387	0.0188474	0.0337988	0	Kruskal-Wallis test	q=0.2187, p=0.0401	LD/LD-V vs. WD/WD-V q=0.0833, p=0.0140; WD/WD-V vs. WD/LD-T q=0.0833, p=0.0264
Ruminococcaceae UCG-013	0.0629093	0.0077106	0.00514315	0.00354623	0.00321301	0.00657927	0.039542	0.0296412	0.0181608	0.0361277	0	0.0723374	0	0.0137108	0.0482901	0.0367444	0.011258	0.0142173	0.0408148	0.0467535	0.0113725	0.0453176	0.0975146	0.0215083	0	Kruskal-Wallis test	q=0.5688, p=0.3792	--
Ruminococcaceae UCG-014	0.0664043	0	0.0274301	0.109933	0	0.00822409	0.0584534	0	0.00660393	0.0319591	0.0274681	0.0148384	0.0170806	0	0.317544	0.00306204	0	0.00789852	0.0272099	0.164346	0.098562	0.0396529	0.117181	0.0368715	0	Kruskal-Wallis test	q=0.5494, p=0.3388	--
Ruminococcus 1	0.245346	0.0192765	0.0257158	0.0336891	0	0.0148034	0.159887	0.024961	0	0.0680868	0.0533204	0.0779018	0	0.023994	0.0907268	0.114826	0.0450321	0.0600288	0.262122	0.0481702	0.218605	0.20053	0.20896	0.110614	0.0283185	Kruskal-Wallis test	q=0.3494, p=0.0990	--
Staphylococcus	0.00349496	0	0	0.047874	0	0	0	0	0	0	0	0	0	0	0.015365	0.00306204	0.00375267	0	0	0	0	0	0	0	0	Kruskal-Wallis test	q=0.3740, p=0.1359	--
Turicibacter	0	0	0.620607	13.5803	0	0	13.8139	0	0	0	0	0	0	0	1.46553	0	0	0	0.0462568	0.00708386	0	0	1.6471	0	0	Kruskal-Wallis test	q=0.8200, p=0.7790	--
Tyzzerella	0.287286	0.0835315	0.00857192	0.193269	0.00803252	0.0575686	0.00515765	0.049922	0.0214628	0.0625287	0.100178	0.048225	0.0540887	0.18681	0.00512168	0.0780819	0.092566	0.142173	0.0970486	0.243685	0.11878	0.252645	0.219613	0.190503	0	One-way ANOVA	q=0.3740, p=0.1476	--
UBA1819	0	0	0	0	0	0	0	0	0	0	0	0.0148384	0	0	0	0	0	0	0	0	0	0	0	0	0	Kruskal-Wallis test	q=0.6307, p=0.4625	--
Unclassified Genus	53.4555	17.994	22.9282	29.4213	15.0786	10.1271	16.5457	6.49766	12.3972	14.7859	10.9727	23.0181	25.2936	19.963	39.9242	23.322	22.167	20.1791	28.3328	28.2632	29.8504	30.6018	48.4607	32.218	5.18416	Kruskal-Wallis test	q=0.1854, p=0.0309	--
