# Supplementary material for: Reduced calorie diet combined with NNMT inhibition establishes a distinct microbiome in DIO mice
Source: Sci Rep. 2022 Jan 10;12:484. doi: 10.1038/s41598-021-03670-5 (PMC8748953; doi:10.1038/s41598-021-03670-5)
Supplement: Supplementary file 9 — Supplementary Table S4. [file 41598_2021_3670_MOESM9_ESM.xlsx]

## Sheet: Supplementary Table S4
Supplementary Table S4. Results of species analyses using the Basic Local Alignment Search Tool Nucleotide (BLASTn) and Bayesian Latent Class Analysis-Based Taxonomic Classification (BLCA) methods. For the BLCA, all levels before species were 100% confident.
	BLASTn																		BLCA
Query Sequence ID	Subject Sequence ID	Query Sequence Length	Subject Sequence Length	Start of Alignment in Query	End of Alignment in Query	Start of Alignment in Subject	End of Alignment in Subject	E-value (the number of expected hits with a similar quality that could be found by chance)	Alignment Length (sequence which overlaps)	Percentage of Identical Matches	Number of Identical Matches	Number of Mismatches	Number of Gap Openings	Total Number of Gaps	Query Coverage Per Subject	Query Coverage Per High Scoring Pair	Subject Taxonomy ID	Subject Scientific Name	Scientific Name	Confidence Interval
ASV1	gi|1397641800|ref|NR_156909.1|	483	1459	1	483	6	488	0	483	99.793	482	1	0	0	100	100	1862668	Ileibacterium valens	Ileibacterium valens	100
ASV2	gi|1397641800|ref|NR_156909.1|	483	1459	1	483	6	488	0	483	99.586	481	2	0	0	100	100	1862668	Ileibacterium valens	Ileibacterium valens	100
ASV3	gi|1109168036|ref|NR_144616.1|	494	1460	71	494	25	452	2.49e-119	431	84.919	366	55	8	10	86	86	1796646	Muribaculum intestinale
ASV4	gi|444304012|ref|NR_074436.1|	458	1505	1	458	21	478	0	458	100	458	0	0	0	100	100	239935	Akkermansia muciniphila	Akkermansia muciniphila	100
ASV5	gi|444303855|ref|NR_074277.1|	491	1483	1	491	33	523	0	491	99.796	490	1	0	0	100	100	818	Bacteroides thetaiotaomicron	Bacteroides thetaiotaomicron	100
ASV6	gi|1397641800|ref|NR_156909.1|	483	1459	1	483	6	488	0	483	99.586	481	2	0	0	100	100	1862668	Ileibacterium valens	Ileibacterium valens	100
ASV7	gi|1397641800|ref|NR_156909.1|	483	1459	1	483	6	488	0	483	99.379	480	3	0	0	100	100	1862668	Ileibacterium valens	Ileibacterium valens	100
ASV8	gi|1384992332|ref|NR_156081.1|	481	1411	1	481	10	487	0	482	91.909	443	34	4	5	100	100	1469948	Kineothrix alysoides
ASV9	gi|1109168036|ref|NR_144616.1|	495	1460	47	495	1	452	5.26e-136	457	86.214	394	50	11	13	91	91	1796646	Muribaculum intestinale
ASV10	gi|1116030273|ref|NR_144731.1|	477	1495	1	477	21	498	1.37e-156	485	87.629	425	45	11	15	100	100	1720294	Eisenbergiella massiliensis
ASV11	gi|1109168036|ref|NR_144616.1|	495	1460	47	495	1	452	2.45e-134	456	85.965	392	53	10	11	91	91	1796646	Muribaculum intestinale
ASV12	gi|645321193|ref|NR_118219.1|	489	1480	1	489	15	503	0	490	93.469	458	30	2	2	100	100	1033732	Alistipes senegalensis JC50
ASV13	gi|219846899|ref|NR_026491.1|	462	1472	1	462	7	470	0	464	98.491	457	5	2	2	100	100	84024	Clostridium disporicum	Clostridium saudiense	67
ASV14	gi|1109168036|ref|NR_144616.1|	488	1460	65	488	23	452	6.75e-130	430	86.279	371	53	6	6	87	87	1796646	Muribaculum intestinale
ASV15	gi|1109168036|ref|NR_144616.1|	488	1460	65	488	23	452	3.12e-133	430	86.744	373	51	6	6	87	87	1796646	Muribaculum intestinale
ASV16	gi|645321749|ref|NR_118643.1|	478	1390	84	478	11	405	1.78e-150	397	90.932	361	32	4	4	83	83	1432052	Eisenbergiella tayi
ASV17	gi|1109168036|ref|NR_144616.1|	488	1460	65	488	23	452	1.45e-131	430	86.512	372	52	6	6	87	87	1796646	Muribaculum intestinale
ASV18	gi|1109168036|ref|NR_144616.1|	488	1460	65	488	23	452	6.75e-130	430	86.279	371	53	6	6	87	87	1796646	Muribaculum intestinale
ASV19	gi|1397641801|ref|NR_156910.1|	484	1460	1	484	4	487	0	484	100	484	0	0	0	100	100	1862672	Dubosiella newyorkensis	Dubosiella newyorkensis	100
ASV20	gi|265678513|ref|NR_028816.1|	467	1508	1	467	21	486	0	468	95.94	449	16	3	3	100	100	154288	Turicibacter sanguinis
ASV21	gi|1116030273|ref|NR_144731.1|	481	1495	1	481	21	498	2.24e-174	482	89.419	431	46	5	5	100	100	1720294	Eisenbergiella massiliensis
ASV22	gi|1109168036|ref|NR_144616.1|	494	1460	71	494	25	452	2.49e-119	432	84.954	367	53	9	12	86	86	1796646	Muribaculum intestinale
ASV23	gi|343200980|ref|NR_041667.1|	496	1494	1	496	1	496	0	496	99.194	492	4	0	0	100	100	487175	Parasutterella excrementihominis	Parasutterella excrementihominis	100
ASV24	gi|672239008|ref|NR_125597.1|	452	1466	1	452	18	469	0	452	99.558	450	2	0	0	100	100	1115758	Romboutsia ilealis	Romboutsia ilealis	83
ASV25	gi|1109168036|ref|NR_144616.1|	497	1460	47	497	1	452	6.83e-135	454	85.903	390	59	5	5	91	91	1796646	Muribaculum intestinale
ASV26	gi|645321749|ref|NR_118643.1|	478	1390	84	478	11	405	1.78e-150	397	90.932	361	32	4	4	83	83	1432052	Eisenbergiella tayi
ASV27	gi|1116030273|ref|NR_144731.1|	477	1495	1	477	21	498	2.94e-158	485	87.835	426	44	11	15	100	100	1720294	Eisenbergiella massiliensis
ASV28	gi|1116030273|ref|NR_144731.1|	477	1495	1	477	21	498	2.94e-158	486	87.86	427	42	13	17	100	100	1720294	Eisenbergiella massiliensis
ASV29	gi|1116030273|ref|NR_144731.1|	477	1495	1	477	21	498	1.36e-161	484	88.223	427	44	11	13	100	100	1720294	Eisenbergiella massiliensis
ASV30	gi|645321749|ref|NR_118643.1|	478	1390	84	478	11	405	8.3e-149	397	90.68	360	33	4	4	83	83	1432052	Eisenbergiella tayi
ASV31	gi|1116030273|ref|NR_144731.1|	477	1495	1	477	21	498	6.31e-160	484	88.017	426	45	11	13	100	100	1720294	Eisenbergiella massiliensis
ASV32	gi|1384992332|ref|NR_156081.1|	468	1411	1	468	10	487	7.78e-179	478	90.586	433	35	7	10	100	100	1469948	Kineothrix alysoides
ASV33	gi|219846899|ref|NR_026491.1|	462	1472	1	462	7	470	0	464	97.845	454	8	2	2	100	100	84024	Clostridium disporicum	Clostridium saudiense	78
ASV34	gi|559795314|ref|NR_104907.1|	481	1446	17	481	3	467	4.85e-171	469	89.979	422	39	7	8	97	97	290054	Eubacterium coprostanoligenes
ASV35	gi|631253128|ref|NR_114326.1|	484	1423	1	484	9	485	2.24e-179	487	90.349	440	34	10	13	100	100	1150298	Fusicatenibacter saccharivorans
ASV36	gi|1109168025|ref|NR_144611.1|	483	808	53	483	6	436	0	431	98.376	424	7	0	0	89	89	1417852	Flintibacter butyricus
ASV37	gi|631253128|ref|NR_114326.1|	482	1423	1	482	9	485	2.28e-164	483	88.406	427	49	5	7	100	100	1150298	Fusicatenibacter saccharivorans
ASV38	gi|559795314|ref|NR_104907.1|	481	1446	17	481	3	467	1.04e-172	469	90.192	423	38	7	8	97	97	290054	Eubacterium coprostanoligenes
ASV39	gi|1269801610|ref|NR_074793.2|	481	1530	1	481	28	508	0	483	92.133	445	34	4	4	100	100	351091	Oscillibacter valericigenes
ASV40	gi|1109168036|ref|NR_144616.1|	497	1460	47	497	1	452	3.18e-133	454	85.683	389	60	5	5	91	91	1796646	Muribaculum intestinale
ASV41	gi|1397641800|ref|NR_156909.1|	484	1459	1	484	6	488	0	486	96.708	470	11	5	5	100	100	1862668	Ileibacterium valens
ASV42	gi|1109168036|ref|NR_144616.1|	488	1460	67	488	25	452	8.79e-124	429	85.548	367	54	7	8	86	86	1796646	Muribaculum intestinale
ASV43	gi|1109168036|ref|NR_144616.1|	488	1460	67	488	25	452	1.9e-120	431	85.151	367	52	9	12	86	86	1796646	Muribaculum intestinale
ASV44	gi|1193829127|ref|NR_147370.1|	482	1495	1	482	21	503	0	485	90.928	441	39	4	5	100	100	1870988	Pseudoflavonifractor phocaeensis
ASV45	gi|645321749|ref|NR_118643.1|	478	1390	84	478	11	405	8.3e-149	397	90.68	360	33	4	4	83	83	1432052	Eisenbergiella tayi
ASV46	gi|672239008|ref|NR_125597.1|	452	1466	1	452	18	469	0	452	99.336	449	3	0	0	100	100	1115758	Romboutsia ilealis	Romboutsia ilealis	73
ASV47	gi|219846080|ref|NR_025670.1|	482	1483	1	482	1	483	0	487	90.76	442	36	7	9	100	100	411467	Pseudoflavonifractor capillosus ATCC 29799
ASV48	gi|1269801610|ref|NR_074793.2|	481	1530	1	481	28	508	0	482	94.606	456	24	2	2	100	100	351091	Oscillibacter valericigenes
ASV49	gi|1384992332|ref|NR_156081.1|	468	1411	1	468	10	487	1.68e-175	480	90.208	433	33	11	14	100	100	1469948	Kineothrix alysoides
ASV50	gi|645321783|ref|NR_118669.1|	482	1478	1	482	27	506	1.37e-161	485	87.835	426	51	8	8	100	100	39479	[Clostridium] herbivorans
ASV51	gi|545589118|ref|NR_044715.2|	479	1476	1	479	28	506	0	480	94.583	454	24	2	2	100	100	1531	[Clostridium] clostridioforme
ASV52	gi|1384992332|ref|NR_156081.1|	468	1411	1	468	10	487	3.62e-177	479	90.397	433	34	9	12	100	100	1469948	Kineothrix alysoides
ASV53	gi|559795211|ref|NR_104800.1|	479	1522	1	479	17	497	0	481	94.179	453	26	2	2	100	100	290055	Faecalicatena fissicatena
ASV54	gi|645321110|ref|NR_118156.1|	481	1409	27	481	4	457	0	460	91.957	423	26	9	11	95	95	1007096	Oscillibacter ruminantium GH1
ASV55	gi|631252762|ref|NR_113960.1|	497	1472	1	497	1	497	0	497	100	497	0	0	0	100	100	1358	Lactococcus lactis	Lactococcus lactis	100
ASV56	gi|219846899|ref|NR_026491.1|	462	1472	1	462	7	470	0	464	98.276	456	6	2	2	100	100	84024	Clostridium disporicum	Clostridium saudiense	74
ASV57	gi|219878428|ref|NR_025567.1|	468	1498	1	468	21	499	3.62e-177	479	90.397	433	35	8	11	100	100	208479	[Clostridium] bolteae
ASV58	gi|586661632|ref|NR_043441.2|	483	1526	1	483	17	499	0	483	99.172	479	4	0	0	100	100	1690	Bifidobacterium pseudolongum subsp. globosum	Bifidobacterium pseudolongum	100
ASV59	gi|645321749|ref|NR_118643.1|	478	1390	84	478	11	405	1.78e-150	397	90.932	361	32	4	4	83	83	1432052	Eisenbergiella tayi
ASV60	gi|1270532346|ref|NR_121773.2|	490	1532	1	490	28	519	1.87e-135	497	84.507	420	65	9	12	100	100	397865	Barnesiella viscericola
ASV61	gi|343205927|ref|NR_044425.1|	481	1510	1	481	20	497	3.78e-167	483	88.82	429	47	6	7	100	100	474960	Hydrogenoanaerobacterium saccharovorans
ASV62	gi|219846899|ref|NR_026491.1|	462	1472	1	462	7	470	0	464	98.06	455	7	2	2	100	100	84024	Clostridium disporicum	Clostridium saudiense	51
ASV63	gi|219846899|ref|NR_026491.1|	462	1472	1	462	7	470	0	464	98.276	456	6	2	2	100	100	84024	Clostridium disporicum	Clostridium saudiense	65.5
ASV64	gi|219846899|ref|NR_026491.1|	462	1472	1	462	7	470	0	464	98.06	455	7	2	2	100	100	84024	Clostridium disporicum	Clostridium saudiense	68
ASV65	gi|645321749|ref|NR_118643.1|	478	1390	84	478	11	405	1.78e-150	397	90.932	361	32	4	4	83	83	1432052	Eisenbergiella tayi
ASV66	gi|645322302|ref|NR_119085.1|	471	1503	1	471	22	498	1.06e-142	483	86.128	416	49	11	18	100	100	29364	[Clostridium] polysaccharolyticum
ASV67	gi|1269801610|ref|NR_074793.2|	481	1530	1	481	28	508	0	482	93.361	450	30	2	2	100	100	351091	Oscillibacter valericigenes
ASV68	gi|645319761|ref|NR_117130.1|	479	1525	1	479	18	498	0	481	93.139	448	31	2	2	100	100	1544	Faecalicatena orotica
ASV69	gi|310975064|ref|NR_036928.1|	479	1431	1	479	6	484	0	481	94.179	453	24	4	4	100	100	154046	Hungatella hathewayi
ASV70	gi|631252072|ref|NR_113270.1|	481	1493	1	481	21	499	0	481	96.466	464	15	2	2	100	100	1121114	Blautia producta ATCC 27340 = DSM 2950
ASV71	gi|310975204|ref|NR_037068.1|	479	1441	1	479	14	492	0	485	93.814	455	18	9	12	100	100	29375	[Clostridium] xylanolyticum
ASV72	gi|645322302|ref|NR_119085.1|	481	1503	1	481	22	498	1.72e-180	483	90.476	437	38	7	8	100	100	29364	[Clostridium] polysaccharolyticum
ASV73	gi|631253128|ref|NR_114326.1|	482	1423	1	482	9	485	2.28e-164	485	88.454	429	45	8	11	100	100	1150298	Fusicatenibacter saccharivorans
ASV74	gi|631252072|ref|NR_113270.1|	481	1493	1	481	21	499	0	481	96.466	464	15	2	2	100	100	1121114	Blautia producta ATCC 27340 = DSM 2950
ASV75	gi|645321193|ref|NR_118219.1|	489	1480	1	489	15	503	0	490	93.265	457	31	2	2	100	100	1033732	Alistipes senegalensis JC50
ASV76	gi|645321749|ref|NR_118643.1|	478	1390	84	478	11	405	8.3e-149	397	90.68	360	33	4	4	83	83	1432052	Eisenbergiella tayi
ASV77	gi|645319528|ref|NR_116936.1|	469	1428	1	469	1	469	0	475	92.211	438	25	9	12	100	100	604330	Olsenella umbonata
ASV78	gi|672239008|ref|NR_125597.1|	452	1466	1	452	18	469	0	452	99.336	449	3	0	0	100	100	1115758	Romboutsia ilealis	Romboutsia ilealis	84.5
ASV79	gi|265678438|ref|NR_028740.1|	480	1533	1	480	15	510	3.91e-142	497	85.513	425	54	13	18	100	100	100134	Anaerocolumna xylanovorans
ASV80	gi|343200980|ref|NR_041667.1|	496	1494	1	496	1	496	0	496	97.984	486	10	0	0	100	100	487175	Parasutterella excrementihominis	Parasutterella excrementihominis	100
ASV81	gi|631252072|ref|NR_113270.1|	481	1493	1	481	21	499	0	481	96.674	465	14	2	2	100	100	1121114	Blautia producta ATCC 27340 = DSM 2950
ASV82	gi|631253128|ref|NR_114326.1|	482	1423	1	482	9	485	2.26e-169	483	89.027	430	46	6	7	100	100	1150298	Fusicatenibacter saccharivorans
ASV83	gi|631252072|ref|NR_113270.1|	481	1493	1	481	21	499	0	481	96.674	465	14	2	2	100	100	1121114	Blautia producta ATCC 27340 = DSM 2950
ASV84	gi|343198459|ref|NR_041892.1|	447	1553	53	447	172	564	6.28e-115	397	85.642	340	51	6	6	88	88	185693	Alkaliphilus crotonatoxidans
ASV85	gi|1109168025|ref|NR_144611.1|	483	808	53	483	6	436	0	431	98.144	423	8	0	0	89	89	1417852	Flintibacter butyricus
ASV86	gi|310975204|ref|NR_037068.1|	480	1441	1	480	14	492	0	482	93.983	453	24	3	5	100	100	29375	[Clostridium] xylanolyticum
ASV87	gi|559795211|ref|NR_104800.1|	479	1522	1	479	17	497	0	481	94.595	455	24	2	2	100	100	290055	Faecalicatena fissicatena
ASV88	gi|645321783|ref|NR_118669.1|	482	1478	1	482	27	506	2.95e-163	485	88.041	427	50	8	8	100	100	39479	[Clostridium] herbivorans
ASV89	gi|444439494|ref|NR_074809.1|	482	1535	1	482	23	502	6.34e-165	484	88.43	428	50	4	6	100	100	585394	Roseburia hominis A2-183
ASV90	gi|343205927|ref|NR_044425.1|	481	1510	1	481	20	497	3.78e-167	483	88.82	429	47	7	7	100	100	474960	Hydrogenoanaerobacterium saccharovorans
ASV91	gi|645320782|ref|NR_117905.1|	473	1376	29	473	1	437	1.08e-132	447	86.13	385	50	8	12	94	94	879566	Acetatifactor muris
ASV92	gi|1397641800|ref|NR_156909.1|	458	1459	1	403	6	408	0	403	95.285	384	19	0	0	88	88	1862668	Ileibacterium valens
ASV93	gi|645322302|ref|NR_119085.1|	475	1503	1	475	22	498	8.36e-139	486	85.597	416	50	15	20	100	100	29364	[Clostridium] polysaccharolyticum
ASV94	gi|559795211|ref|NR_104800.1|	479	1522	1	479	17	497	0	481	92.1	443	36	2	2	100	100	290055	Faecalicatena fissicatena
ASV95	gi|672239008|ref|NR_125597.1|	452	1466	1	452	18	469	0	452	99.336	449	3	0	0	100	100	1115758	Romboutsia ilealis	Romboutsia ilealis	74.5
ASV96	gi|219846206|ref|NR_025796.1|	480	1435	74	480	64	472	1.09e-137	410	88.293	362	44	3	4	85	85	259063	Anaerocolumna jejuensis
ASV97	gi|959494895|ref|NR_133762.1|	492	1409	93	492	55	452	2.36e-154	404	91.337	369	25	6	10	81	81	1096246	Hungatella effluvii
ASV98	gi|1269801610|ref|NR_074793.2|	481	1530	1	481	28	508	0	481	94.595	455	26	0	0	100	100	351091	Oscillibacter valericigenes
ASV99	gi|672239008|ref|NR_125597.1|	452	1466	1	452	18	469	0	452	99.336	449	3	0	0	100	100	1115758	Romboutsia ilealis	Romboutsia ilealis	82
ASV100	gi|1193829153|ref|NR_147396.1|	479	1453	1	479	1	479	0	479	94.154	451	28	0	0	100	100	1917870	Lachnoclostridium pacaense
ASV101	gi|1193829153|ref|NR_147396.1|	479	1453	1	479	1	479	0	479	94.363	452	27	0	0	100	100	1917870	Lachnoclostridium pacaense
ASV102	gi|645322302|ref|NR_119085.1|	473	1503	1	473	22	498	2.97e-143	484	86.157	417	49	15	18	100	100	29364	[Clostridium] polysaccharolyticum
ASV103	gi|645320782|ref|NR_117905.1|	475	1376	29	475	1	437	1.4e-136	449	86.637	389	46	10	14	94	94	879566	Acetatifactor muris
ASV104	gi|645322302|ref|NR_119085.1|	471	1503	1	471	22	498	1.06e-147	485	86.804	421	42	17	22	100	100	29364	[Clostridium] polysaccharolyticum
ASV105	gi|310974914|ref|NR_036777.1|	479	1418	1	479	6	484	0	480	93.333	448	30	2	2	100	100	33039	[Ruminococcus] torques
ASV106	gi|631253128|ref|NR_114326.1|	482	1423	1	482	9	485	2.28e-164	485	88.454	429	45	8	11	100	100	1150298	Fusicatenibacter saccharivorans
ASV107	gi|1193829153|ref|NR_147396.1|	479	1453	1	479	1	479	0	479	94.154	451	28	0	0	100	100	1917870	Lachnoclostridium pacaense
ASV108	gi|645322302|ref|NR_119085.1|	475	1503	1	475	22	498	8.36e-139	486	85.597	416	50	15	20	100	100	29364	[Clostridium] polysaccharolyticum
ASV109	gi|1109168036|ref|NR_144616.1|	488	1460	67	488	25	452	8.79e-124	432	85.648	370	48	11	14	86	86	1796646	Muribaculum intestinale
ASV110	gi|1397641801|ref|NR_156910.1|	484	1460	1	484	4	487	0	484	99.793	483	1	0	0	100	100	1862672	Dubosiella newyorkensis	Dubosiella newyorkensis	100
ASV111	gi|219878428|ref|NR_025567.1|	468	1498	1	468	21	499	0	479	91.023	436	32	8	11	100	100	208479	[Clostridium] bolteae
ASV112	gi|559795211|ref|NR_104800.1|	479	1522	1	479	17	497	0	481	93.555	450	29	2	2	100	100	290055	Faecalicatena fissicatena
ASV113	gi|310974914|ref|NR_036777.1|	479	1418	1	479	6	484	0	479	95.198	456	23	0	0	100	100	33039	[Ruminococcus] torques
ASV114	gi|645322566|ref|NR_119286.1|	484	1489	1	484	6	489	0	484	99.587	482	2	0	0	100	100	69824	[Clostridium] cocleatum	[Clostridium] cocleatum	100
ASV115	gi|219878428|ref|NR_025567.1|	468	1498	1	468	21	499	1.67e-180	479	90.814	435	33	9	11	100	100	208479	[Clostridium] bolteae
ASV116	gi|672239008|ref|NR_125597.1|	452	1466	1	452	18	469	0	452	99.115	448	4	0	0	100	100	1115758	Romboutsia ilealis	Romboutsia ilealis	75
ASV117	gi|343205927|ref|NR_044425.1|	481	1510	1	481	20	497	1.76e-165	483	88.613	428	48	6	7	100	100	474960	Hydrogenoanaerobacterium saccharovorans
ASV118	gi|645319761|ref|NR_117130.1|	479	1525	1	479	18	498	0	481	94.179	453	26	2	2	100	100	1544	Faecalicatena orotica
ASV119	gi|672239008|ref|NR_125597.1|	452	1466	1	452	18	469	0	452	99.336	449	3	0	0	100	100	1115758	Romboutsia ilealis	Romboutsia ilealis	76
ASV120	gi|265679048|ref|NR_029356.1|	483	1550	1	483	8	490	0	483	92.34	446	37	0	0	100	100	292800	Flavonifractor plautii
ASV121	gi|645322302|ref|NR_119085.1|	473	1503	1	473	22	498	2.99e-138	486	85.597	416	48	14	22	100	100	29364	[Clostridium] polysaccharolyticum
ASV122	gi|645322302|ref|NR_119085.1|	471	1503	1	471	22	498	4.95e-141	483	85.921	415	50	11	18	100	100	29364	[Clostridium] polysaccharolyticum
ASV123	gi|645321636|ref|NR_118554.1|	483	1475	1	483	1	483	0	483	95.031	459	24	0	0	100	100	1297617	Intestinimonas butyriciproducens
ASV124	gi|645321636|ref|NR_118554.1|	483	1475	1	483	1	483	0	483	94.617	457	26	0	0	100	100	1297617	Intestinimonas butyriciproducens
ASV125	gi|1193829127|ref|NR_147370.1|	483	1495	1	483	21	503	0	483	94.203	455	28	0	0	100	100	1870988	Pseudoflavonifractor phocaeensis
ASV126	gi|645320782|ref|NR_117905.1|	475	1376	29	475	1	437	6.47e-140	449	87.082	391	44	10	14	94	94	879566	Acetatifactor muris
ASV127	gi|310975204|ref|NR_037068.1|	493	1441	1	493	14	492	0	495	90.909	450	27	13	18	100	100	29375	[Clostridium] xylanolyticum
ASV128	gi|1193829153|ref|NR_147396.1|	479	1453	1	479	1	479	0	479	94.154	451	28	0	0	100	100	1917870	Lachnoclostridium pacaense
ASV129	gi|265678942|ref|NR_029250.1|	457	1500	1	457	22	481	3.84e-117	463	83.369	386	68	4	9	100	100	29365	Hathewaya proteolytica
ASV130	gi|645321636|ref|NR_118554.1|	481	1475	1	481	1	483	0	485	90.515	439	40	6	6	100	100	1297617	Intestinimonas butyriciproducens
ASV131	gi|559795211|ref|NR_104800.1|	481	1522	1	481	17	497	0	481	94.802	456	25	0	0	100	100	290055	Faecalicatena fissicatena
ASV132	gi|265678513|ref|NR_028816.1|	467	1508	1	467	21	486	0	468	95.94	449	16	3	3	100	100	154288	Turicibacter sanguinis
ASV133	gi|645322302|ref|NR_119085.1|	471	1503	1	471	22	498	2.3e-139	483	85.714	414	51	11	18	100	100	29364	[Clostridium] polysaccharolyticum
ASV134	gi|1445136071|ref|NR_158111.1|	480	1490	1	480	21	500	2.29e-159	484	87.81	425	51	6	8	100	100	2038680	Paludicola psychrotolerans
ASV135	gi|343201281|ref|NR_042007.1|	478	1454	1	478	16	496	1.71e-180	483	90.476	437	39	7	7	100	100	622312	Roseburia inulinivorans DSM 16841
ASV136	gi|219846061|ref|NR_025651.1|	485	1497	1	485	20	504	0	486	95.267	463	21	2	2	100	100	160404	Anaerotignum lactatifermentans
ASV137	gi|645319761|ref|NR_117130.1|	479	1525	1	479	18	498	0	481	94.595	455	24	2	2	100	100	1544	Faecalicatena orotica
ASV138	gi|1109168013|ref|NR_144605.1|	485	1510	1	485	34	518	0	487	96.304	469	14	4	4	100	100	1796620	Acutalibacter muris
ASV139	gi|1116030273|ref|NR_144731.1|	490	1495	1	490	21	498	0	491	90.224	443	34	8	14	100	100	1720294	Eisenbergiella massiliensis
ASV140	gi|219846901|ref|NR_026493.1|	480	1488	1	480	11	489	0	482	93.568	451	26	4	5	100	100	69825	[Clostridium] indolis
ASV141	gi|1269801610|ref|NR_074793.2|	481	1530	1	481	28	508	0	488	91.598	447	27	13	14	100	100	351091	Oscillibacter valericigenes
ASV142	gi|310975204|ref|NR_037068.1|	479	1441	1	479	14	492	0	484	94.008	455	19	9	10	100	100	29375	[Clostridium] xylanolyticum
ASV143	gi|1193829127|ref|NR_147370.1|	483	1495	1	483	21	503	0	483	93.996	454	29	0	0	100	100	1870988	Pseudoflavonifractor phocaeensis
ASV144	gi|219846390|ref|NR_025981.1|	485	1477	10	485	1	486	1.4e-151	489	86.912	425	48	9	16	98	98	831	Butyrivibrio fibrisolvens
ASV145	gi|1397641800|ref|NR_156909.1|	461	1459	1	398	6	403	0	398	95.98	382	16	0	0	86	86	1862668	Ileibacterium valens
ASV146	gi|1270532346|ref|NR_121773.2|	490	1532	1	490	28	519	1.86e-140	497	85.111	423	62	9	12	100	100	397865	Barnesiella viscericola
ASV147	gi|545589118|ref|NR_044715.2|	479	1476	1	479	28	506	0	480	94.375	453	25	2	2	100	100	1531	[Clostridium] clostridioforme
ASV148	gi|1109168013|ref|NR_144605.1|	485	1510	1	485	34	518	0	487	94.251	459	24	4	4	100	100	1796620	Acutalibacter muris
ASV149	gi|310974914|ref|NR_036777.1|	479	1418	1	479	6	484	0	479	94.99	455	24	0	0	100	100	33039	[Ruminococcus] torques
ASV150	gi|1193829135|ref|NR_147378.1|	470	1479	1	470	21	492	2.28e-144	475	86.316	410	57	6	8	100	100	1871035	Negativibacillus massiliensis
ASV151	gi|310974914|ref|NR_036777.1|	479	1418	1	479	6	484	0	479	95.198	456	23	0	0	100	100	33039	[Ruminococcus] torques
ASV152	gi|219878428|ref|NR_025567.1|	485	1498	1	430	21	461	1.07e-162	441	90.476	399	31	8	11	89	89	208479	[Clostridium] bolteae
ASV153	gi|1193829163|ref|NR_147406.1|	479	1498	1	479	21	501	0	481	93.971	452	27	2	2	100	100	1871024	Mordavella massiliensis
ASV154	gi|1116030285|ref|NR_144743.1|	456	1498	52	456	100	506	2.99e-113	413	84.988	351	48	11	14	89	89	1816678	Christensenella timonensis
ASV155	gi|1109168025|ref|NR_144611.1|	483	808	48	483	1	436	0	436	100	436	0	0	0	90	90	1417852	Flintibacter butyricus
ASV156	gi|645321636|ref|NR_118554.1|	483	1475	1	483	1	483	0	483	95.031	459	24	0	0	100	100	1297617	Intestinimonas butyriciproducens
ASV157	gi|219878428|ref|NR_025567.1|	468	1498	1	468	21	499	0	479	91.023	436	32	8	11	100	100	208479	[Clostridium] bolteae
ASV158	gi|645320782|ref|NR_117905.1|	473	1376	29	473	1	437	2.33e-134	447	86.353	386	49	8	12	94	94	879566	Acetatifactor muris
ASV159	gi|1116030285|ref|NR_144743.1|	456	1498	52	456	100	506	2.99e-113	413	84.988	351	48	11	14	89	89	1816678	Christensenella timonensis
ASV160	gi|1269801610|ref|NR_074793.2|	481	1530	1	481	28	508	0	482	95.228	459	21	2	2	100	100	351091	Oscillibacter valericigenes
ASV161	gi|645321783|ref|NR_118669.1|	480	1478	1	480	27	506	0	484	91.529	443	33	7	8	100	100	39479	[Clostridium] herbivorans
ASV162	gi|1116030277|ref|NR_144735.1|	479	1496	1	479	21	501	0	481	92.931	447	32	2	2	100	100	1745713	Bariatricus massiliensis
ASV163	gi|1109168025|ref|NR_144611.1|	483	808	53	483	6	436	0	431	98.144	423	8	0	0	89	89	1417852	Flintibacter butyricus
ASV164	gi|672239008|ref|NR_125597.1|	452	1466	1	452	18	469	0	452	99.336	449	3	0	0	100	100	1115758	Romboutsia ilealis	Romboutsia ilealis	77
ASV165	gi|1269801610|ref|NR_074793.2|	481	1530	1	481	28	508	0	482	94.813	457	23	2	2	100	100	351091	Oscillibacter valericigenes
ASV166	gi|672239008|ref|NR_125597.1|	452	1466	1	452	18	469	0	452	99.336	449	3	0	0	100	100	1115758	Romboutsia ilealis	Romboutsia ilealis	78
ASV167	gi|1384992332|ref|NR_156081.1|	479	1411	1	479	10	487	1.37e-156	481	87.526	421	55	4	5	100	100	1469948	Kineothrix alysoides
ASV168	gi|310975204|ref|NR_037068.1|	479	1441	1	479	14	492	0	479	94.572	453	26	0	0	100	100	29375	[Clostridium] xylanolyticum
ASV169	gi|1397641800|ref|NR_156909.1|	483	1459	1	483	6	488	0	483	99.586	481	2	0	0	100	100	1862668	Ileibacterium valens	Ileibacterium valens	100
ASV170	gi|265678513|ref|NR_028816.1|	467	1508	1	467	21	486	0	468	95.726	448	17	3	3	100	100	154288	Turicibacter sanguinis
ASV171	gi|1397641800|ref|NR_156909.1|	483	1459	1	483	6	488	0	484	91.322	442	40	2	2	100	100	1862668	Ileibacterium valens
ASV172	gi|672239008|ref|NR_125597.1|	452	1466	1	452	18	469	0	452	99.115	448	4	0	0	100	100	1115758	Romboutsia ilealis	Romboutsia ilealis	79
ASV173	gi|959494895|ref|NR_133762.1|	492	1409	93	492	55	452	2.36e-154	404	91.337	369	25	6	10	81	81	1096246	Hungatella effluvii
ASV174	gi|310974914|ref|NR_036777.1|	479	1418	1	479	6	484	0	480	93.958	451	27	2	2	100	100	33039	[Ruminococcus] torques
ASV175	gi|559795214|ref|NR_104803.1|	479	1521	1	479	14	494	0	481	92.931	447	32	2	2	100	100	39482	Faecalicatena contorta
ASV176	gi|1397641800|ref|NR_156909.1|	470	1459	1	419	6	423	2.81e-178	419	93.556	392	26	1	1	89	89	1862668	Ileibacterium valens
ASV177	gi|645321790|ref|NR_118674.1|	482	1474	1	482	27	507	8.14e-169	483	88.613	428	52	3	3	100	100	1256908	Eubacterium ramulus ATCC 29099
ASV178	gi|1116030269|ref|NR_144727.1|	471	1478	5	471	25	486	1.86e-110	472	82.415	389	68	12	15	99	99	1673717	Anaeromassilibacillus senegalensis
ASV179	gi|310975204|ref|NR_037068.1|	479	1441	1	479	14	492	0	483	91.925	444	31	6	8	100	100	29375	[Clostridium] xylanolyticum
ASV180	gi|631253128|ref|NR_114326.1|	482	1423	1	482	9	485	4.87e-171	483	89.234	431	45	6	7	100	100	1150298	Fusicatenibacter saccharivorans
ASV181	gi|310974914|ref|NR_036777.1|	479	1418	1	479	6	484	0	479	94.781	454	25	0	0	100	100	33039	[Ruminococcus] torques
ASV182	gi|343205927|ref|NR_044425.1|	481	1510	1	481	20	497	3.73e-177	484	90.083	436	39	8	9	100	100	474960	Hydrogenoanaerobacterium saccharovorans
ASV183	gi|631252072|ref|NR_113270.1|	481	1493	1	481	21	499	0	481	95.218	458	21	2	2	100	100	1121114	Blautia producta ATCC 27340 = DSM 2950
ASV184	gi|1116030290|ref|NR_144748.1|	467	1476	1	467	21	486	1.33e-161	472	88.771	419	42	10	11	100	100	1841867	Phocea massiliensis
ASV185	gi|310975204|ref|NR_037068.1|	480	1441	1	480	14	492	7.99e-179	481	90.229	434	44	3	3	100	100	29375	[Clostridium] xylanolyticum
ASV186	gi|1116030285|ref|NR_144743.1|	499	1498	100	499	107	506	3.21e-128	403	87.345	352	45	6	6	80	80	1816678	Christensenella timonensis
ASV187	gi|1397641798|ref|NR_156907.1|	481	1492	1	481	21	499	0	483	95.031	459	18	6	6	100	100	1912855	Faecalimonas umbilicata
ASV188	gi|219878428|ref|NR_025567.1|	485	1498	1	430	21	461	1.07e-162	441	90.476	399	31	8	11	89	89	208479	[Clostridium] bolteae
ASV189	gi|1193829155|ref|NR_147398.1|	482	1490	1	482	21	502	0	482	92.739	447	35	0	0	100	100	1720200	Anaerotruncus rubiinfantis
ASV190	gi|310974914|ref|NR_036777.1|	479	1418	1	479	6	484	0	480	93.958	451	27	2	2	100	100	33039	[Ruminococcus] torques
ASV191	gi|645321636|ref|NR_118554.1|	483	1475	1	483	1	483	0	484	94.835	459	23	2	2	100	100	1297617	Intestinimonas butyriciproducens
ASV192	gi|219846061|ref|NR_025651.1|	485	1497	1	485	20	504	0	487	95.483	465	18	4	4	100	100	160404	Anaerotignum lactatifermentans
ASV193	gi|310974914|ref|NR_036777.1|	479	1418	1	479	6	484	0	479	94.99	455	24	0	0	100	100	33039	[Ruminococcus] torques
ASV194	gi|645322566|ref|NR_119286.1|	484	1489	1	484	6	489	0	484	99.38	481	3	0	0	100	100	69824	[Clostridium] cocleatum	[Clostridium] cocleatum	100
ASV195	gi|343200980|ref|NR_041667.1|	496	1494	3	496	3	496	0	494	99.19	490	4	0	0	99	99	487175	Parasutterella excrementihominis	Parasutterella excrementihominis	100
ASV196	gi|559795307|ref|NR_104899.1|	480	1480	1	480	1	479	0	480	92.708	445	34	1	1	100	100	384636	Bacteroides xylanolyticus
ASV197	gi|1679775915|ref|NR_163637.1|	482	1454	1	482	1	479	4.9e-166	484	88.636	429	48	6	7	100	100	2025493	Blautia hominis
ASV198	gi|645320349|ref|NR_117574.1|	494	1543	1	464	7	471	0	466	94.85	442	21	3	3	94	94	33959	Lactobacillus johnsonii
ASV199	gi|645320782|ref|NR_117905.1|	468	1376	29	468	1	437	0	440	98.864	435	2	3	3	94	94	879566	Acetatifactor muris
ASV200	gi|645320782|ref|NR_117905.1|	475	1376	29	475	1	437	3.01e-138	447	86.801	388	49	9	10	94	94	879566	Acetatifactor muris
ASV201	gi|645320782|ref|NR_117905.1|	468	1376	29	468	1	437	0	440	98.864	435	2	3	3	94	94	879566	Acetatifactor muris
ASV202	gi|343198924|ref|NR_044048.1|	479	1453	1	479	1	479	0	480	93.333	448	30	2	2	100	100	470146	Coprococcus comes ATCC 27758
ASV203	gi|444439494|ref|NR_074809.1|	492	1535	1	492	23	502	1.1e-152	494	86.842	429	49	12	16	100	100	585394	Roseburia hominis A2-183
ASV204	gi|1116030291|ref|NR_144749.1|	480	1479	1	480	21	500	0	481	94.595	455	24	2	2	100	100	1852367	Ihubacter massiliensis
ASV205	gi|645319761|ref|NR_117130.1|	481	1525	1	481	18	498	0	481	95.218	458	23	0	0	100	100	1544	Faecalicatena orotica
ASV206	gi|559795211|ref|NR_104800.1|	479	1522	1	479	17	497	0	481	92.1	443	36	2	2	100	100	290055	Faecalicatena fissicatena
ASV207	gi|265678513|ref|NR_028816.1|	467	1508	1	467	21	486	0	468	95.94	449	16	3	3	100	100	154288	Turicibacter sanguinis
ASV208	gi|310975204|ref|NR_037068.1|	480	1441	1	480	14	492	0	481	93.971	452	26	3	3	100	100	29375	[Clostridium] xylanolyticum
ASV209	gi|219846390|ref|NR_025981.1|	485	1477	10	485	1	486	3.03e-148	489	86.503	423	50	9	16	98	98	831	Butyrivibrio fibrisolvens
ASV210	gi|1269801610|ref|NR_074793.2|	482	1530	1	482	28	508	0	484	91.322	442	37	5	5	100	100	351091	Oscillibacter valericigenes
ASV211	gi|645321810|ref|NR_118690.1|	479	1423	1	479	11	489	0	481	93.555	450	27	4	4	100	100	411470	[Ruminococcus] gnavus ATCC 29149
ASV212	gi|1269801610|ref|NR_074793.2|	481	1530	1	481	28	508	0	482	92.324	445	35	2	2	100	100	351091	Oscillibacter valericigenes
ASV213	gi|1397641800|ref|NR_156909.1|	483	1459	1	483	6	488	0	483	98.758	477	6	0	0	100	100	1862668	Ileibacterium valens	Ileibacterium valens	100
ASV214	gi|265678513|ref|NR_028816.1|	467	1508	1	467	21	486	0	468	95.726	448	17	3	3	100	100	154288	Turicibacter sanguinis
ASV215	gi|343201281|ref|NR_042007.1|	484	1454	1	484	16	496	1.76e-170	489	89.162	436	40	9	13	100	100	622312	Roseburia inulinivorans DSM 16841
ASV216	gi|1384992332|ref|NR_156081.1|	493	1411	1	493	10	487	0	495	90.909	450	26	13	19	100	100	1469948	Kineothrix alysoides
ASV217	gi|310975204|ref|NR_037068.1|	479	1441	1	479	14	492	0	479	94.99	455	24	0	0	100	100	29375	[Clostridium] xylanolyticum
ASV218	gi|1384992332|ref|NR_156081.1|	493	1411	1	493	10	487	0	495	90.909	450	26	13	19	100	100	1469948	Kineothrix alysoides
ASV219	gi|559795211|ref|NR_104800.1|	479	1522	1	479	17	497	0	481	92.1	443	36	2	2	100	100	290055	Faecalicatena fissicatena
ASV220	gi|444439494|ref|NR_074809.1|	492	1535	1	492	23	502	5.08e-156	494	87.247	431	47	12	16	100	100	585394	Roseburia hominis A2-183
ASV221	gi|265678513|ref|NR_028816.1|	467	1508	1	467	21	486	0	468	95.726	448	17	3	3	100	100	154288	Turicibacter sanguinis
ASV222	gi|631253128|ref|NR_114326.1|	482	1423	1	482	9	485	4.87e-171	483	89.234	431	45	6	7	100	100	1150298	Fusicatenibacter saccharivorans
ASV223	gi|310975204|ref|NR_037068.1|	479	1441	1	479	14	492	0	479	94.781	454	25	0	0	100	100	29375	[Clostridium] xylanolyticum
ASV224	gi|1116030273|ref|NR_144731.1|	479	1495	1	479	21	498	0	479	91.858	440	38	1	1	100	100	1720294	Eisenbergiella massiliensis
ASV225	gi|219846061|ref|NR_025651.1|	485	1497	1	485	20	504	0	486	95.679	465	19	2	2	100	100	160404	Anaerotignum lactatifermentans
ASV226	gi|1269801610|ref|NR_074793.2|	481	1530	1	481	28	508	0	485	91.34	443	34	7	8	100	100	351091	Oscillibacter valericigenes
ASV227	gi|645321636|ref|NR_118554.1|	481	1475	1	481	1	483	1.72e-180	485	90.309	438	41	6	6	100	100	1297617	Intestinimonas butyriciproducens
ASV228	gi|310975204|ref|NR_037068.1|	480	1441	1	480	14	492	1.72e-180	482	90.456	436	41	5	5	100	100	29375	[Clostridium] xylanolyticum
ASV229	gi|559795211|ref|NR_104800.1|	479	1522	1	479	17	497	0	482	93.776	452	26	4	4	100	100	290055	Faecalicatena fissicatena
ASV230	gi|1193829152|ref|NR_147395.1|	480	1496	1	480	21	499	0	480	90.625	435	44	1	1	100	100	1917868	Blautia marasmi
ASV231	gi|645321810|ref|NR_118690.1|	479	1423	1	479	11	489	0	481	93.763	451	26	4	4	100	100	411470	[Ruminococcus] gnavus ATCC 29149
ASV232	gi|1109168038|ref|NR_144617.1|	482	1431	1	482	10	491	8.14e-169	485	88.866	431	48	5	6	100	100	1796634	Muricomes intestini
ASV233	gi|343201281|ref|NR_042007.1|	484	1454	1	484	16	496	3.78e-172	489	89.366	437	39	11	13	100	100	622312	Roseburia inulinivorans DSM 16841
ASV234	gi|645321790|ref|NR_118674.1|	481	1474	1	481	27	507	0	481	91.684	441	40	0	0	100	100	1256908	Eubacterium ramulus ATCC 29099
ASV235	gi|631253128|ref|NR_114326.1|	482	1423	1	482	9	485	4.93e-161	485	88.041	427	47	8	11	100	100	1150298	Fusicatenibacter saccharivorans
ASV236	gi|1193829153|ref|NR_147396.1|	479	1453	1	479	1	479	0	479	93.946	450	29	0	0	100	100	1917870	Lachnoclostridium pacaense
ASV237	gi|645321810|ref|NR_118690.1|	479	1423	1	479	11	489	0	481	93.763	451	26	4	4	100	100	411470	[Ruminococcus] gnavus ATCC 29149
ASV238	gi|559795211|ref|NR_104800.1|	479	1522	1	479	17	497	0	481	93.971	452	27	2	2	100	100	290055	Faecalicatena fissicatena
ASV239	gi|310975204|ref|NR_037068.1|	480	1441	1	480	14	492	3.72e-177	483	90.062	435	41	7	7	100	100	29375	[Clostridium] xylanolyticum
ASV240	gi|645321810|ref|NR_118690.1|	479	1423	1	479	11	489	0	481	93.347	449	28	4	4	100	100	411470	[Ruminococcus] gnavus ATCC 29149
ASV241	gi|310975204|ref|NR_037068.1|	492	1441	1	492	14	492	3.9e-162	498	88.153	439	34	18	25	100	100	29375	[Clostridium] xylanolyticum
ASV242	gi|1269801610|ref|NR_074793.2|	481	1530	1	481	28	508	0	484	91.529	443	35	6	6	100	100	351091	Oscillibacter valericigenes
ASV243	gi|1269801610|ref|NR_074793.2|	481	1530	1	481	28	508	0	482	92.324	445	35	2	2	100	100	351091	Oscillibacter valericigenes
ASV244	gi|645320782|ref|NR_117905.1|	473	1376	29	473	1	437	1.08e-132	447	86.13	385	50	8	12	94	94	879566	Acetatifactor muris
ASV245	gi|645320782|ref|NR_117905.1|	468	1376	29	468	1	437	0	440	95.682	421	16	3	3	94	94	879566	Acetatifactor muris
ASV246	gi|559795214|ref|NR_104803.1|	479	1521	1	479	14	494	0	481	93.763	451	28	2	2	100	100	39482	Faecalicatena contorta
ASV247	gi|343201281|ref|NR_042007.1|	481	1454	1	481	16	496	0	483	91.511	442	37	3	4	100	100	622312	Roseburia inulinivorans DSM 16841
ASV248	gi|1116030290|ref|NR_144748.1|	467	1476	1	467	21	486	2.81e-173	468	90.171	422	43	3	3	100	100	1841867	Phocea massiliensis
ASV249	gi|1384992332|ref|NR_156081.1|	468	1411	1	468	10	487	0	478	91.213	436	32	8	10	100	100	1469948	Kineothrix alysoides
ASV250	gi|645321858|ref|NR_118730.1|	479	1478	1	479	28	506	0	479	94.99	455	24	0	0	100	100	1512	[Clostridium] symbiosum
ASV251	gi|559795169|ref|NR_104758.1|	481	1518	1	481	17	496	0	484	91.942	445	32	6	7	100	100	1282887	Lachnospira multipara ATCC 19207
ASV252	gi|645320782|ref|NR_117905.1|	468	1376	29	468	1	437	0	440	99.091	436	1	3	3	94	94	879566	Acetatifactor muris
ASV253	gi|1269801610|ref|NR_074793.2|	481	1530	1	481	28	508	0	485	91.134	442	35	7	8	100	100	351091	Oscillibacter valericigenes
ASV254	gi|559795214|ref|NR_104803.1|	479	1521	1	479	14	494	0	481	93.347	449	30	2	2	100	100	39482	Faecalicatena contorta
ASV255	gi|444304012|ref|NR_074436.1|	452	1505	1	392	21	413	0	393	97.455	383	9	1	1	87	87	239935	Akkermansia muciniphila
ASV256	gi|1230874628|ref|NR_148788.1|	474	1589	1	474	22	500	1.76e-155	482	87.552	422	49	11	11	100	100	1329262	Mobilisporobacter senegalensis
ASV257	gi|1109168036|ref|NR_144616.1|	494	1460	71	494	25	452	2.49e-119	431	84.919	366	55	8	10	86	86	1796646	Muribaculum intestinale
ASV258	gi|1397641798|ref|NR_156907.1|	481	1492	1	481	21	499	0	483	94.617	457	20	6	6	100	100	1912855	Faecalimonas umbilicata
ASV259	gi|219846080|ref|NR_025670.1|	482	1483	1	482	1	483	0	487	90.76	442	36	6	9	100	100	411467	Pseudoflavonifractor capillosus ATCC 29799
ASV260	gi|265678513|ref|NR_028816.1|	467	1508	1	467	21	486	0	468	95.513	447	18	3	3	100	100	154288	Turicibacter sanguinis
ASV261	gi|1384992332|ref|NR_156081.1|	468	1411	1	468	10	487	0	478	91.423	437	31	8	10	100	100	1469948	Kineothrix alysoides
ASV262	gi|559795214|ref|NR_104803.1|	479	1521	1	479	14	494	0	481	93.555	450	29	2	2	100	100	39482	Faecalicatena contorta
ASV263	gi|1277396381|ref|NR_152095.1|	468	1521	1	468	21	499	8.06e-154	479	87.474	419	49	10	11	100	100	1679721	Herbinix luporum
ASV264	gi|631253194|ref|NR_114392.1|	453	1494	58	453	107	501	8.18e-119	402	86.318	347	42	13	13	87	87	1544	Faecalicatena orotica
ASV265	gi|444439494|ref|NR_074809.1|	492	1535	1	492	23	502	5.08e-156	494	87.247	431	47	12	16	100	100	585394	Roseburia hominis A2-183
ASV266	gi|559795211|ref|NR_104800.1|	481	1522	1	481	17	497	0	482	94.191	454	26	2	2	100	100	290055	Faecalicatena fissicatena
ASV267	gi|1269801610|ref|NR_074793.2|	481	1530	1	481	28	508	0	485	90.722	440	37	8	8	100	100	351091	Oscillibacter valericigenes
ASV268	gi|645321790|ref|NR_118674.1|	481	1474	1	481	27	507	0	482	91.909	443	37	2	2	100	100	1256908	Eubacterium ramulus ATCC 29099
ASV269	gi|265679048|ref|NR_029356.1|	483	1550	1	483	8	490	0	483	92.547	447	36	0	0	100	100	292800	Flavonifractor plautii
ASV270	gi|1384992332|ref|NR_156081.1|	468	1411	1	468	10	487	0	478	91.632	438	30	8	10	100	100	1469948	Kineothrix alysoides
ASV271	gi|1269801610|ref|NR_074793.2|	481	1530	1	481	28	508	0	484	92.149	446	32	6	6	100	100	351091	Oscillibacter valericigenes
ASV272	gi|1277396348|ref|NR_152059.1|	467	1363	52	467	9	426	1.03e-157	421	90.736	382	31	8	8	89	89	1849041	Harryflintia acetispora
ASV273	gi|645322302|ref|NR_119085.1|	471	1503	1	471	22	498	4.92e-146	485	86.598	420	43	17	22	100	100	29364	[Clostridium] polysaccharolyticum
ASV274	gi|343198924|ref|NR_044048.1|	479	1453	1	479	1	479	0	481	91.892	442	35	2	4	100	100	470146	Coprococcus comes ATCC 27758
ASV275	gi|1109168019|ref|NR_144608.1|	479	1485	1	479	21	500	0	482	92.116	444	33	5	5	100	100	1796618	Cuneatibacter caecimuris
ASV276	gi|645321749|ref|NR_118643.1|	484	1390	87	484	8	405	8.18e-169	403	93.548	377	16	7	10	82	82	1432052	Eisenbergiella tayi
ASV277	gi|265678482|ref|NR_028785.1|	482	1529	1	482	22	502	6.38e-160	485	87.835	426	52	6	7	100	100	29347	[Clostridium] scindens
ASV278	gi|219846901|ref|NR_026493.1|	480	1488	1	480	11	489	0	480	93.542	449	30	1	1	100	100	69825	[Clostridium] indolis
ASV279	gi|645322302|ref|NR_119085.1|	479	1503	1	479	22	498	0	482	92.324	445	29	7	8	100	100	29364	[Clostridium] polysaccharolyticum
ASV280	gi|1109168025|ref|NR_144611.1|	483	808	50	483	3	436	0	434	99.77	433	1	0	0	90	90	1417852	Flintibacter butyricus
ASV281	gi|1116030284|ref|NR_144742.1|	465	1499	66	465	105	506	3.89e-122	405	86.42	350	47	8	8	95	86	1805714	Christensenella massiliensis
ASV281	gi|1116030284|ref|NR_144742.1|	465	1499	1	43	21	63	3.51e-13	43	97.674	42	1	0	0	95	9	1805714	Christensenella massiliensis
ASV282	gi|1491516029|ref|NR_159227.1|	483	1493	1	483	23	502	6.72e-125	495	83.838	415	53	18	27	100	100	1981510	Monoglobus pectinilyticus
ASV283	gi|1397641800|ref|NR_156909.1|	483	1459	1	483	6	488	0	483	99.586	481	2	0	0	100	100	1862668	Ileibacterium valens	Ileibacterium valens	100
ASV284	gi|1269801610|ref|NR_074793.2|	481	1530	1	481	28	508	0	482	94.813	457	23	2	2	100	100	351091	Oscillibacter valericigenes
ASV285	gi|310975204|ref|NR_037068.1|	492	1441	1	492	14	492	3.9e-162	497	88.129	438	36	16	23	100	100	29375	[Clostridium] xylanolyticum
ASV286	gi|1277396184|ref|NR_151895.1|	488	1478	1	488	10	487	1.05e-177	492	90.041	443	31	16	18	100	100	433286	Anaerocolumna cellulosilytica
ASV287	gi|310975064|ref|NR_036928.1|	479	1431	1	479	6	484	0	481	91.684	441	36	4	4	100	100	154046	Hungatella hathewayi
ASV288	gi|1397641800|ref|NR_156909.1|	458	1459	1	398	6	403	3.54e-177	398	94.724	377	21	0	0	87	87	1862668	Ileibacterium valens
ASV289	gi|645321790|ref|NR_118674.1|	482	1474	1	482	27	507	1.75e-170	483	88.82	429	51	3	3	100	100	1256908	Eubacterium ramulus ATCC 29099
ASV290	gi|219846899|ref|NR_026491.1|	462	1472	1	462	7	470	0	464	98.276	456	6	2	2	100	100	84024	Clostridium disporicum	Clostridium saudiense	79.5
ASV291	gi|265679047|ref|NR_029355.1|	482	1435	1	482	3	483	6.38e-160	485	87.835	426	52	6	7	100	100	84026	[Clostridium] methylpentosum
ASV292	gi|1397641800|ref|NR_156909.1|	483	1459	1	483	6	488	0	483	99.586	481	2	0	0	100	100	1862668	Ileibacterium valens	Ileibacterium valens	100
ASV293	gi|310974914|ref|NR_036777.1|	479	1418	1	479	6	484	0	480	93.75	450	28	2	2	100	100	33039	[Ruminococcus] torques
ASV294	gi|1269801610|ref|NR_074793.2|	481	1530	1	481	28	508	0	482	95.643	461	19	2	2	100	100	351091	Oscillibacter valericigenes
ASV295	gi|631252072|ref|NR_113270.1|	479	1493	1	479	21	499	0	481	94.387	454	23	3	4	100	100	1121114	Blautia producta ATCC 27340 = DSM 2950
ASV296	gi|1116030278|ref|NR_144736.1|	487	1503	1	487	21	511	0	492	94.715	466	20	6	6	100	100	1776382	Neglecta timonensis
ASV297	gi|1397641798|ref|NR_156907.1|	480	1492	1	480	21	499	0	484	91.322	442	33	9	9	100	100	1912855	Faecalimonas umbilicata
ASV298	gi|219857201|ref|NR_024829.1|	482	1447	5	482	5	475	6.61e-135	482	85.062	410	57	12	15	99	99	253314	Hungateiclostridium straminisolvens
ASV299	gi|1397641798|ref|NR_156907.1|	489	1492	1	489	21	499	0	489	91.002	445	34	6	10	100	100	1912855	Faecalimonas umbilicata
ASV300	gi|1270532346|ref|NR_121773.2|	490	1532	1	490	28	519	8.77e-129	497	83.702	416	69	12	12	100	100	397865	Barnesiella viscericola
ASV301	gi|1269801497|ref|NR_075051.2|	491	1573	61	491	116	546	0	431	99.304	428	3	0	0	88	88	324831	Lactobacillus gasseri ATCC 33323 = JCM 1131
ASV302	gi|1269801610|ref|NR_074793.2|	481	1530	1	481	28	508	0	482	94.813	457	23	2	2	100	100	351091	Oscillibacter valericigenes
ASV303	gi|1116030290|ref|NR_144748.1|	469	1476	1	469	21	486	1.69e-175	472	90.466	427	36	8	9	100	100	1841867	Phocea massiliensis
ASV304	gi|1109168025|ref|NR_144611.1|	483	808	48	483	1	436	0	436	99.771	435	1	0	0	90	90	1417852	Flintibacter butyricus
ASV305	gi|645322302|ref|NR_119085.1|	474	1503	1	474	22	498	1.36e-156	484	87.81	425	42	14	17	100	100	29364	[Clostridium] polysaccharolyticum
ASV306	gi|310975204|ref|NR_037068.1|	479	1441	1	479	14	492	0	480	92.708	445	33	2	2	100	100	29375	[Clostridium] xylanolyticum
ASV307	gi|645321783|ref|NR_118669.1|	480	1478	1	480	27	506	0	484	91.322	442	34	8	8	100	100	39479	[Clostridium] herbivorans
ASV308	gi|310974914|ref|NR_036777.1|	479	1418	1	479	6	484	0	480	93.125	447	31	2	2	100	100	33039	[Ruminococcus] torques
ASV309	gi|645322302|ref|NR_119085.1|	479	1503	1	479	22	498	0	482	92.739	447	27	6	8	100	100	29364	[Clostridium] polysaccharolyticum
ASV310	gi|586661632|ref|NR_043441.2|	483	1526	1	483	17	499	0	483	98.965	478	5	0	0	100	100	1690	Bifidobacterium pseudolongum subsp. globosum	Bifidobacterium pseudolongum	100
ASV311	gi|645321636|ref|NR_118554.1|	483	1475	1	483	1	483	0	485	93.608	454	27	4	4	100	100	1297617	Intestinimonas butyriciproducens
ASV312	gi|1193829127|ref|NR_147370.1|	483	1495	1	483	21	503	0	485	95.876	465	16	4	4	100	100	1870988	Pseudoflavonifractor phocaeensis
ASV313	gi|219846612|ref|NR_026204.1|	481	1482	1	481	1	482	6.19e-180	484	90.289	437	42	4	5	100	100	47246	[Clostridium] viride
ASV314	gi|1384992332|ref|NR_156081.1|	468	1411	1	468	10	487	0	478	91.632	438	30	8	10	100	100	1469948	Kineothrix alysoides
ASV315	gi|1109168013|ref|NR_144605.1|	485	1510	1	485	34	518	0	487	96.099	468	15	4	4	100	100	1796620	Acutalibacter muris
ASV316	gi|636559808|ref|NR_115868.1|	465	1474	1	465	21	484	0	469	92.324	433	27	8	9	100	100	1235794	Enterorhabdus caecimuris B7
ASV317	gi|645321783|ref|NR_118669.1|	479	1478	1	479	27	506	0	482	92.946	448	29	5	5	100	100	39479	[Clostridium] herbivorans
ASV318	gi|228716944|ref|NR_027557.1|	479	1482	1	479	16	496	0	486	92.798	451	23	10	12	100	100	536231	Roseburia intestinalis L1-82
ASV319	gi|507148045|ref|NR_102852.1|	479	1519	1	479	21	499	0	480	93.125	447	31	2	2	100	100	84030	[Clostridium] saccharolyticum
ASV320	gi|1109168036|ref|NR_144616.1|	489	1460	68	489	25	452	8.81e-124	432	85.648	370	48	11	14	86	86	1796646	Muribaculum intestinale
ASV321	gi|1116030290|ref|NR_144748.1|	469	1476	1	469	21	486	1.75e-150	470	87.234	410	55	4	5	100	100	1841867	Phocea massiliensis
ASV322	gi|645320782|ref|NR_117905.1|	468	1376	73	468	42	437	0	396	99.747	395	1	0	0	85	85	879566	Acetatifactor muris
ASV323	gi|1193829153|ref|NR_147396.1|	468	1453	1	468	1	479	0	480	91.042	437	30	10	13	100	100	1917870	Lachnoclostridium pacaense
ASV324	gi|645321636|ref|NR_118554.1|	483	1475	1	483	1	483	0	483	95.859	463	20	0	0	100	100	1297617	Intestinimonas butyriciproducens
ASV325	gi|343201281|ref|NR_042007.1|	484	1454	1	484	16	496	8.18e-169	491	89.002	437	37	13	17	100	100	622312	Roseburia inulinivorans DSM 16841
ASV326	gi|343198924|ref|NR_044048.1|	479	1453	1	479	1	479	0	480	93.75	450	28	2	2	100	100	470146	Coprococcus comes ATCC 27758
ASV327	gi|1397641798|ref|NR_156907.1|	481	1492	1	481	21	499	0	482	95.643	461	17	4	4	100	100	1912855	Faecalimonas umbilicata
ASV328	gi|1397641798|ref|NR_156907.1|	479	1492	1	479	21	499	0	481	93.763	451	26	4	4	100	100	1912855	Faecalimonas umbilicata
ASV329	gi|645321636|ref|NR_118554.1|	483	1475	1	483	1	483	0	484	94.628	458	24	2	2	100	100	1297617	Intestinimonas butyriciproducens
ASV330	gi|545589118|ref|NR_044715.2|	479	1476	1	479	28	506	0	480	93.958	451	27	2	2	100	100	1531	[Clostridium] clostridioforme
ASV331	gi|1397641800|ref|NR_156909.1|	461	1459	1	403	6	408	0	403	95.533	385	18	0	0	87	87	1862668	Ileibacterium valens
ASV332	gi|1193829155|ref|NR_147398.1|	482	1490	1	482	21	502	0	482	92.531	446	36	0	0	100	100	1720200	Anaerotruncus rubiinfantis
ASV333	gi|219846612|ref|NR_026204.1|	483	1482	1	483	1	482	0	486	92.387	449	30	7	7	100	100	47246	[Clostridium] viride
ASV334	gi|1193829127|ref|NR_147370.1|	482	1495	1	482	21	503	0	484	91.942	445	36	3	3	100	100	1870988	Pseudoflavonifractor phocaeensis
ASV335	gi|343199079|ref|NR_044507.1|	495	1526	1	454	10	463	0	454	95.374	433	21	0	0	92	92	508451	Lactobacillus taiwanensis
ASV336	gi|310975064|ref|NR_036928.1|	479	1431	1	479	6	484	0	481	91.476	440	37	4	4	100	100	154046	Hungatella hathewayi
ASV337	gi|1269801610|ref|NR_074793.2|	481	1530	1	481	28	508	0	483	92.34	446	33	4	4	100	100	351091	Oscillibacter valericigenes
ASV338	gi|1116030285|ref|NR_144743.1|	463	1498	68	463	107	506	8.43e-114	401	85.287	342	53	5	6	86	86	1816678	Christensenella timonensis
ASV339	gi|559795211|ref|NR_104800.1|	479	1522	1	479	17	497	0	481	91.892	442	37	2	2	100	100	290055	Faecalicatena fissicatena
ASV340	gi|219846080|ref|NR_025670.1|	483	1483	1	483	1	483	0	483	92.34	446	37	0	0	100	100	411467	Pseudoflavonifractor capillosus ATCC 29799
ASV341	gi|310974914|ref|NR_036777.1|	479	1418	1	479	6	484	0	480	93.958	451	27	2	2	100	100	33039	[Ruminococcus] torques
ASV342	gi|343198924|ref|NR_044048.1|	479	1453	1	479	1	479	0	479	91.858	440	39	0	0	100	100	470146	Coprococcus comes ATCC 27758
ASV343	gi|645322302|ref|NR_119085.1|	474	1503	1	474	22	498	1.36e-156	485	87.835	426	40	13	19	100	100	29364	[Clostridium] polysaccharolyticum
ASV344	gi|310974914|ref|NR_036777.1|	479	1418	1	479	6	484	0	479	95.407	457	22	0	0	100	100	33039	[Ruminococcus] torques
ASV345	gi|1397641798|ref|NR_156907.1|	481	1492	1	481	21	499	0	483	95.238	460	17	6	6	100	100	1912855	Faecalimonas umbilicata
ASV346	gi|1116030279|ref|NR_144737.1|	479	1480	1	479	21	501	5.11e-131	484	84.298	408	68	4	8	100	100	1776384	Emergencia timonensis
ASV347	gi|645321791|ref|NR_118675.1|	462	1453	1	462	28	490	1.65e-180	463	91.145	422	40	1	1	100	100	39492	[Eubacterium] siraeum
ASV348	gi|631253128|ref|NR_114326.1|	487	1423	94	487	91	485	6.68e-135	398	88.693	353	38	7	7	81	81	1150298	Fusicatenibacter saccharivorans
ASV349	gi|645321636|ref|NR_118554.1|	483	1475	1	483	1	483	0	484	93.388	452	30	2	2	100	100	1297617	Intestinimonas butyriciproducens
ASV350	gi|1384992332|ref|NR_156081.1|	482	1411	1	482	10	487	2.28e-164	492	88.618	436	32	13	24	100	100	1469948	Kineothrix alysoides
ASV351	gi|444439494|ref|NR_074809.1|	492	1535	1	492	23	502	1.09e-157	494	87.449	432	46	12	16	100	100	585394	Roseburia hominis A2-183
ASV352	gi|1193829127|ref|NR_147370.1|	481	1495	1	481	21	503	5.06e-141	490	85.51	419	55	14	16	100	100	1870988	Pseudoflavonifractor phocaeensis
ASV353	gi|343205927|ref|NR_044425.1|	481	1510	1	481	20	497	3.73e-177	484	90.083	436	39	8	9	100	100	474960	Hydrogenoanaerobacterium saccharovorans
ASV354	gi|1269801497|ref|NR_075051.2|	481	1573	56	481	121	546	0	426	99.061	422	4	0	0	89	89	324831	Lactobacillus gasseri ATCC 33323 = JCM 1131
ASV355	gi|1269801610|ref|NR_074793.2|	481	1530	1	481	28	508	0	483	95.238	460	19	4	4	100	100	351091	Oscillibacter valericigenes
ASV356	gi|631252072|ref|NR_113270.1|	480	1493	1	480	21	499	0	480	91.25	438	41	1	1	100	100	1121114	Blautia producta ATCC 27340 = DSM 2950
ASV357	gi|631252072|ref|NR_113270.1|	480	1493	1	480	21	499	0	481	91.268	439	39	3	3	100	100	1121114	Blautia producta ATCC 27340 = DSM 2950
ASV358	gi|645321636|ref|NR_118554.1|	481	1475	1	481	1	483	1.72e-180	485	90.309	438	41	6	6	100	100	1297617	Intestinimonas butyriciproducens
ASV359	gi|343201281|ref|NR_042007.1|	484	1454	1	484	16	496	3.78e-172	489	89.366	437	39	10	13	100	100	622312	Roseburia inulinivorans DSM 16841
ASV360	gi|1397641800|ref|NR_156909.1|	459	1459	1	406	6	410	0	406	94.828	385	20	1	1	88	88	1862668	Ileibacterium valens
ASV361	gi|310975204|ref|NR_037068.1|	479	1441	1	479	14	492	0	480	92.708	445	33	2	2	100	100	29375	[Clostridium] xylanolyticum
ASV362	gi|559795307|ref|NR_104899.1|	480	1480	1	480	1	479	0	480	92.708	445	34	1	1	100	100	384636	Bacteroides xylanolyticus
ASV363	gi|1384992332|ref|NR_156081.1|	468	1411	1	468	10	487	0	482	91.079	439	25	15	18	100	100	1469948	Kineothrix alysoides
ASV364	gi|959494895|ref|NR_133762.1|	492	1409	93	492	55	452	1.09e-157	402	91.791	369	27	4	6	81	81	1096246	Hungatella effluvii
ASV365	gi|219846899|ref|NR_026491.1|	462	1472	1	462	7	470	0	464	98.276	456	6	2	2	100	100	84024	Clostridium disporicum	Clostridium saudiense	76.5
ASV366	gi|1269801610|ref|NR_074793.2|	481	1530	1	481	28	508	0	483	92.133	445	34	4	4	100	100	351091	Oscillibacter valericigenes
ASV367	gi|1116030269|ref|NR_144727.1|	498	1478	98	498	87	486	3.28e-113	403	85.112	343	55	5	5	81	81	1673717	Anaeromassilibacillus senegalensis
ASV368	gi|343201281|ref|NR_042007.1|	481	1454	1	481	16	496	0	484	93.802	454	24	5	6	100	100	622312	Roseburia inulinivorans DSM 16841
ASV369	gi|1116030273|ref|NR_144731.1|	479	1495	1	479	21	498	0	479	91.649	439	39	1	1	100	100	1720294	Eisenbergiella massiliensis
ASV370	gi|631253128|ref|NR_114326.1|	482	1423	1	482	9	485	4.87e-171	483	89.234	431	45	6	7	100	100	1150298	Fusicatenibacter saccharivorans
ASV371	gi|1397641798|ref|NR_156907.1|	480	1492	1	480	21	499	0	484	91.322	442	33	9	9	100	100	1912855	Faecalimonas umbilicata
ASV372	gi|1384992332|ref|NR_156081.1|	468	1411	1	468	10	487	0	483	91.097	440	23	17	20	100	100	1469948	Kineothrix alysoides
ASV373	gi|343201281|ref|NR_042007.1|	484	1454	1	484	16	496	1.76e-170	491	89.206	438	36	13	17	100	100	622312	Roseburia inulinivorans DSM 16841
ASV374	gi|1397641798|ref|NR_156907.1|	479	1492	1	479	21	499	0	481	93.555	450	27	4	4	100	100	1912855	Faecalimonas umbilicata
ASV375	gi|343201281|ref|NR_042007.1|	484	1454	1	484	16	496	3.78e-172	491	89.409	439	35	13	17	100	100	622312	Roseburia inulinivorans DSM 16841
ASV376	gi|645319761|ref|NR_117130.1|	479	1525	1	479	18	498	0	481	92.931	447	32	2	2	100	100	1544	Faecalicatena orotica
ASV377	gi|310975064|ref|NR_036928.1|	479	1431	1	479	6	484	0	481	93.971	452	25	4	4	100	100	154046	Hungatella hathewayi
ASV378	gi|1116030269|ref|NR_144727.1|	466	1478	1	466	21	486	0	468	92.521	433	31	4	4	100	100	1673717	Anaeromassilibacillus senegalensis
ASV379	gi|645320082|ref|NR_117374.1|	462	1442	1	462	9	470	4.75e-156	462	88.095	407	55	0	0	100	100	747645	Parvibacter caecicola
ASV380	gi|631252072|ref|NR_113270.1|	480	1493	1	480	21	499	0	481	91.476	440	38	3	3	100	100	1121114	Blautia producta ATCC 27340 = DSM 2950
ASV381	gi|645320782|ref|NR_117905.1|	468	1376	73	468	42	437	0	396	100	396	0	0	0	85	85	879566	Acetatifactor muris
ASV382	gi|1193829127|ref|NR_147370.1|	483	1495	1	483	21	503	0	483	94.203	455	28	0	0	100	100	1870988	Pseudoflavonifractor phocaeensis
ASV383	gi|219846612|ref|NR_026204.1|	483	1482	1	483	1	482	0	485	92.784	450	30	5	5	100	100	47246	[Clostridium] viride
ASV384	gi|1193829152|ref|NR_147395.1|	468	1496	1	468	21	499	4.68e-176	479	90.188	432	36	10	11	100	100	1917868	Blautia marasmi
ASV385	gi|343198924|ref|NR_044048.1|	479	1453	1	479	1	479	0	480	93.542	449	29	2	2	100	100	470146	Coprococcus comes ATCC 27758
ASV386	gi|265679048|ref|NR_029356.1|	481	1550	1	481	8	490	0	485	90.515	439	40	6	6	100	100	292800	Flavonifractor plautii
ASV387	gi|1397641800|ref|NR_156909.1|	461	1459	1	403	6	408	0	403	96.03	387	16	0	0	87	87	1862668	Ileibacterium valens
ASV388	gi|1193829127|ref|NR_147370.1|	483	1495	1	483	21	503	0	485	96.082	466	15	4	4	100	100	1870988	Pseudoflavonifractor phocaeensis
ASV389	gi|1269801610|ref|NR_074793.2|	481	1530	1	481	28	508	0	482	95.228	459	21	2	2	100	100	351091	Oscillibacter valericigenes
ASV390	gi|265679047|ref|NR_029355.1|	482	1435	1	482	3	483	1.37e-161	485	88.041	427	51	6	7	100	100	84026	[Clostridium] methylpentosum
ASV391	gi|1269801610|ref|NR_074793.2|	481	1530	1	481	28	508	0	482	95.643	461	19	2	2	100	100	351091	Oscillibacter valericigenes
ASV392	gi|343201281|ref|NR_042007.1|	481	1454	1	481	16	496	0	483	91.718	443	36	3	4	100	100	622312	Roseburia inulinivorans DSM 16841
ASV393	gi|1397641800|ref|NR_156909.1|	458	1459	1	403	6	408	0	403	95.037	383	20	0	0	88	88	1862668	Ileibacterium valens
ASV394	gi|1116030290|ref|NR_144748.1|	467	1476	1	467	21	486	1.32e-166	471	89.384	421	41	8	9	100	100	1841867	Phocea massiliensis
ASV395	gi|343201281|ref|NR_042007.1|	482	1454	1	482	16	496	2.89e-178	486	90.123	438	39	7	9	100	100	622312	Roseburia inulinivorans DSM 16841
ASV396	gi|310975204|ref|NR_037068.1|	481	1441	1	481	14	492	0	482	92.946	448	30	4	4	100	100	29375	[Clostridium] xylanolyticum
ASV397	gi|645322302|ref|NR_119085.1|	479	1503	1	479	22	498	0	482	92.531	446	28	6	8	100	100	29364	[Clostridium] polysaccharolyticum
ASV398	gi|1277396184|ref|NR_151895.1|	468	1478	1	468	10	487	1.72e-160	478	88.285	422	46	9	10	100	100	433286	Anaerocolumna cellulosilytica
ASV399	gi|265678606|ref|NR_028911.1|	481	1488	1	481	9	489	2.9e-173	486	89.506	435	41	10	10	100	100	109327	Anaerovorax odorimutans
ASV400	gi|219846901|ref|NR_026493.1|	479	1488	1	479	11	489	0	479	93.737	449	30	0	0	100	100	69825	[Clostridium] indolis
ASV401	gi|219857255|ref|NR_024886.1|	481	1525	1	481	21	501	1.35e-171	486	89.3	434	42	10	10	100	100	76009	Fusibacter paucivorans
ASV402	gi|1116030290|ref|NR_144748.1|	467	1476	1	467	21	486	1.32e-166	470	89.362	420	43	7	7	100	100	1841867	Phocea massiliensis
ASV403	gi|645321636|ref|NR_118554.1|	481	1475	1	481	1	483	1.72e-180	485	90.309	438	41	6	6	100	100	1297617	Intestinimonas butyriciproducens
ASV404	gi|1116030273|ref|NR_144731.1|	479	1495	1	479	21	498	0	479	91.858	440	38	1	1	100	100	1720294	Eisenbergiella massiliensis
ASV405	gi|1269801610|ref|NR_074793.2|	481	1530	1	481	28	508	0	481	94.387	454	27	0	0	100	100	351091	Oscillibacter valericigenes
ASV406	gi|1116030273|ref|NR_144731.1|	482	1495	1	482	21	498	1.75e-170	489	89.162	436	35	15	18	100	100	1720294	Eisenbergiella massiliensis
ASV407	gi|645321749|ref|NR_118643.1|	484	1390	87	484	8	405	8.18e-169	403	93.548	377	16	7	10	82	82	1432052	Eisenbergiella tayi
ASV408	gi|1193829163|ref|NR_147406.1|	479	1498	1	479	21	501	0	481	94.387	454	25	2	2	100	100	1871024	Mordavella massiliensis
ASV409	gi|1679775916|ref|NR_163638.1|	480	1454	1	480	1	479	0	482	93.361	450	27	5	5	100	100	2025493	Blautia hominis
ASV410	gi|645319761|ref|NR_117130.1|	479	1525	1	479	18	498	0	481	96.466	464	15	2	2	100	100	1544	Faecalicatena orotica
ASV411	gi|1679775915|ref|NR_163637.1|	482	1454	1	482	1	479	2.28e-164	484	88.43	428	49	5	7	100	100	2025493	Blautia hominis
ASV412	gi|1116030273|ref|NR_144731.1|	479	1495	1	479	21	498	1.07e-152	482	86.929	419	56	7	7	100	100	1720294	Eisenbergiella massiliensis
ASV413	gi|219846080|ref|NR_025670.1|	483	1483	1	483	1	483	0	483	92.547	447	36	0	0	100	100	411467	Pseudoflavonifractor capillosus ATCC 29799
ASV414	gi|1397641800|ref|NR_156909.1|	483	1459	1	483	6	488	0	483	96.894	468	15	0	0	100	100	1862668	Ileibacterium valens
ASV415	gi|1116030273|ref|NR_144731.1|	483	1495	1	483	21	498	1.73e-180	486	90.329	439	36	9	11	100	100	1720294	Eisenbergiella massiliensis
ASV416	gi|310975064|ref|NR_036928.1|	479	1431	1	479	6	484	0	481	91.268	439	38	4	4	100	100	154046	Hungatella hathewayi
ASV417	gi|1491516029|ref|NR_159227.1|	483	1493	1	483	23	502	1.44e-126	491	83.91	412	60	16	19	100	100	1981510	Monoglobus pectinilyticus
ASV418	gi|1109168021|ref|NR_144609.1|	463	1399	1	463	9	472	0	464	98.707	458	5	1	1	100	100	1796610	Enterorhabdus muris	Enterorhabdus muris	100
ASV419	gi|1491516029|ref|NR_159227.1|	483	1493	1	483	23	502	3.11e-128	491	84.114	413	59	16	19	100	100	1981510	Monoglobus pectinilyticus
ASV420	gi|1277396348|ref|NR_152059.1|	470	1363	53	470	8	426	1.38e-136	423	87.707	371	43	9	9	89	89	1849041	Harryflintia acetispora
ASV421	gi|1193829163|ref|NR_147406.1|	479	1498	1	479	21	501	0	481	93.763	451	28	2	2	100	100	1871024	Mordavella massiliensis
ASV422	gi|1270532346|ref|NR_121773.2|	490	1532	1	490	28	519	1.88e-130	498	83.936	418	66	14	14	100	100	397865	Barnesiella viscericola
ASV423	gi|310975204|ref|NR_037068.1|	479	1441	1	479	14	492	0	486	93.827	456	16	10	14	100	100	29375	[Clostridium] xylanolyticum
ASV424	gi|1679775916|ref|NR_163638.1|	501	1454	229	501	207	479	1.2e-102	273	91.209	249	24	0	0	54	54	2025493	Blautia hominis
ASV425	gi|1269801610|ref|NR_074793.2|	481	1530	1	481	28	508	0	482	94.606	456	24	2	2	100	100	351091	Oscillibacter valericigenes
ASV426	gi|645320782|ref|NR_117905.1|	473	1376	29	473	1	437	2.33e-134	447	86.353	386	49	8	12	94	94	879566	Acetatifactor muris
ASV427	gi|636559154|ref|NR_115211.1|	479	1485	1	479	6	484	0	479	93.737	449	30	0	0	100	100	253257	[Clostridium] amygdalinum
ASV428	gi|1269801610|ref|NR_074793.2|	481	1530	1	481	28	508	0	486	94.444	459	17	8	10	100	100	351091	Oscillibacter valericigenes
ASV429	gi|1397641800|ref|NR_156909.1|	483	1459	1	483	6	488	0	483	98.758	477	6	0	0	100	100	1862668	Ileibacterium valens	Ileibacterium valens	100
ASV430	gi|631253128|ref|NR_114326.1|	481	1423	1	481	9	485	0	484	91.116	441	33	9	10	100	100	1150298	Fusicatenibacter saccharivorans
ASV431	gi|1397641800|ref|NR_156909.1|	483	1459	1	483	6	488	0	483	97.516	471	12	0	0	100	100	1862668	Ileibacterium valens	Ileibacterium valens	100
ASV432	gi|636559154|ref|NR_115211.1|	479	1485	1	479	6	484	0	479	93.111	446	33	0	0	100	100	253257	[Clostridium] amygdalinum
ASV433	gi|1397641800|ref|NR_156909.1|	483	1459	1	483	6	488	0	484	92.149	446	36	2	2	100	100	1862668	Ileibacterium valens
ASV434	gi|645321749|ref|NR_118643.1|	484	1390	87	484	8	405	8.18e-169	403	93.548	377	16	7	10	82	82	1432052	Eisenbergiella tayi
ASV435	gi|1116030269|ref|NR_144727.1|	472	1478	73	472	88	486	1.11e-112	402	85.075	342	55	5	5	85	85	1673717	Anaeromassilibacillus senegalensis
ASV436	gi|645321749|ref|NR_118643.1|	484	1390	87	484	8	405	1.76e-170	403	93.797	378	15	7	10	82	82	1432052	Eisenbergiella tayi
ASV437	gi|1397641800|ref|NR_156909.1|	483	1459	1	483	6	488	0	484	97.107	470	12	2	2	100	100	1862668	Ileibacterium valens	Ileibacterium valens	100
ASV438	gi|1109168013|ref|NR_144605.1|	485	1510	1	485	34	518	0	486	98.354	478	6	2	2	100	100	1796620	Acutalibacter muris	Acutalibacter muris	100
ASV439	gi|1230874676|ref|NR_148837.1|	453	1520	58	453	104	498	1.77e-115	402	85.821	345	44	12	13	97	87	1675854	Abyssivirga alkaniphila
ASV439	gi|1230874676|ref|NR_148837.1|	453	1520	1	42	21	62	1.23e-12	42	97.619	41	1	0	0	97	9	1675854	Abyssivirga alkaniphila
ASV440	gi|1277396381|ref|NR_152095.1|	468	1521	1	468	21	499	8.06e-154	479	87.474	419	49	10	11	100	100	1679721	Herbinix luporum
ASV441	gi|645320349|ref|NR_117574.1|	494	1543	1	464	7	471	0	466	94.635	441	22	3	3	94	94	33959	Lactobacillus johnsonii
ASV442	gi|1109168019|ref|NR_144608.1|	479	1485	1	479	21	500	0	482	92.116	444	33	5	5	100	100	1796618	Cuneatibacter caecimuris
ASV443	gi|559795211|ref|NR_104800.1|	479	1522	1	479	17	497	0	481	93.763	451	28	2	2	100	100	290055	Faecalicatena fissicatena
ASV444	gi|645320782|ref|NR_117905.1|	475	1376	29	475	1	437	6.47e-140	449	87.082	391	44	10	14	94	94	879566	Acetatifactor muris
ASV445	gi|1193829127|ref|NR_147370.1|	483	1495	1	483	21	503	0	485	96.082	466	15	4	4	100	100	1870988	Pseudoflavonifractor phocaeensis
ASV446	gi|444303855|ref|NR_074277.1|	491	1483	1	491	33	523	0	491	99.593	489	2	0	0	100	100	818	Bacteroides thetaiotaomicron	Bacteroides thetaiotaomicron	100
ASV447	gi|645320782|ref|NR_117905.1|	473	1376	29	473	1	437	1.08e-132	447	86.13	385	50	8	12	94	94	879566	Acetatifactor muris
ASV448	gi|1397641798|ref|NR_156907.1|	479	1492	1	479	21	499	0	482	93.154	449	27	5	6	100	100	1912855	Faecalimonas umbilicata
ASV449	gi|645321636|ref|NR_118554.1|	481	1475	1	481	1	483	1.72e-180	484	90.289	437	43	4	4	100	100	1297617	Intestinimonas butyriciproducens
ASV450	gi|1445136071|ref|NR_158111.1|	480	1490	1	480	21	500	1.06e-157	484	87.603	424	52	6	8	100	100	2038680	Paludicola psychrotolerans
ASV451	gi|1116030273|ref|NR_144731.1|	483	1495	1	483	21	498	8.04e-179	484	90.083	436	41	6	7	100	100	1720294	Eisenbergiella massiliensis
ASV452	gi|507148045|ref|NR_102852.1|	479	1519	1	479	21	499	0	479	93.319	447	32	0	0	100	100	84030	[Clostridium] saccharolyticum
ASV453	gi|645320082|ref|NR_117374.1|	462	1442	1	462	9	470	0	462	96.537	446	16	0	0	100	100	747645	Parvibacter caecicola
ASV454	gi|1315203955|ref|NR_152624.1|	461	1454	1	461	9	476	3.85e-122	468	83.761	392	69	6	7	100	100	1482730	Alkaliphilus hydrothermalis
ASV455	gi|343201281|ref|NR_042007.1|	481	1454	1	481	16	496	0	483	91.511	442	37	3	4	100	100	622312	Roseburia inulinivorans DSM 16841
ASV456	gi|645319761|ref|NR_117130.1|	481	1525	1	481	18	498	0	481	95.634	460	21	0	0	100	100	1544	Faecalicatena orotica
ASV457	gi|219878428|ref|NR_025567.1|	485	1498	1	430	21	461	1.07e-162	441	90.476	399	31	8	11	89	89	208479	[Clostridium] bolteae
ASV458	gi|1270532346|ref|NR_121773.2|	490	1532	1	490	28	519	8.77e-129	498	83.735	417	67	14	14	100	100	397865	Barnesiella viscericola
ASV459	gi|559795211|ref|NR_104800.1|	481	1522	1	481	17	497	0	482	93.983	453	27	2	2	100	100	290055	Faecalicatena fissicatena
ASV460	gi|559795211|ref|NR_104800.1|	479	1522	1	479	17	497	0	481	93.555	450	29	2	2	100	100	290055	Faecalicatena fissicatena
ASV461	gi|645321783|ref|NR_118669.1|	479	1478	1	479	27	506	0	482	92.531	446	31	5	5	100	100	39479	[Clostridium] herbivorans
ASV462	gi|310975064|ref|NR_036928.1|	480	1431	1	480	6	484	0	481	92.516	445	33	3	3	100	100	154046	Hungatella hathewayi
ASV463	gi|631253128|ref|NR_114326.1|	482	1423	1	482	9	485	2.26e-169	483	89.027	430	46	6	7	100	100	1150298	Fusicatenibacter saccharivorans
ASV464	gi|636559154|ref|NR_115211.1|	479	1485	1	479	6	484	0	479	92.902	445	34	0	0	100	100	253257	[Clostridium] amygdalinum
ASV465	gi|310975204|ref|NR_037068.1|	479	1441	1	479	14	492	0	480	92.5	444	34	2	2	100	100	29375	[Clostridium] xylanolyticum
ASV466	gi|343205971|ref|NR_044490.1|	481	1482	1	481	20	503	0	490	91.02	446	29	11	15	100	100	501571	Butyricicoccus pullicaecorum
ASV467	gi|1384992332|ref|NR_156081.1|	468	1411	1	468	10	487	1.67e-180	478	90.795	434	34	10	10	100	100	1469948	Kineothrix alysoides
ASV468	gi|265679047|ref|NR_029355.1|	482	1435	1	482	3	483	1.37e-161	485	88.041	427	51	6	7	100	100	84026	[Clostridium] methylpentosum
ASV469	gi|645322302|ref|NR_119085.1|	479	1503	1	479	22	498	0	482	92.116	444	30	7	8	100	100	29364	[Clostridium] polysaccharolyticum
ASV470	gi|310974914|ref|NR_036777.1|	481	1418	1	481	6	484	0	481	91.476	440	39	2	2	100	100	33039	[Ruminococcus] torques
ASV471	gi|645321785|ref|NR_118670.1|	495	1481	1	495	28	508	0	496	93.347	463	17	10	16	100	100	39496	Eubacterium ventriosum
ASV472	gi|645321783|ref|NR_118669.1|	480	1478	1	480	27	506	0	483	92.34	446	31	6	6	100	100	39479	[Clostridium] herbivorans
ASV473	gi|631252072|ref|NR_113270.1|	479	1493	1	479	21	499	0	481	93.555	450	27	4	4	100	100	1121114	Blautia producta ATCC 27340 = DSM 2950
ASV474	gi|645319761|ref|NR_117130.1|	479	1525	1	479	18	498	0	481	96.466	464	15	2	2	100	100	1544	Faecalicatena orotica
ASV475	gi|645320782|ref|NR_117905.1|	468	1376	29	468	1	437	0	440	95.455	420	17	3	3	94	94	879566	Acetatifactor muris
ASV476	gi|645322302|ref|NR_119085.1|	471	1503	1	471	22	498	2.3e-139	483	85.714	414	51	11	18	100	100	29364	[Clostridium] polysaccharolyticum
ASV477	gi|1491516029|ref|NR_159227.1|	483	1493	1	483	23	502	1.44e-126	495	84.04	416	52	18	27	100	100	1981510	Monoglobus pectinilyticus
ASV478	gi|559795211|ref|NR_104800.1|	479	1522	1	479	17	497	0	481	91.892	442	37	2	2	100	100	290055	Faecalicatena fissicatena
ASV479	gi|1116030290|ref|NR_144748.1|	464	1476	1	464	21	486	2.17e-169	469	89.765	421	40	5	8	100	100	1841867	Phocea massiliensis
ASV480	gi|310975064|ref|NR_036928.1|	492	1431	1	492	6	484	1.81e-160	498	87.751	437	36	18	25	100	100	154046	Hungatella hathewayi
ASV481	gi|1116030290|ref|NR_144748.1|	469	1476	1	469	21	486	3.79e-147	470	86.809	408	57	4	5	100	100	1841867	Phocea massiliensis
ASV482	gi|1397641800|ref|NR_156909.1|	501	1459	73	501	60	488	0	429	99.767	428	1	0	0	86	86	1862668	Ileibacterium valens
ASV483	gi|645320349|ref|NR_117574.1|	494	1543	1	441	7	447	0	441	99.546	439	2	0	0	89	89	33959	Lactobacillus johnsonii
ASV484	gi|507148045|ref|NR_102852.1|	479	1519	1	479	21	499	0	479	93.111	446	33	0	0	100	100	84030	[Clostridium] saccharolyticum
ASV485	gi|645320349|ref|NR_117574.1|	494	1543	1	464	7	471	0	466	96.781	451	12	3	3	94	94	33959	Lactobacillus johnsonii
ASV486	gi|631252152|ref|NR_113350.1|	497	1475	1	497	1	497	0	497	100	497	0	0	0	100	100	1288	Staphylococcus xylosus	Staphylococcus xylosus	99.0667
ASV487	gi|1397641800|ref|NR_156909.1|	483	1459	1	483	6	488	0	483	97.723	472	11	0	0	100	100	1862668	Ileibacterium valens	Ileibacterium valens	100
ASV488	gi|1269801610|ref|NR_074793.2|	481	1530	1	481	28	508	0	482	95.436	460	20	2	2	100	100	351091	Oscillibacter valericigenes
ASV489	gi|343201281|ref|NR_042007.1|	492	1454	1	492	16	496	5.04e-161	495	87.879	435	43	14	17	100	100	622312	Roseburia inulinivorans DSM 16841
ASV490	gi|559795114|ref|NR_104700.1|	479	1493	1	479	21	499	0	482	93.361	450	26	6	6	100	100	1532	Blautia coccoides
ASV491	gi|1277396349|ref|NR_152060.1|	473	1418	74	473	89	490	4.01e-112	402	84.826	341	59	2	2	85	85	1712515	Butyricicoccus faecihominis
ASV492	gi|1397641798|ref|NR_156907.1|	489	1492	1	489	21	499	0	489	91.002	445	34	6	10	100	100	1912855	Faecalimonas umbilicata
ASV493	gi|645321110|ref|NR_118156.1|	465	1409	64	465	57	457	8.01e-154	402	91.045	366	35	1	1	86	86	1007096	Oscillibacter ruminantium GH1
ASV494	gi|1024974678|ref|NR_136763.1|	501	1523	1	501	20	509	5.4e-126	511	83.562	427	53	17	31	100	100	1564487	Herbinix hemicellulosilytica
ASV495	gi|636559154|ref|NR_115211.1|	479	1485	1	479	6	484	0	479	94.99	455	24	0	0	100	100	253257	[Clostridium] amygdalinum
ASV496	gi|265678438|ref|NR_028740.1|	480	1533	1	480	15	510	8.46e-139	497	85.111	423	56	12	18	100	100	100134	Anaerocolumna xylanovorans
ASV497	gi|1116030269|ref|NR_144727.1|	472	1478	73	472	88	486	2.41e-109	402	84.577	340	57	5	5	85	85	1673717	Anaeromassilibacillus senegalensis
ASV498	gi|559795148|ref|NR_104735.1|	492	1511	1	492	17	487	1.41e-156	496	87.702	435	32	22	29	100	100	45851	Butyrivibrio crossotus
ASV499	gi|343198449|ref|NR_041882.1|	481	1525	1	481	22	500	0	481	94.387	454	25	2	2	100	100	180332	Robinsoniella peoriensis
ASV500	gi|1269801610|ref|NR_074793.2|	481	1530	1	481	28	508	0	483	91.718	443	36	4	4	100	100	351091	Oscillibacter valericigenes
ASV501	gi|645319761|ref|NR_117130.1|	479	1525	1	479	18	498	0	481	96.258	463	16	2	2	100	100	1544	Faecalicatena orotica
ASV502	gi|559795211|ref|NR_104800.1|	479	1522	1	479	17	497	0	481	95.218	458	21	2	2	100	100	290055	Faecalicatena fissicatena
ASV503	gi|1269801610|ref|NR_074793.2|	481	1530	1	481	28	508	0	483	93.168	450	29	3	4	100	100	351091	Oscillibacter valericigenes
ASV504	gi|1384992332|ref|NR_156081.1|	468	1411	1	468	10	487	3.65e-172	478	89.749	429	39	8	10	100	100	1469948	Kineothrix alysoides
ASV505	gi|645322302|ref|NR_119085.1|	501	1503	225	501	221	498	7.03e-120	278	94.604	263	14	1	1	86	55	29364	[Clostridium] polysaccharolyticum
ASV505	gi|645322302|ref|NR_119085.1|	501	1503	1	156	22	188	1.03e-33	169	83.432	141	13	9	15	86	31	29364	[Clostridium] polysaccharolyticum
ASV506	gi|228716944|ref|NR_027557.1|	479	1482	1	479	16	496	0	486	92.593	450	24	10	12	100	100	536231	Roseburia intestinalis L1-82
ASV507	gi|1397641800|ref|NR_156909.1|	483	1459	1	483	6	488	0	483	97.516	471	12	0	0	100	100	1862668	Ileibacterium valens	Ileibacterium valens	100
ASV508	gi|265678513|ref|NR_028816.1|	467	1508	1	467	21	486	0	468	95.726	448	17	3	3	100	100	154288	Turicibacter sanguinis
ASV509	gi|545589041|ref|NR_044644.2|	449	1469	54	449	113	506	1.37e-111	396	84.848	336	58	1	2	88	88	39484	Agathobaculum desmolans
ASV510	gi|559795307|ref|NR_104899.1|	479	1480	1	479	1	479	0	479	93.111	446	33	0	0	100	100	384636	Bacteroides xylanolyticus
ASV511	gi|559795211|ref|NR_104800.1|	479	1522	1	479	17	497	0	481	94.179	453	26	2	2	100	100	290055	Faecalicatena fissicatena
ASV512	gi|545589041|ref|NR_044644.2|	449	1469	54	449	113	506	2.94e-113	396	85.101	337	57	1	2	88	88	39484	Agathobaculum desmolans
ASV513	gi|636559808|ref|NR_115868.1|	462	1474	1	462	21	484	0	464	94.181	437	25	1	2	100	100	1235794	Enterorhabdus caecimuris B7
ASV514	gi|1397641800|ref|NR_156909.1|	483	1459	1	483	6	488	0	484	97.727	473	9	2	2	100	100	1862668	Ileibacterium valens	Ileibacterium valens	100
ASV515	gi|545589118|ref|NR_044715.2|	479	1476	1	479	28	506	0	480	93.958	451	27	2	2	100	100	1531	[Clostridium] clostridioforme
ASV516	gi|1277396349|ref|NR_152060.1|	473	1418	74	473	89	490	1.87e-110	402	84.577	340	60	2	2	85	85	1712515	Butyricicoccus faecihominis
ASV517	gi|1269801610|ref|NR_074793.2|	481	1530	1	481	28	508	0	483	91.097	440	39	4	4	100	100	351091	Oscillibacter valericigenes
ASV518	gi|1269801610|ref|NR_074793.2|	481	1530	1	481	28	508	0	482	92.531	446	34	2	2	100	100	351091	Oscillibacter valericigenes
ASV519	gi|559795214|ref|NR_104803.1|	479	1521	1	479	14	494	0	481	93.763	451	28	2	2	100	100	39482	Faecalicatena contorta
ASV520	gi|631253128|ref|NR_114326.1|	487	1423	94	487	91	485	1.45e-131	398	88.191	351	40	7	7	81	81	1150298	Fusicatenibacter saccharivorans
ASV521	gi|1024974678|ref|NR_136763.1|	502	1523	1	502	20	509	1.52e-121	512	83.008	425	55	18	32	100	100	1564487	Herbinix hemicellulosilytica
ASV522	gi|1397641800|ref|NR_156909.1|	483	1459	1	483	6	488	0	483	97.308	470	13	0	0	100	100	1862668	Ileibacterium valens	Ileibacterium valens	100
ASV523	gi|265679048|ref|NR_029356.1|	483	1550	1	483	8	490	0	484	92.562	448	34	2	2	100	100	292800	Flavonifractor plautii
ASV524	gi|1116030269|ref|NR_144727.1|	473	1478	5	473	25	486	5.19e-111	472	82.415	389	70	10	13	99	99	1673717	Anaeromassilibacillus senegalensis
ASV525	gi|1109168025|ref|NR_144611.1|	483	808	48	483	1	436	0	436	99.541	434	2	0	0	90	90	1417852	Flintibacter butyricus
ASV526	gi|1397641800|ref|NR_156909.1|	483	1459	1	483	6	488	0	484	96.901	469	13	2	2	100	100	1862668	Ileibacterium valens
ASV527	gi|1384992332|ref|NR_156081.1|	490	1411	1	490	10	487	0	492	91.667	451	25	12	16	100	100	1469948	Kineothrix alysoides
ASV528	gi|645321790|ref|NR_118674.1|	481	1474	1	481	27	507	0	482	91.701	442	38	2	2	100	100	1256908	Eubacterium ramulus ATCC 29099
ASV529	gi|1269801610|ref|NR_074793.2|	481	1530	1	481	28	508	0	482	93.776	452	28	2	2	100	100	351091	Oscillibacter valericigenes
ASV530	gi|1116030285|ref|NR_144743.1|	453	1498	58	453	107	506	1.78e-110	404	84.901	343	49	11	12	87	87	1816678	Christensenella timonensis
ASV531	gi|310975204|ref|NR_037068.1|	480	1441	1	480	14	492	0	481	93.763	451	27	3	3	100	100	29375	[Clostridium] xylanolyticum
ASV532	gi|1397641800|ref|NR_156909.1|	483	1459	1	483	6	488	0	483	97.101	469	14	0	0	100	100	1862668	Ileibacterium valens	Ileibacterium valens	100
ASV533	gi|631253128|ref|NR_114326.1|	466	1423	1	466	9	485	1.3e-176	477	90.356	431	35	8	11	100	100	1150298	Fusicatenibacter saccharivorans
ASV534	gi|219878428|ref|NR_025567.1|	468	1498	1	468	21	499	0	479	91.649	439	29	8	11	100	100	208479	[Clostridium] bolteae
ASV535	gi|1269801610|ref|NR_074793.2|	481	1530	1	481	28	508	0	485	90.928	441	36	8	8	100	100	351091	Oscillibacter valericigenes
ASV536	gi|645320349|ref|NR_117574.1|	495	1543	1	465	7	471	0	466	96.781	451	13	2	2	94	94	33959	Lactobacillus johnsonii
ASV537	gi|1397641798|ref|NR_156907.1|	481	1492	1	481	21	499	0	482	95.436	460	18	4	4	100	100	1912855	Faecalimonas umbilicata
ASV538	gi|645320349|ref|NR_117574.1|	494	1543	1	464	7	471	0	466	97.854	456	7	3	3	94	94	33959	Lactobacillus johnsonii
ASV539	gi|1269801610|ref|NR_074793.2|	481	1530	1	481	28	508	0	483	93.168	450	29	3	4	100	100	351091	Oscillibacter valericigenes
ASV540	gi|1116030284|ref|NR_144742.1|	453	1499	51	453	101	506	3.78e-122	411	86.375	355	43	11	13	97	89	1805714	Christensenella massiliensis
ASV540	gi|1116030284|ref|NR_144742.1|	453	1499	1	38	21	58	4.42e-12	38	100	38	0	0	0	97	8	1805714	Christensenella massiliensis
ASV541	gi|631253128|ref|NR_114326.1|	470	1423	1	470	9	485	1.04e-157	482	87.967	424	41	13	17	100	100	1150298	Fusicatenibacter saccharivorans
ASV542	gi|1491516029|ref|NR_159227.1|	483	1493	1	483	23	502	3.11e-128	491	84.114	413	59	16	19	100	100	1981510	Monoglobus pectinilyticus
ASV543	gi|343205927|ref|NR_044425.1|	481	1510	1	481	20	497	1.76e-165	484	88.636	429	46	8	9	100	100	474960	Hydrogenoanaerobacterium saccharovorans
ASV544	gi|310974914|ref|NR_036777.1|	480	1418	1	480	6	484	0	480	94.583	454	25	1	1	100	100	33039	[Ruminococcus] torques
ASV545	gi|1397641800|ref|NR_156909.1|	483	1459	1	483	6	488	0	483	97.101	469	14	0	0	100	100	1862668	Ileibacterium valens	Ileibacterium valens	100
ASV546	gi|631253128|ref|NR_114326.1|	487	1423	94	487	91	485	6.68e-135	398	88.693	353	38	7	7	81	81	1150298	Fusicatenibacter saccharivorans
ASV547	gi|310975064|ref|NR_036928.1|	479	1431	1	479	6	484	0	480	92.292	443	35	2	2	100	100	154046	Hungatella hathewayi
ASV548	gi|1116030284|ref|NR_144742.1|	465	1499	66	465	105	506	1.8e-125	405	86.914	352	45	7	8	95	86	1805714	Christensenella massiliensis
ASV548	gi|1116030284|ref|NR_144742.1|	465	1499	1	41	21	61	4.54e-12	41	97.561	40	1	0	0	95	9	1805714	Christensenella massiliensis
ASV549	gi|645321783|ref|NR_118669.1|	479	1478	1	479	27	506	0	482	93.568	451	26	5	5	100	100	39479	[Clostridium] herbivorans
ASV550	gi|645320349|ref|NR_117574.1|	494	1543	1	464	7	471	0	467	96.574	451	11	5	5	94	94	33959	Lactobacillus johnsonii
ASV551	gi|1445136073|ref|NR_158113.1|	473	1471	1	473	10	482	0	475	91.789	436	35	4	4	100	100	433287	Anaerotignum aminivorans
ASV552	gi|1269801610|ref|NR_074793.2|	481	1530	1	481	28	508	0	482	95.021	458	22	2	2	100	100	351091	Oscillibacter valericigenes
ASV553	gi|265679048|ref|NR_029356.1|	483	1550	1	483	8	490	0	483	93.582	452	31	0	0	100	100	292800	Flavonifractor plautii
ASV554	gi|1116030273|ref|NR_144731.1|	477	1495	1	477	21	498	6.27e-165	485	88.66	430	40	11	15	100	100	1720294	Eisenbergiella massiliensis
ASV555	gi|1397641800|ref|NR_156909.1|	483	1459	1	483	6	488	0	483	96.273	465	18	0	0	100	100	1862668	Ileibacterium valens
ASV556	gi|631253128|ref|NR_114326.1|	487	1423	94	487	91	485	6.68e-135	398	88.693	353	38	7	7	81	81	1150298	Fusicatenibacter saccharivorans
ASV557	gi|1397641798|ref|NR_156907.1|	481	1492	1	481	21	499	0	481	94.179	453	26	2	2	100	100	1912855	Faecalimonas umbilicata
ASV558	gi|1193829155|ref|NR_147398.1|	482	1490	1	482	21	502	0	483	93.375	451	30	2	2	100	100	1720200	Anaerotruncus rubiinfantis
ASV559	gi|265678482|ref|NR_028785.1|	492	1529	1	492	22	502	2.35e-159	495	87.677	434	44	11	17	100	100	29347	[Clostridium] scindens
ASV560	gi|1109168013|ref|NR_144605.1|	485	1510	1	485	34	518	0	486	96.708	470	14	2	2	100	100	1796620	Acutalibacter muris
ASV561	gi|636559808|ref|NR_115868.1|	462	1474	1	462	21	484	2.82e-163	466	89.056	415	45	5	6	100	100	1235794	Enterorhabdus caecimuris B7
ASV562	gi|645320349|ref|NR_117574.1|	495	1543	1	454	7	460	0	454	98.458	447	7	0	0	92	92	33959	Lactobacillus johnsonii
ASV563	gi|343205971|ref|NR_044490.1|	481	1482	1	481	20	503	0	490	91.02	446	29	12	15	100	100	501571	Butyricicoccus pullicaecorum
ASV564	gi|1679775916|ref|NR_163638.1|	501	1454	229	501	207	479	1.2e-102	273	91.209	249	24	0	0	54	54	2025493	Blautia hominis
ASV565	gi|1397641800|ref|NR_156909.1|	458	1459	1	405	6	410	0	405	96.049	389	16	0	0	88	88	1862668	Ileibacterium valens
ASV566	gi|1397641800|ref|NR_156909.1|	461	1459	1	403	6	408	0	403	95.533	385	18	0	0	87	87	1862668	Ileibacterium valens
ASV567	gi|219846080|ref|NR_025670.1|	483	1483	1	483	1	483	0	483	90.683	438	45	0	0	100	100	411467	Pseudoflavonifractor capillosus ATCC 29799
ASV568	gi|1269801610|ref|NR_074793.2|	481	1530	1	481	28	508	0	482	95.021	458	22	2	2	100	100	351091	Oscillibacter valericigenes
ASV569	gi|631252072|ref|NR_113270.1|	479	1493	1	479	21	499	0	481	93.763	451	26	4	4	100	100	1121114	Blautia producta ATCC 27340 = DSM 2950
ASV570	gi|507148045|ref|NR_102852.1|	479	1519	1	479	21	499	0	479	93.111	446	33	0	0	100	100	84030	[Clostridium] saccharolyticum
ASV571	gi|1397641800|ref|NR_156909.1|	458	1459	1	405	6	410	0	406	96.552	392	12	2	2	88	88	1862668	Ileibacterium valens
ASV572	gi|1397641800|ref|NR_156909.1|	483	1459	1	483	6	488	0	483	99.379	480	3	0	0	100	100	1862668	Ileibacterium valens	Ileibacterium valens	100
ASV573	gi|228716944|ref|NR_027557.1|	478	1482	1	478	16	496	1.71e-180	483	90.476	437	39	7	7	100	100	536231	Roseburia intestinalis L1-82
ASV574	gi|444304012|ref|NR_074436.1|	458	1505	1	458	21	478	0	459	98.039	450	7	2	2	100	100	239935	Akkermansia muciniphila	Akkermansia muciniphila	100
ASV575	gi|265678606|ref|NR_028911.1|	478	1488	1	478	9	489	8.01e-174	484	89.669	434	41	7	9	100	100	109327	Anaerovorax odorimutans
ASV576	gi|559795307|ref|NR_104899.1|	480	1480	1	480	1	479	0	480	92.917	446	33	1	1	100	100	384636	Bacteroides xylanolyticus
ASV577	gi|343205927|ref|NR_044425.1|	481	1510	1	481	20	497	8.07e-174	484	89.669	434	41	8	9	100	100	474960	Hydrogenoanaerobacterium saccharovorans
ASV578	gi|507148045|ref|NR_102852.1|	479	1519	1	479	21	499	0	479	93.319	447	32	0	0	100	100	84030	[Clostridium] saccharolyticum
ASV579	gi|645322477|ref|NR_119217.1|	501	1482	229	501	205	477	1.2e-102	273	91.209	249	24	0	0	54	54	1121114	Blautia producta ATCC 27340 = DSM 2950
ASV580	gi|1384992332|ref|NR_156081.1|	468	1411	1	468	10	487	0	479	91.023	436	31	11	12	100	100	1469948	Kineothrix alysoides
ASV581	gi|1193829127|ref|NR_147370.1|	482	1495	1	482	21	503	0	485	92.784	450	30	4	5	100	100	1870988	Pseudoflavonifractor phocaeensis
ASV582	gi|645321636|ref|NR_118554.1|	483	1475	1	483	1	483	0	484	94.835	459	23	2	2	100	100	1297617	Intestinimonas butyriciproducens
ASV583	gi|645321783|ref|NR_118669.1|	479	1478	1	479	27	506	0	481	92.308	444	34	3	3	100	100	39479	[Clostridium] herbivorans
ASV584	gi|1024974678|ref|NR_136763.1|	502	1523	1	502	20	509	1.52e-121	512	83.008	425	55	18	32	100	100	1564487	Herbinix hemicellulosilytica
ASV585	gi|636559154|ref|NR_115211.1|	479	1485	1	479	6	484	0	479	95.198	456	23	0	0	100	100	253257	[Clostridium] amygdalinum
ASV586	gi|1116030273|ref|NR_144731.1|	490	1495	1	490	21	498	2.27e-179	490	90	441	37	8	12	100	100	1720294	Eisenbergiella massiliensis
ASV587	gi|1116030264|ref|NR_144722.1|	481	1476	1	481	11	489	6.19e-180	483	90.269	436	41	5	6	100	100	1632013	Drancourtella massiliensis
ASV588	gi|343203027|ref|NR_043551.1|	481	1438	1	481	20	500	0	483	92.34	446	33	4	4	100	100	341220	Lactonifactor longoviformis
ASV589	gi|1270532346|ref|NR_121773.2|	494	1532	1	494	28	519	1.53e-101	501	80.439	403	82	14	16	100	100	397865	Barnesiella viscericola
ASV590	gi|1193829155|ref|NR_147398.1|	482	1490	1	482	21	502	0	482	92.531	446	36	0	0	100	100	1720200	Anaerotruncus rubiinfantis
ASV591	gi|1109168019|ref|NR_144608.1|	480	1485	1	480	21	500	0	483	92.754	448	29	6	6	100	100	1796618	Cuneatibacter caecimuris
ASV592	gi|1397641800|ref|NR_156909.1|	484	1459	1	484	6	488	0	486	91.975	447	34	5	5	100	100	1862668	Ileibacterium valens
ASV593	gi|1269801610|ref|NR_074793.2|	481	1530	1	481	28	508	0	481	94.595	455	26	0	0	100	100	351091	Oscillibacter valericigenes
ASV594	gi|645321749|ref|NR_118643.1|	484	1390	87	484	8	405	8.18e-169	403	93.548	377	16	6	10	82	82	1432052	Eisenbergiella tayi
ASV595	gi|1109168034|ref|NR_144615.1|	482	1465	1	482	10	492	0	484	93.595	453	28	3	3	100	100	1796628	Longibaculum muris
ASV596	gi|645322302|ref|NR_119085.1|	501	1503	225	501	221	498	7.03e-120	278	94.604	263	14	1	1	86	55	29364	[Clostridium] polysaccharolyticum
ASV596	gi|645322302|ref|NR_119085.1|	501	1503	1	156	22	188	4.77e-32	168	82.738	139	16	8	13	86	31	29364	[Clostridium] polysaccharolyticum
ASV597	gi|1397641800|ref|NR_156909.1|	483	1459	1	483	6	488	0	483	97.308	470	13	0	0	100	100	1862668	Ileibacterium valens	Ileibacterium valens	100
ASV598	gi|1193829127|ref|NR_147370.1|	483	1495	1	483	21	503	0	485	95.67	464	17	4	4	100	100	1870988	Pseudoflavonifractor phocaeensis
ASV599	gi|645321636|ref|NR_118554.1|	483	1475	1	483	1	483	0	483	95.859	463	20	0	0	100	100	1297617	Intestinimonas butyriciproducens
ASV600	gi|1193829153|ref|NR_147396.1|	481	1453	1	481	1	479	0	484	92.355	447	29	8	8	100	100	1917870	Lachnoclostridium pacaense
ASV601	gi|645321636|ref|NR_118554.1|	481	1475	1	481	1	483	1.72e-180	484	90.289	437	43	4	4	100	100	1297617	Intestinimonas butyriciproducens
ASV602	gi|1109168038|ref|NR_144617.1|	482	1431	1	482	10	491	1.75e-170	485	89.072	432	47	5	6	100	100	1796634	Muricomes intestini
ASV603	gi|645321749|ref|NR_118643.1|	467	1390	74	467	11	405	2.89e-153	397	91.436	363	29	5	5	84	84	1432052	Eisenbergiella tayi
ASV604	gi|645320782|ref|NR_117905.1|	501	1376	229	501	165	437	5.44e-121	273	95.238	260	13	0	0	81	54	879566	Acetatifactor muris
ASV604	gi|645320782|ref|NR_117905.1|	501	1376	54	187	23	156	1.03e-33	135	85.926	116	17	2	2	81	27	879566	Acetatifactor muris
ASV605	gi|645322282|ref|NR_119069.1|	498	1571	1	443	21	463	0	443	95.711	424	19	0	0	89	89	557436	Lactobacillus reuteri DSM 20016
ASV606	gi|1397641800|ref|NR_156909.1|	461	1459	1	419	6	424	0	422	97.156	410	6	6	6	91	91	1862668	Ileibacterium valens
ASV607	gi|1116030290|ref|NR_144748.1|	464	1476	1	464	21	486	1.01e-167	469	89.552	420	41	5	8	100	100	1841867	Phocea massiliensis
ASV608	gi|1116030278|ref|NR_144736.1|	487	1503	1	487	21	511	0	492	94.309	464	22	6	6	100	100	1776382	Neglecta timonensis
ASV609	gi|265678482|ref|NR_028785.1|	492	1529	1	492	22	502	1.09e-157	495	87.475	433	45	11	17	100	100	29347	[Clostridium] scindens
ASV610	gi|310974914|ref|NR_036777.1|	481	1418	1	481	6	484	0	481	91.268	439	40	2	2	100	100	33039	[Ruminococcus] torques
ASV611	gi|219846899|ref|NR_026491.1|	481	1472	1	481	7	470	0	481	95.218	458	6	10	17	100	100	84024	Clostridium disporicum
ASV612	gi|219878428|ref|NR_025567.1|	480	1498	1	480	21	499	0	480	95.625	459	20	1	1	100	100	208479	[Clostridium] bolteae
ASV613	gi|559795214|ref|NR_104803.1|	479	1521	1	479	14	494	0	481	93.555	450	29	2	2	100	100	39482	Faecalicatena contorta
ASV614	gi|444439494|ref|NR_074809.1|	479	1535	1	479	23	502	1.74e-170	480	89.167	428	51	1	1	100	100	585394	Roseburia hominis A2-183
ASV615	gi|645322302|ref|NR_119085.1|	501	1503	225	501	221	498	1.51e-121	278	94.964	264	13	1	1	86	55	29364	[Clostridium] polysaccharolyticum
ASV615	gi|645322302|ref|NR_119085.1|	501	1503	1	156	22	188	1.03e-33	169	83.432	141	13	9	15	86	31	29364	[Clostridium] polysaccharolyticum
ASV616	gi|645322302|ref|NR_119085.1|	479	1503	1	479	22	498	0	483	91.511	442	31	8	10	100	100	29364	[Clostridium] polysaccharolyticum
ASV617	gi|1277396183|ref|NR_151894.1|	501	1479	213	501	194	486	2.53e-119	293	93.174	273	16	4	4	95	58	433293	Anaerotaenia torta
ASV617	gi|1277396183|ref|NR_151894.1|	501	1479	1	187	9	205	6.18e-31	197	79.695	157	30	8	10	95	37	433293	Anaerotaenia torta
ASV618	gi|1397641800|ref|NR_156909.1|	501	1459	74	501	61	488	0	428	99.766	427	1	0	0	85	85	1862668	Ileibacterium valens
ASV619	gi|1397641800|ref|NR_156909.1|	483	1459	1	483	6	488	0	483	98.758	477	6	0	0	100	100	1862668	Ileibacterium valens	Ileibacterium valens	100
ASV620	gi|645320349|ref|NR_117574.1|	495	1543	1	454	7	460	0	454	98.238	446	8	0	0	92	92	33959	Lactobacillus johnsonii
ASV621	gi|1116030273|ref|NR_144731.1|	480	1495	1	480	21	498	2.87e-178	488	90.164	440	30	16	18	100	100	1720294	Eisenbergiella massiliensis
ASV622	gi|444303855|ref|NR_074277.1|	496	1483	1	368	33	400	1.78e-180	368	97.554	359	9	0	0	74	74	818	Bacteroides thetaiotaomicron
ASV623	gi|343205971|ref|NR_044490.1|	481	1482	1	481	20	503	0	490	91.02	446	29	11	15	100	100	501571	Butyricicoccus pullicaecorum
ASV624	gi|265678482|ref|NR_028785.1|	492	1529	1	492	22	502	5.04e-161	495	87.879	435	43	11	17	100	100	29347	[Clostridium] scindens
ASV625	gi|545589118|ref|NR_044715.2|	479	1476	1	479	28	506	0	480	94.792	455	23	2	2	100	100	1531	[Clostridium] clostridioforme
ASV626	gi|545589118|ref|NR_044715.2|	479	1476	1	479	28	506	0	480	94.792	455	23	2	2	100	100	1531	[Clostridium] clostridioforme
ASV627	gi|645320349|ref|NR_117574.1|	494	1543	1	464	7	471	0	466	97.639	455	8	3	3	94	94	33959	Lactobacillus johnsonii
ASV628	gi|343200980|ref|NR_041667.1|	496	1494	3	496	3	496	0	494	97.976	484	10	0	0	99	99	487175	Parasutterella excrementihominis	Parasutterella excrementihominis	100
ASV629	gi|1397641800|ref|NR_156909.1|	484	1459	1	484	6	488	0	486	93.004	452	29	5	5	100	100	1862668	Ileibacterium valens
ASV630	gi|559795214|ref|NR_104803.1|	479	1521	1	479	14	494	0	481	93.971	452	27	2	2	100	100	39482	Faecalicatena contorta
ASV631	gi|1445136073|ref|NR_158113.1|	473	1471	1	473	10	482	0	474	93.038	441	31	2	2	100	100	433287	Anaerotignum aminivorans
ASV632	gi|645320782|ref|NR_117905.1|	501	1376	229	501	165	437	5.48e-116	273	94.139	257	16	0	0	81	54	879566	Acetatifactor muris
ASV632	gi|645320782|ref|NR_117905.1|	501	1376	54	187	23	156	1.03e-33	135	85.926	116	17	2	2	81	27	879566	Acetatifactor muris
ASV633	gi|1116030278|ref|NR_144736.1|	487	1503	1	487	21	511	0	492	94.309	464	22	6	6	100	100	1776382	Neglecta timonensis
ASV634	gi|1269801497|ref|NR_075051.2|	499	1573	74	499	121	546	0	426	99.296	423	3	0	0	85	85	324831	Lactobacillus gasseri ATCC 33323 = JCM 1131
ASV635	gi|586661632|ref|NR_043441.2|	467	1526	1	380	17	396	0	380	98.947	376	4	0	0	81	81	1690	Bifidobacterium pseudolongum subsp. globosum
ASV636	gi|1397641800|ref|NR_156909.1|	459	1459	1	419	6	423	2.74e-178	419	93.556	392	26	1	1	91	91	1862668	Ileibacterium valens
ASV637	gi|645321749|ref|NR_118643.1|	484	1390	87	484	8	405	1.76e-170	402	93.781	377	17	7	8	82	82	1432052	Eisenbergiella tayi
ASV638	gi|1397641800|ref|NR_156909.1|	483	1459	1	483	6	488	0	483	98.758	477	6	0	0	100	100	1862668	Ileibacterium valens	Ileibacterium valens	100
ASV639	gi|228717037|ref|NR_027558.1|	480	1365	38	480	1	443	0	443	98.194	435	8	0	0	92	92	169435	Anaerotruncus colihominis
ASV640	gi|1109168019|ref|NR_144608.1|	480	1485	1	480	21	500	0	483	92.754	448	29	6	6	100	100	1796618	Cuneatibacter caecimuris
ASV641	gi|1445136071|ref|NR_158111.1|	485	1490	1	485	21	500	3.84e-162	488	88.115	430	47	8	11	100	100	2038680	Paludicola psychrotolerans
ASV642	gi|1445136073|ref|NR_158113.1|	473	1471	1	473	10	482	0	474	91.983	436	36	2	2	100	100	433287	Anaerotignum aminivorans
ASV643	gi|265678482|ref|NR_028785.1|	492	1529	1	492	22	502	2.35e-159	495	87.677	434	44	12	17	100	100	29347	[Clostridium] scindens
ASV644	gi|1193829127|ref|NR_147370.1|	481	1495	1	481	21	503	0	485	90.515	439	40	5	6	100	100	1870988	Pseudoflavonifractor phocaeensis
ASV645	gi|631252121|ref|NR_113319.1|	480	1495	1	480	21	501	4.88e-166	483	88.613	428	50	5	5	100	100	645466	Anaerostipes butyraticus
ASV646	gi|1397641800|ref|NR_156909.1|	483	1459	1	483	6	488	0	483	99.172	479	4	0	0	100	100	1862668	Ileibacterium valens	Ileibacterium valens	100
ASV647	gi|1116030273|ref|NR_144731.1|	483	1495	1	483	21	498	2.89e-178	486	90.123	438	37	7	11	100	100	1720294	Eisenbergiella massiliensis
ASV648	gi|645321858|ref|NR_118730.1|	480	1478	1	480	28	506	0	480	94.167	452	27	1	1	100	100	1512	[Clostridium] symbiosum
ASV649	gi|1397641800|ref|NR_156909.1|	483	1459	1	483	6	488	0	483	98.965	478	5	0	0	100	100	1862668	Ileibacterium valens	Ileibacterium valens	100
ASV650	gi|1397641800|ref|NR_156909.1|	484	1459	1	484	6	488	0	486	93.21	453	28	5	5	100	100	1862668	Ileibacterium valens
ASV651	gi|310975064|ref|NR_036928.1|	479	1431	1	479	6	484	0	480	92.083	442	36	2	2	100	100	154046	Hungatella hathewayi
ASV652	gi|1384992332|ref|NR_156081.1|	484	1411	1	484	10	487	0	488	91.393	446	28	11	14	100	100	1469948	Kineothrix alysoides
ASV653	gi|1109168034|ref|NR_144615.1|	482	1465	1	482	10	492	0	484	93.388	452	29	3	3	100	100	1796628	Longibaculum muris
ASV654	gi|645319761|ref|NR_117130.1|	481	1525	1	481	18	498	0	481	95.218	458	23	0	0	100	100	1544	Faecalicatena orotica
ASV655	gi|1397641800|ref|NR_156909.1|	483	1459	1	483	6	488	0	484	91.529	443	39	2	2	100	100	1862668	Ileibacterium valens
ASV656	gi|1269801610|ref|NR_074793.2|	481	1530	1	481	28	508	0	482	94.813	457	23	2	2	100	100	351091	Oscillibacter valericigenes
ASV657	gi|343198540|ref|NR_042832.1|	479	1456	1	479	1	482	0	483	94.203	455	23	4	5	100	100	301302	Roseburia faecis
ASV658	gi|645322302|ref|NR_119085.1|	480	1503	1	480	22	498	3.02e-143	481	85.863	413	63	5	5	100	100	29364	[Clostridium] polysaccharolyticum
ASV659	gi|645321749|ref|NR_118643.1|	273	1390	87	273	8	195	1.84e-68	192	91.667	176	7	6	9	68	68	1432052	Eisenbergiella tayi
ASV660	gi|310975204|ref|NR_037068.1|	483	1441	1	483	14	492	2.91e-173	487	89.528	436	39	10	12	100	100	29375	[Clostridium] xylanolyticum
ASV661	gi|310975204|ref|NR_037068.1|	483	1441	1	483	14	492	6.26e-175	485	89.691	435	42	5	8	100	100	29375	[Clostridium] xylanolyticum
ASV662	gi|219846899|ref|NR_026491.1|	481	1472	1	481	7	470	0	481	94.595	455	9	10	17	100	100	84024	Clostridium disporicum
ASV663	gi|645320349|ref|NR_117574.1|	494	1543	1	441	7	447	0	441	96.372	425	16	0	0	89	89	33959	Lactobacillus johnsonii
ASV664	gi|265678482|ref|NR_028785.1|	492	1529	1	492	22	502	5.04e-161	495	87.879	435	43	11	17	100	100	29347	[Clostridium] scindens
ASV665	gi|265678513|ref|NR_028816.1|	467	1508	1	467	21	486	0	468	94.231	441	24	3	3	100	100	154288	Turicibacter sanguinis
ASV666	gi|1193829153|ref|NR_147396.1|	481	1453	1	481	1	479	0	484	92.355	447	29	8	8	100	100	1917870	Lachnoclostridium pacaense
ASV667	gi|645321749|ref|NR_118643.1|	273	1390	87	273	8	195	1.84e-68	192	91.667	176	7	5	9	68	68	1432052	Eisenbergiella tayi
ASV668	gi|1397641800|ref|NR_156909.1|	483	1459	1	483	6	488	0	483	98.965	478	5	0	0	100	100	1862668	Ileibacterium valens	Ileibacterium valens	100
ASV669	gi|645320349|ref|NR_117574.1|	494	1543	1	464	7	471	0	466	98.069	457	6	3	3	94	94	33959	Lactobacillus johnsonii
ASV670	gi|265678482|ref|NR_028785.1|	492	1529	1	492	22	502	1.09e-157	495	87.475	433	45	11	17	100	100	29347	[Clostridium] scindens
ASV671	gi|1116030284|ref|NR_144742.1|	482	1499	1	482	21	506	2.95e-163	487	88.09	429	52	5	6	100	100	1805714	Christensenella massiliensis
ASV672	gi|645319781|ref|NR_117147.1|	479	1524	1	479	17	497	0	481	94.179	453	26	2	2	100	100	39482	Faecalicatena contorta
ASV673	gi|265678438|ref|NR_028740.1|	480	1533	1	480	15	510	3.93e-137	497	84.909	422	57	13	18	100	100	100134	Anaerocolumna xylanovorans
ASV674	gi|1397641800|ref|NR_156909.1|	497	1459	200	497	192	488	2.49e-124	300	93.667	281	14	5	5	60	60	1862668	Ileibacterium valens
ASV675	gi|645321749|ref|NR_118643.1|	467	1390	74	467	11	405	2.91e-148	397	90.68	360	32	5	5	84	84	1432052	Eisenbergiella tayi
ASV676	gi|219857255|ref|NR_024886.1|	481	1525	1	481	21	501	6.28e-170	486	89.095	433	43	10	10	100	100	76009	Fusibacter paucivorans
ASV677	gi|265679047|ref|NR_029355.1|	480	1435	1	480	3	483	4.98e-151	483	86.749	419	59	5	5	100	100	84026	[Clostridium] methylpentosum
ASV678	gi|1397641800|ref|NR_156909.1|	483	1459	1	483	6	488	0	484	97.521	472	10	2	2	100	100	1862668	Ileibacterium valens	Ileibacterium valens	100
ASV679	gi|343201281|ref|NR_042007.1|	481	1454	1	481	16	496	0	484	92.975	450	28	5	6	100	100	622312	Roseburia inulinivorans DSM 16841
ASV680	gi|1193829155|ref|NR_147398.1|	482	1490	1	482	21	502	0	483	93.168	450	31	2	2	100	100	1720200	Anaerotruncus rubiinfantis
ASV681	gi|1397641798|ref|NR_156907.1|	481	1492	1	481	21	499	0	482	95.436	460	18	4	4	100	100	1912855	Faecalimonas umbilicata
ASV682	gi|1384992332|ref|NR_156081.1|	482	1411	1	482	10	487	0	483	90.476	437	40	5	6	100	100	1469948	Kineothrix alysoides
ASV683	gi|1445136073|ref|NR_158113.1|	473	1471	1	473	10	482	0	476	92.437	440	30	5	6	100	100	433287	Anaerotignum aminivorans
ASV684	gi|1109168019|ref|NR_144608.1|	479	1485	1	479	21	500	0	482	92.116	444	33	5	5	100	100	1796618	Cuneatibacter caecimuris
ASV685	gi|1116030273|ref|NR_144731.1|	483	1495	1	483	21	498	8.04e-179	486	90.123	438	37	9	11	100	100	1720294	Eisenbergiella massiliensis
ASV686	gi|228716944|ref|NR_027557.1|	478	1482	1	478	16	496	7.96e-179	483	90.269	436	40	7	7	100	100	536231	Roseburia intestinalis L1-82
ASV687	gi|310975204|ref|NR_037068.1|	479	1441	1	479	14	492	0	479	92.902	445	34	0	0	100	100	29375	[Clostridium] xylanolyticum
ASV688	gi|645321749|ref|NR_118643.1|	478	1390	84	478	11	405	3.86e-147	397	90.428	359	34	4	4	83	83	1432052	Eisenbergiella tayi
ASV689	gi|1109168025|ref|NR_144611.1|	481	808	48	481	1	436	1.04e-172	436	91.743	400	34	2	2	90	90	1417852	Flintibacter butyricus
ASV690	gi|1397641798|ref|NR_156907.1|	501	1492	229	501	227	499	2.48e-134	273	98.168	268	5	0	0	92	54	1912855	Faecalimonas umbilicata
ASV690	gi|1397641798|ref|NR_156907.1|	501	1492	1	187	21	218	2.89e-24	201	78.109	157	27	13	17	92	37	1912855	Faecalimonas umbilicata
ASV691	gi|343205927|ref|NR_044425.1|	481	1510	1	481	20	497	8.07e-174	484	89.669	434	41	8	9	100	100	474960	Hydrogenoanaerobacterium saccharovorans
ASV692	gi|1269801610|ref|NR_074793.2|	481	1530	1	481	28	508	0	486	94.239	458	18	8	10	100	100	351091	Oscillibacter valericigenes
ASV693	gi|1109168036|ref|NR_144616.1|	489	1460	65	489	23	452	1.51e-106	432	83.102	359	64	8	9	87	87	1796646	Muribaculum intestinale
ASV694	gi|1397641800|ref|NR_156909.1|	484	1459	1	484	6	488	0	486	91.77	446	35	5	5	100	100	1862668	Ileibacterium valens
ASV695	gi|343199079|ref|NR_044507.1|	495	1526	1	454	10	463	0	454	95.154	432	22	0	0	92	92	508451	Lactobacillus taiwanensis
ASV696	gi|228716944|ref|NR_027557.1|	479	1482	1	479	16	496	0	486	92.181	448	26	10	12	100	100	536231	Roseburia intestinalis L1-82
ASV697	gi|1397641800|ref|NR_156909.1|	458	1459	1	405	6	410	0	405	99.506	403	2	0	0	88	88	1862668	Ileibacterium valens
ASV698	gi|1024974678|ref|NR_136763.1|	502	1523	1	502	20	509	3.26e-123	512	83.203	426	54	18	32	100	100	1564487	Herbinix hemicellulosilytica
ASV699	gi|1384992332|ref|NR_156081.1|	469	1411	1	469	10	487	1.72e-160	481	88.358	425	41	12	15	100	100	1469948	Kineothrix alysoides
ASV700	gi|1116030269|ref|NR_144727.1|	472	1478	73	472	88	486	2.41e-109	402	84.577	340	57	5	5	85	85	1673717	Anaeromassilibacillus senegalensis
ASV701	gi|645321749|ref|NR_118643.1|	490	1390	90	490	5	405	0	401	95.262	382	19	0	0	82	82	1432052	Eisenbergiella tayi
ASV702	gi|219857539|ref|NR_025127.1|	482	1453	1	482	18	498	1.34e-176	484	89.876	435	44	5	5	100	100	140626	Lachnobacterium bovis
ASV703	gi|1397641800|ref|NR_156909.1|	461	1459	1	419	6	424	0	423	95.745	405	10	8	8	91	91	1862668	Ileibacterium valens
ASV704	gi|645322566|ref|NR_119286.1|	484	1489	1	484	6	489	0	484	99.587	482	2	0	0	100	100	69824	[Clostridium] cocleatum	[Clostridium] cocleatum	100
ASV705	gi|1397641800|ref|NR_156909.1|	461	1459	1	398	6	403	0	398	95.98	382	16	0	0	86	86	1862668	Ileibacterium valens
ASV706	gi|1397641801|ref|NR_156910.1|	483	1460	1	483	4	487	0	487	96.509	470	10	7	7	100	100	1862672	Dubosiella newyorkensis
ASV707	gi|631252210|ref|NR_113408.1|	485	1495	1	485	21	505	0	489	91.411	447	34	6	8	100	100	28446	Anaerotignum propionicum
ASV708	gi|219846080|ref|NR_025670.1|	500	1483	1	428	1	428	4.11e-137	433	87.298	378	45	8	10	86	86	411467	Pseudoflavonifractor capillosus ATCC 29799
ASV709	gi|1679775916|ref|NR_163638.1|	501	1454	229	501	207	479	2.58e-104	273	91.575	250	23	0	0	54	54	2025493	Blautia hominis
ASV710	gi|631252072|ref|NR_113270.1|	480	1493	1	480	21	499	8.28e-154	484	87.19	422	53	7	9	100	100	1121114	Blautia producta ATCC 27340 = DSM 2950
ASV711	gi|645322477|ref|NR_119217.1|	481	1482	3	481	1	477	1.1e-137	487	85.216	415	54	18	18	99	99	1121114	Blautia producta ATCC 27340 = DSM 2950
ASV712	gi|265679047|ref|NR_029355.1|	452	1435	56	452	88	483	4.71e-146	397	90.176	358	38	1	1	88	88	84026	[Clostridium] methylpentosum
ASV713	gi|1445136073|ref|NR_158113.1|	473	1471	1	473	10	482	0	474	91.983	436	36	2	2	100	100	433287	Anaerotignum aminivorans
ASV714	gi|645322302|ref|NR_119085.1|	501	1503	225	501	221	498	1.51e-121	278	94.964	264	13	1	1	86	55	29364	[Clostridium] polysaccharolyticum
ASV714	gi|645322302|ref|NR_119085.1|	501	1503	1	156	22	188	4.77e-32	168	82.738	139	16	8	13	86	31	29364	[Clostridium] polysaccharolyticum
ASV715	gi|1193829157|ref|NR_147400.1|	481	1482	82	481	91	490	0	400	95.25	381	19	0	0	83	83	1958780	Clostridium merdae
ASV716	gi|645321636|ref|NR_118554.1|	483	1475	1	483	1	483	0	483	94.824	458	25	0	0	100	100	1297617	Intestinimonas butyriciproducens
ASV717	gi|343205971|ref|NR_044490.1|	481	1482	1	481	20	503	0	490	90.816	445	30	11	15	100	100	501571	Butyricicoccus pullicaecorum
ASV718	gi|343201281|ref|NR_042007.1|	479	1454	1	479	16	496	0	483	90.89	439	38	6	6	100	100	622312	Roseburia inulinivorans DSM 16841
ASV719	gi|645322302|ref|NR_119085.1|	479	1503	1	479	22	498	0	482	92.116	444	30	6	8	100	100	29364	[Clostridium] polysaccharolyticum
ASV720	gi|1397641800|ref|NR_156909.1|	483	1459	1	483	6	488	0	484	96.694	468	14	2	2	100	100	1862668	Ileibacterium valens
ASV721	gi|343205927|ref|NR_044425.1|	481	1510	1	481	20	497	3.92e-142	484	85.744	415	60	8	9	100	100	474960	Hydrogenoanaerobacterium saccharovorans
ASV722	gi|444439721|ref|NR_075036.1|	498	1569	1	445	21	465	0	445	99.775	444	1	0	0	89	89	557436	Lactobacillus reuteri DSM 20016
ASV723	gi|559795298|ref|NR_104889.1|	486	1460	97	486	67	464	7.01e-100	403	83.623	337	48	14	18	80	80	1498	Hathewaya histolytica
ASV724	gi|631252072|ref|NR_113270.1|	479	1493	1	479	21	499	8.14e-164	484	88.43	428	46	10	10	100	100	1121114	Blautia producta ATCC 27340 = DSM 2950
ASV725	gi|559795211|ref|NR_104800.1|	481	1522	1	481	17	497	0	481	95.426	459	22	0	0	100	100	290055	Faecalicatena fissicatena
ASV726	gi|645321810|ref|NR_118690.1|	481	1423	1	481	11	489	0	482	93.154	449	29	4	4	100	100	411470	[Ruminococcus] gnavus ATCC 29149
ASV727	gi|1397641800|ref|NR_156909.1|	476	1459	1	476	6	488	8.03e-169	487	89.117	434	38	14	15	100	100	1862668	Ileibacterium valens
ASV728	gi|645321636|ref|NR_118554.1|	500	1475	1	437	1	436	6.59e-165	438	90.639	397	38	3	3	87	87	1297617	Intestinimonas butyriciproducens
ASV729	gi|645320349|ref|NR_117574.1|	495	1543	1	470	7	475	0	471	98.726	465	3	3	3	95	95	33959	Lactobacillus johnsonii
ASV730	gi|645322282|ref|NR_119069.1|	498	1571	1	443	21	463	0	443	95.485	423	20	0	0	89	89	557436	Lactobacillus reuteri DSM 20016
ASV731	gi|343199079|ref|NR_044507.1|	495	1526	1	454	10	463	0	454	94.934	431	23	0	0	92	92	508451	Lactobacillus taiwanensis
ASV732	gi|219878428|ref|NR_025567.1|	479	1498	1	479	21	499	0	479	95.407	457	22	0	0	100	100	208479	[Clostridium] bolteae
ASV733	gi|1277396189|ref|NR_151900.1|	482	1519	1	482	21	502	0	482	100	482	0	0	0	100	100	1550024	Ruthenibacterium lactatiformans	Ruthenibacterium lactatiformans	100
ASV734	gi|636559808|ref|NR_115868.1|	464	1474	1	464	21	484	0	464	99.569	462	2	0	0	100	100	1235794	Enterorhabdus caecimuris B7	Enterorhabdus caecimuris	100
ASV735	gi|1397641800|ref|NR_156909.1|	475	1459	1	475	6	488	8.02e-169	487	89.117	434	37	13	16	100	100	1862668	Ileibacterium valens
ASV736	gi|1491516029|ref|NR_159227.1|	480	1493	1	480	23	502	0	481	93.971	452	27	2	2	100	100	1981510	Monoglobus pectinilyticus
ASV737	gi|645321785|ref|NR_118670.1|	495	1481	1	495	28	508	0	496	93.347	463	17	10	16	100	100	39496	Eubacterium ventriosum
ASV738	gi|1116030238|ref|NR_144696.1|	490	1478	89	490	83	484	0	402	99.254	399	3	0	0	82	82	1414720	Clostridium saudiense
ASV739	gi|1397641801|ref|NR_156910.1|	484	1460	1	484	4	487	0	485	99.588	483	0	2	2	100	100	1862672	Dubosiella newyorkensis	Dubosiella newyorkensis	100
ASV740	gi|1397641801|ref|NR_156910.1|	483	1460	1	407	4	410	8.16e-169	408	92.892	379	27	2	2	84	84	1862672	Dubosiella newyorkensis
ASV741	gi|1384992332|ref|NR_156081.1|	481	1411	1	481	10	487	1.75e-170	482	89.212	430	47	4	5	100	100	1469948	Kineothrix alysoides
ASV742	gi|645321749|ref|NR_118643.1|	468	1390	72	468	9	405	2.92e-148	399	90.476	361	34	4	4	85	85	1432052	Eisenbergiella tayi
ASV743	gi|228716944|ref|NR_027557.1|	478	1482	1	478	16	496	3.7e-177	483	90.062	435	41	7	7	100	100	536231	Roseburia intestinalis L1-82
ASV744	gi|219878428|ref|NR_025567.1|	479	1498	1	479	21	499	0	479	95.825	459	20	0	0	100	100	208479	[Clostridium] bolteae
ASV745	gi|1193829155|ref|NR_147398.1|	482	1490	1	482	21	502	0	483	93.168	450	31	2	2	100	100	1720200	Anaerotruncus rubiinfantis
ASV746	gi|310975204|ref|NR_037068.1|	479	1441	1	479	14	492	0	479	93.111	446	33	0	0	100	100	29375	[Clostridium] xylanolyticum
ASV747	gi|1116030273|ref|NR_144731.1|	480	1495	1	480	21	498	2.92e-168	488	88.934	434	36	16	18	100	100	1720294	Eisenbergiella massiliensis
ASV748	gi|1109168019|ref|NR_144608.1|	480	1485	1	480	21	500	0	482	92.324	445	33	4	4	100	100	1796618	Cuneatibacter caecimuris
ASV749	gi|645322282|ref|NR_119069.1|	498	1571	1	443	21	463	0	443	95.26	422	21	0	0	89	89	557436	Lactobacillus reuteri DSM 20016
ASV750	gi|1397641800|ref|NR_156909.1|	484	1459	1	484	6	488	0	486	91.77	446	35	5	5	100	100	1862668	Ileibacterium valens
ASV751	gi|1269801497|ref|NR_075051.2|	481	1573	56	481	121	546	0	426	98.826	421	5	0	0	89	89	324831	Lactobacillus gasseri ATCC 33323 = JCM 1131
ASV752	gi|1116030290|ref|NR_144748.1|	469	1476	1	469	21	486	8.14e-149	470	87.021	409	56	4	5	100	100	1841867	Phocea massiliensis
ASV753	gi|1277396349|ref|NR_152060.1|	471	1418	72	471	89	490	4e-112	406	84.975	345	51	10	10	85	85	1712515	Butyricicoccus faecihominis
ASV754	gi|1116030269|ref|NR_144727.1|	470	1478	5	470	25	486	3.93e-122	469	83.795	393	66	8	10	99	99	1673717	Anaeromassilibacillus senegalensis
ASV755	gi|1397641800|ref|NR_156909.1|	482	1459	1	482	6	488	0	486	91.358	444	35	7	7	100	100	1862668	Ileibacterium valens
ASV756	gi|265679048|ref|NR_029356.1|	483	1550	1	483	8	490	0	484	93.182	451	31	2	2	100	100	292800	Flavonifractor plautii
ASV757	gi|1109168036|ref|NR_144616.1|	495	1460	47	495	1	452	2.52e-114	457	83.37	381	63	11	13	91	91	1796646	Muribaculum intestinale
ASV758	gi|631252072|ref|NR_113270.1|	479	1493	1	479	21	499	0	480	95.833	460	18	2	2	100	100	1121114	Blautia producta ATCC 27340 = DSM 2950
ASV759	gi|1269801497|ref|NR_075051.2|	491	1573	61	491	116	546	0	431	99.536	429	2	0	0	88	88	324831	Lactobacillus gasseri ATCC 33323 = JCM 1131
ASV760	gi|636559154|ref|NR_115211.1|	479	1485	1	479	6	484	0	479	93.111	446	33	0	0	100	100	253257	[Clostridium] amygdalinum
ASV761	gi|1109168036|ref|NR_144616.1|	470	1460	59	470	35	452	1.42e-116	421	85.036	358	51	9	12	88	88	1796646	Muribaculum intestinale
ASV762	gi|1445136073|ref|NR_158113.1|	473	1471	1	473	10	482	0	475	92.211	438	33	4	4	100	100	433287	Anaerotignum aminivorans
ASV763	gi|645320782|ref|NR_117905.1|	473	1376	54	473	23	437	2.33e-134	423	87.47	370	42	7	11	89	89	879566	Acetatifactor muris
ASV764	gi|1384992332|ref|NR_156081.1|	484	1411	1	484	10	487	3.03e-148	485	86.392	419	58	6	8	100	100	1469948	Kineothrix alysoides
ASV765	gi|631252622|ref|NR_113820.1|	482	1501	56	482	97	523	0	427	99.532	425	2	0	0	89	89	1598	Lactobacillus reuteri
ASV766	gi|507148045|ref|NR_102852.1|	479	1519	1	479	21	499	1.83e-135	485	84.948	412	61	10	12	100	100	84030	[Clostridium] saccharolyticum
ASV767	gi|645320349|ref|NR_117574.1|	495	1543	1	465	7	471	0	466	96.567	450	14	2	2	94	94	33959	Lactobacillus johnsonii
ASV768	gi|1397641800|ref|NR_156909.1|	483	1459	1	483	6	488	0	483	96.894	468	15	0	0	100	100	1862668	Ileibacterium valens
ASV769	gi|631252072|ref|NR_113270.1|	468	1493	1	468	21	499	0	479	91.649	439	29	7	11	100	100	1121114	Blautia producta ATCC 27340 = DSM 2950
ASV770	gi|1397641800|ref|NR_156909.1|	502	1459	211	502	197	488	7.05e-120	294	93.197	274	16	4	4	58	58	1862668	Ileibacterium valens
ASV771	gi|1193829127|ref|NR_147370.1|	482	1495	1	482	21	503	0	485	91.34	443	37	4	5	100	100	1870988	Pseudoflavonifractor phocaeensis
ASV772	gi|228716944|ref|NR_027557.1|	478	1482	1	478	16	496	3.7e-177	483	90.062	435	41	7	7	100	100	536231	Roseburia intestinalis L1-82
ASV773	gi|645321110|ref|NR_118156.1|	480	1409	84	480	61	457	1.36e-166	402	93.284	375	17	8	10	83	83	1007096	Oscillibacter ruminantium GH1
ASV774	gi|1397641800|ref|NR_156909.1|	483	1459	1	483	6	488	0	487	94.251	459	20	6	8	100	100	1862668	Ileibacterium valens
ASV775	gi|1397641800|ref|NR_156909.1|	479	1459	1	415	6	419	0	415	94.458	392	22	1	1	87	87	1862668	Ileibacterium valens
ASV776	gi|631253128|ref|NR_114326.1|	487	1423	94	487	91	485	1.45e-131	398	88.191	351	40	7	7	81	81	1150298	Fusicatenibacter saccharivorans
ASV777	gi|265678606|ref|NR_028911.1|	481	1488	1	481	9	489	6.28e-170	485	89.072	432	45	8	8	100	100	109327	Anaerovorax odorimutans
ASV778	gi|631253128|ref|NR_114326.1|	480	1423	1	480	9	485	0	482	90.664	437	38	5	7	100	100	1150298	Fusicatenibacter saccharivorans
ASV779	gi|1269801610|ref|NR_074793.2|	481	1530	1	481	28	508	0	481	94.802	456	25	0	0	100	100	351091	Oscillibacter valericigenes
ASV780	gi|1109168036|ref|NR_144616.1|	489	1460	65	489	23	452	1.51e-106	432	83.102	359	64	8	9	87	87	1796646	Muribaculum intestinale
ASV781	gi|636559154|ref|NR_115211.1|	479	1485	1	479	6	484	0	479	92.693	444	35	0	0	100	100	253257	[Clostridium] amygdalinum
ASV782	gi|265678513|ref|NR_028816.1|	468	1508	1	468	21	486	7.78e-179	473	90.909	430	31	12	12	100	100	154288	Turicibacter sanguinis
ASV783	gi|1269801497|ref|NR_075051.2|	483	1573	57	483	120	546	0	427	99.063	423	4	0	0	88	88	324831	Lactobacillus gasseri ATCC 33323 = JCM 1131
ASV784	gi|1269801610|ref|NR_074793.2|	481	1530	1	481	28	508	6.19e-180	484	90.289	437	41	6	6	100	100	351091	Oscillibacter valericigenes
ASV785	gi|1397641801|ref|NR_156910.1|	484	1460	1	484	4	487	0	485	98.557	478	5	2	2	100	100	1862672	Dubosiella newyorkensis	Dubosiella newyorkensis	100
ASV786	gi|631251875|ref|NR_113073.1|	495	1481	1	495	9	500	1.49e-121	506	83.004	420	61	17	25	100	100	487174	Barnesiella intestinihominis
ASV787	gi|219846899|ref|NR_026491.1|	487	1472	1	409	7	417	3.78e-177	411	93.917	386	23	2	2	84	84	84024	Clostridium disporicum
ASV788	gi|1193829127|ref|NR_147370.1|	476	1495	224	476	251	503	6.76e-110	253	94.862	240	13	0	0	53	53	1870988	Pseudoflavonifractor phocaeensis
ASV789	gi|631252622|ref|NR_113820.1|	498	1501	1	445	1	445	0	445	99.551	443	2	0	0	89	89	1598	Lactobacillus reuteri
ASV790	gi|645321749|ref|NR_118643.1|	491	1390	97	491	11	405	8.66e-139	397	89.169	354	39	4	4	80	80	1432052	Eisenbergiella tayi
ASV791	gi|1116030269|ref|NR_144727.1|	470	1478	1	470	21	486	0	472	93.644	442	22	8	8	100	100	1673717	Anaeromassilibacillus senegalensis
ASV792	gi|631252622|ref|NR_113820.1|	498	1501	72	498	97	523	0	427	99.297	424	3	0	0	86	86	1598	Lactobacillus reuteri
ASV793	gi|545589118|ref|NR_044715.2|	479	1476	1	479	28	506	0	480	93.542	449	29	2	2	100	100	1531	[Clostridium] clostridioforme
ASV794	gi|1397641800|ref|NR_156909.1|	484	1459	1	408	6	412	0	408	97.794	399	8	1	1	84	84	1862668	Ileibacterium valens
ASV795	gi|1193829152|ref|NR_147395.1|	492	1496	1	492	21	499	2.38e-149	492	86.382	425	54	7	13	100	100	1917868	Blautia marasmi
ASV796	gi|559795148|ref|NR_104735.1|	502	1511	1	403	17	409	9.18e-114	406	85.468	347	43	11	16	80	80	45851	Butyrivibrio crossotus
ASV797	gi|265679047|ref|NR_029355.1|	482	1435	1	482	3	483	2.95e-163	485	88.247	428	50	6	7	100	100	84026	[Clostridium] methylpentosum
ASV798	gi|1269801610|ref|NR_074793.2|	481	1530	1	481	28	508	0	484	91.736	444	34	6	6	100	100	351091	Oscillibacter valericigenes
ASV799	gi|444304012|ref|NR_074436.1|	458	1505	1	458	21	478	0	458	96.507	442	16	0	0	100	100	239935	Akkermansia muciniphila
ASV800	gi|1397641800|ref|NR_156909.1|	483	1459	1	483	6	488	0	484	97.107	470	12	2	2	100	100	1862668	Ileibacterium valens	Ileibacterium valens	100
ASV801	gi|265678482|ref|NR_028785.1|	501	1529	1	400	22	421	3.27e-118	404	85.891	347	49	7	8	80	80	29347	[Clostridium] scindens
ASV802	gi|444439494|ref|NR_074809.1|	479	1535	1	479	23	502	0	480	93.333	448	31	1	1	100	100	585394	Roseburia hominis A2-183
ASV803	gi|631253128|ref|NR_114326.1|	480	1423	1	480	9	485	8.05e-174	484	89.669	434	39	7	11	100	100	1150298	Fusicatenibacter saccharivorans
ASV804	gi|1116030273|ref|NR_144731.1|	488	1495	1	488	21	498	3.78e-177	488	89.754	438	40	7	10	100	100	1720294	Eisenbergiella massiliensis
ASV805	gi|219878428|ref|NR_025567.1|	479	1498	1	479	21	499	0	479	96.451	462	17	0	0	100	100	208479	[Clostridium] bolteae
ASV806	gi|645321110|ref|NR_118156.1|	485	1409	84	485	59	457	1.39e-156	402	91.542	368	31	3	3	83	83	1007096	Oscillibacter ruminantium GH1
ASV807	gi|645320782|ref|NR_117905.1|	501	1376	229	501	165	437	1.2e-102	273	91.209	249	24	0	0	81	54	879566	Acetatifactor muris
ASV807	gi|645320782|ref|NR_117905.1|	501	1376	54	187	23	156	1.03e-33	135	85.926	116	17	2	2	81	27	879566	Acetatifactor muris
ASV808	gi|1269801610|ref|NR_074793.2|	481	1530	1	481	28	508	0	482	92.946	448	32	2	2	100	100	351091	Oscillibacter valericigenes
ASV809	gi|265678513|ref|NR_028816.1|	467	1508	1	467	21	486	0	468	94.231	441	24	3	3	100	100	154288	Turicibacter sanguinis
ASV810	gi|1116030269|ref|NR_144727.1|	498	1478	99	498	88	486	5.48e-111	402	84.826	341	56	5	5	80	80	1673717	Anaeromassilibacillus senegalensis
ASV811	gi|343198459|ref|NR_041892.1|	447	1553	53	447	172	564	1.35e-116	397	85.894	341	50	6	6	88	88	185693	Alkaliphilus crotonatoxidans
ASV812	gi|228717037|ref|NR_027558.1|	480	1365	38	480	1	443	0	443	97.743	433	10	0	0	92	92	169435	Anaerotruncus colihominis
ASV813	gi|631253128|ref|NR_114326.1|	466	1423	1	466	9	485	2.79e-178	477	90.566	432	34	8	11	100	100	1150298	Fusicatenibacter saccharivorans
ASV814	gi|645322302|ref|NR_119085.1|	483	1503	1	483	22	498	4.88e-171	487	89.322	435	38	13	14	100	100	29364	[Clostridium] polysaccharolyticum
ASV815	gi|1277396189|ref|NR_151900.1|	496	1519	97	496	103	502	3.22e-123	403	86.6	349	48	6	6	81	81	1550024	Ruthenibacterium lactatiformans
ASV816	gi|1193829152|ref|NR_147395.1|	480	1496	1	480	21	499	2.22e-179	480	90.208	433	46	1	1	100	100	1917868	Blautia marasmi
ASV817	gi|1116030269|ref|NR_144727.1|	471	1478	5	471	25	486	4e-112	473	82.664	391	65	15	17	99	99	1673717	Anaeromassilibacillus senegalensis
ASV818	gi|1384992332|ref|NR_156081.1|	478	1411	1	478	10	487	1.35e-166	482	88.797	428	46	7	8	100	100	1469948	Kineothrix alysoides
ASV819	gi|636560803|ref|NR_116863.1|	482	1381	1	482	8	489	0	485	90.722	440	39	5	6	100	100	645466	Anaerostipes butyraticus
ASV820	gi|645321636|ref|NR_118554.1|	501	1475	1	437	1	436	1.41e-171	437	91.533	400	36	1	1	87	87	1297617	Intestinimonas butyriciproducens
ASV821	gi|645322302|ref|NR_119085.1|	483	1503	1	483	22	498	5.16e-131	486	84.362	410	64	11	12	100	100	29364	[Clostridium] polysaccharolyticum
ASV822	gi|1109168025|ref|NR_144611.1|	501	808	48	429	1	381	2.34e-174	382	95.55	365	16	1	1	76	76	1417852	Flintibacter butyricus
ASV823	gi|310975204|ref|NR_037068.1|	479	1441	1	479	14	492	0	479	92.902	445	34	0	0	100	100	29375	[Clostridium] xylanolyticum
ASV824	gi|1679775916|ref|NR_163638.1|	501	1454	229	501	207	479	2.58e-104	273	91.575	250	23	0	0	54	54	2025493	Blautia hominis
ASV825	gi|1384992332|ref|NR_156081.1|	478	1411	1	478	10	487	0	482	92.531	446	28	7	8	100	100	1469948	Kineothrix alysoides
ASV826	gi|645321749|ref|NR_118643.1|	491	1390	97	491	11	405	1.78e-170	395	93.924	371	24	0	0	80	80	1432052	Eisenbergiella tayi
ASV827	gi|645322282|ref|NR_119069.1|	498	1571	1	445	21	465	0	445	95.506	425	20	0	0	89	89	557436	Lactobacillus reuteri DSM 20016
ASV828	gi|1269801610|ref|NR_074793.2|	500	1530	1	428	28	454	6.82e-140	430	87.674	377	48	5	5	86	86	351091	Oscillibacter valericigenes
ASV829	gi|1269801610|ref|NR_074793.2|	500	1530	1	428	28	454	6.68e-155	428	89.72	384	43	1	1	86	86	351091	Oscillibacter valericigenes
ASV830	gi|1397641800|ref|NR_156909.1|	498	1459	199	498	189	488	5.4e-121	302	92.715	280	18	4	4	60	60	1862668	Ileibacterium valens
ASV831	gi|645322302|ref|NR_119085.1|	501	1503	225	501	221	498	3.23e-128	278	96.403	268	9	1	1	86	55	29364	[Clostridium] polysaccharolyticum
ASV831	gi|645322302|ref|NR_119085.1|	501	1503	1	156	22	188	1.03e-33	168	83.333	140	15	7	13	86	31	29364	[Clostridium] polysaccharolyticum
ASV832	gi|1397641798|ref|NR_156907.1|	480	1492	1	480	21	499	0	481	94.802	456	22	3	3	100	100	1912855	Faecalimonas umbilicata
ASV833	gi|444304012|ref|NR_074436.1|	458	1505	1	458	21	478	0	458	97.817	448	10	0	0	100	100	239935	Akkermansia muciniphila	Akkermansia muciniphila	100
ASV834	gi|444304012|ref|NR_074436.1|	476	1505	1	393	21	413	0	393	96.183	378	15	0	0	83	83	239935	Akkermansia muciniphila
ASV835	gi|645321636|ref|NR_118554.1|	480	1475	1	480	1	483	2.96e-158	488	87.705	428	47	11	13	100	100	1297617	Intestinimonas butyriciproducens
ASV836	gi|507148045|ref|NR_102852.1|	480	1519	1	480	21	499	8.11e-169	480	88.958	427	52	1	1	100	100	84030	[Clostridium] saccharolyticum
ASV837	gi|645322302|ref|NR_119085.1|	486	1503	1	486	22	498	1.41e-146	491	86.354	424	48	15	19	100	100	29364	[Clostridium] polysaccharolyticum
ASV838	gi|1109168036|ref|NR_144616.1|	495	1460	47	495	1	452	5.41e-116	456	83.553	381	64	10	11	91	91	1796646	Muribaculum intestinale
ASV839	gi|444303855|ref|NR_074277.1|	495	1483	1	368	33	400	0	368	97.826	360	8	0	0	74	74	818	Bacteroides thetaiotaomicron
ASV840	gi|1269801610|ref|NR_074793.2|	481	1530	1	481	28	508	1.4e-146	489	86.299	422	51	13	16	100	100	351091	Oscillibacter valericigenes
ASV841	gi|645322302|ref|NR_119085.1|	483	1503	1	483	22	498	1.11e-132	486	84.568	411	63	10	12	100	100	29364	[Clostridium] polysaccharolyticum
ASV842	gi|645321749|ref|NR_118643.1|	478	1390	84	478	11	405	1.8e-145	397	90.176	358	35	4	4	83	83	1432052	Eisenbergiella tayi
ASV843	gi|1193829127|ref|NR_147370.1|	482	1495	1	482	21	503	0	487	92.608	451	27	7	9	100	100	1870988	Pseudoflavonifractor phocaeensis
ASV844	gi|1116030269|ref|NR_144727.1|	498	1478	98	498	87	486	7.09e-110	403	84.615	341	57	5	5	81	81	1673717	Anaeromassilibacillus senegalensis
ASV845	gi|559795211|ref|NR_104800.1|	481	1522	1	481	17	497	0	481	93.971	452	29	0	0	100	100	290055	Faecalicatena fissicatena
ASV846	gi|444439494|ref|NR_074809.1|	480	1535	1	480	23	502	0	480	93.542	449	31	0	0	100	100	585394	Roseburia hominis A2-183
ASV847	gi|645322282|ref|NR_119069.1|	498	1571	1	439	21	460	1.4e-171	440	91.364	402	37	1	1	88	88	557436	Lactobacillus reuteri DSM 20016
ASV848	gi|1384992332|ref|NR_156081.1|	468	1411	1	468	10	487	0	479	91.232	437	30	11	12	100	100	1469948	Kineothrix alysoides
ASV849	gi|1116030285|ref|NR_144743.1|	453	1498	58	453	107	506	3.81e-117	404	85.891	347	45	11	12	87	87	1816678	Christensenella timonensis
ASV850	gi|1116030273|ref|NR_144731.1|	490	1495	1	490	21	498	2.27e-179	490	90	441	37	8	12	100	100	1720294	Eisenbergiella massiliensis
ASV851	gi|645321749|ref|NR_118643.1|	477	1390	84	477	11	405	6.22e-170	397	93.955	373	19	5	5	83	83	1432052	Eisenbergiella tayi
ASV852	gi|1109168036|ref|NR_144616.1|	494	1460	71	494	25	452	2.55e-104	431	82.831	357	64	9	10	86	86	1796646	Muribaculum intestinale
ASV853	gi|1269801610|ref|NR_074793.2|	481	1530	1	481	28	508	6.46e-150	488	86.68	423	51	12	14	100	100	351091	Oscillibacter valericigenes
ASV854	gi|265679047|ref|NR_029355.1|	480	1435	84	480	88	483	5.05e-141	397	89.421	355	41	1	1	83	83	84026	[Clostridium] methylpentosum
ASV855	gi|1116030273|ref|NR_144731.1|	477	1495	1	477	21	498	3e-143	486	86.008	418	51	13	17	100	100	1720294	Eisenbergiella massiliensis
ASV856	gi|1179766736|ref|NR_146686.1|	497	1429	29	442	1	414	5.59e-96	423	82.27	348	57	16	18	83	83	1754012	Breznakia blatticola
ASV857	gi|1109168013|ref|NR_144605.1|	485	1510	1	485	34	518	1.77e-165	487	88.296	430	53	4	4	100	100	1796620	Acutalibacter muris
ASV858	gi|645321783|ref|NR_118669.1|	479	1478	1	479	27	506	0	482	92.531	446	31	5	5	100	100	39479	[Clostridium] herbivorans
ASV859	gi|1109168036|ref|NR_144616.1|	477	1460	71	430	25	388	8.77e-109	366	86.339	316	42	7	8	75	75	1796646	Muribaculum intestinale
ASV860	gi|1384992332|ref|NR_156081.1|	481	1411	1	481	10	487	0	485	91.134	442	32	8	11	100	100	1469948	Kineothrix alysoides
ASV861	gi|645322236|ref|NR_119035.1|	480	1515	1	480	22	498	6.45e-150	485	86.804	421	51	11	13	100	100	1297793	[Clostridium] sphenoides JCM 1415
ASV862	gi|645321636|ref|NR_118554.1|	480	1475	1	480	1	483	2.98e-153	485	87.01	422	56	6	7	100	100	1297617	Intestinimonas butyriciproducens
ASV863	gi|645321858|ref|NR_118730.1|	480	1478	1	480	28	506	0	480	94.583	454	25	1	1	100	100	1512	[Clostridium] symbiosum
ASV864	gi|631252121|ref|NR_113319.1|	478	1495	82	478	104	501	0	398	95.477	380	17	1	1	83	83	645466	Anaerostipes butyraticus
ASV865	gi|1109168013|ref|NR_144605.1|	485	1510	1	485	34	518	0	487	91.17	444	39	4	4	100	100	1796620	Acutalibacter muris
ASV866	gi|1397641800|ref|NR_156909.1|	485	1459	1	485	6	488	0	486	93.416	454	28	4	4	100	100	1862668	Ileibacterium valens
ASV867	gi|265678858|ref|NR_029164.1|	498	1475	1	498	25	525	3.03e-168	505	88.119	445	49	11	11	100	100	1522	[Clostridium] innocuum
ASV868	gi|1384992332|ref|NR_156081.1|	479	1411	1	479	10	487	6.25e-170	485	89.278	433	39	9	13	100	100	1469948	Kineothrix alysoides
ASV869	gi|631252072|ref|NR_113270.1|	484	1493	1	484	21	499	0	484	91.322	442	37	4	5	100	100	1121114	Blautia producta ATCC 27340 = DSM 2950
ASV870	gi|1397641800|ref|NR_156909.1|	459	1459	1	398	6	403	0	401	95.511	383	12	6	6	87	87	1862668	Ileibacterium valens
ASV871	gi|1193829152|ref|NR_147395.1|	492	1496	1	492	21	499	2.38e-149	492	86.382	425	54	7	13	100	100	1917868	Blautia marasmi
ASV872	gi|265678438|ref|NR_028740.1|	487	1533	1	487	15	510	3.99e-137	499	84.77	423	61	14	15	100	100	100134	Anaerocolumna xylanovorans
ASV873	gi|645321636|ref|NR_118554.1|	500	1475	1	436	1	436	3.13e-148	438	88.356	387	47	4	4	87	87	1297617	Intestinimonas butyriciproducens
ASV874	gi|645322282|ref|NR_119069.1|	498	1571	1	443	21	463	0	443	95.485	423	20	0	0	89	89	557436	Lactobacillus reuteri DSM 20016
ASV875	gi|645322282|ref|NR_119069.1|	501	1571	1	438	21	458	0	438	95.205	417	21	0	0	87	87	557436	Lactobacillus reuteri DSM 20016
ASV876	gi|645322282|ref|NR_119069.1|	498	1571	1	445	21	465	0	445	97.753	435	10	0	0	89	89	557436	Lactobacillus reuteri DSM 20016
ASV877	gi|645322282|ref|NR_119069.1|	501	1571	1	438	21	458	0	438	95.434	418	20	0	0	87	87	557436	Lactobacillus reuteri DSM 20016
ASV878	gi|645322282|ref|NR_119069.1|	498	1571	1	445	21	465	0	445	95.281	424	21	0	0	89	89	557436	Lactobacillus reuteri DSM 20016
ASV879	gi|645322282|ref|NR_119069.1|	498	1571	1	443	21	463	0	443	97.517	432	11	0	0	89	89	557436	Lactobacillus reuteri DSM 20016
ASV880	gi|645322282|ref|NR_119069.1|	501	1571	1	438	21	458	0	438	95.205	417	21	0	0	87	87	557436	Lactobacillus reuteri DSM 20016
ASV881	gi|645322282|ref|NR_119069.1|	498	1571	1	445	21	465	0	445	96.404	429	16	0	0	89	89	557436	Lactobacillus reuteri DSM 20016
ASV882	gi|1116030277|ref|NR_144735.1|	502	1496	229	502	229	501	1.16e-127	274	96.715	265	8	1	1	84	55	1745713	Bariatricus massiliensis
ASV882	gi|1116030277|ref|NR_144735.1|	502	1496	74	181	107	214	2.9e-24	108	85.185	92	16	0	0	84	22	1745713	Bariatricus massiliensis
ASV882	gi|1116030277|ref|NR_144735.1|	502	1496	1	41	21	61	1.06e-13	41	100	41	0	0	0	84	8	1745713	Bariatricus massiliensis
ASV883	gi|343201281|ref|NR_042007.1|	482	1454	1	482	16	496	0	484	92.975	450	29	5	5	100	100	622312	Roseburia inulinivorans DSM 16841
ASV884	gi|1384992332|ref|NR_156081.1|	481	1411	1	481	10	487	0	483	90.683	438	38	6	7	100	100	1469948	Kineothrix alysoides
ASV885	gi|265678482|ref|NR_028785.1|	502	1529	1	403	22	424	7e-125	407	86.732	353	46	7	8	80	80	29347	[Clostridium] scindens
ASV886	gi|1024974678|ref|NR_136763.1|	495	1523	56	495	103	509	5.49e-106	440	83.636	368	39	11	33	89	89	1564487	Herbinix hemicellulosilytica
ASV887	gi|559795214|ref|NR_104803.1|	479	1521	1	479	14	494	0	481	94.387	454	25	2	2	100	100	39482	Faecalicatena contorta
ASV888	gi|444304012|ref|NR_074436.1|	453	1505	1	401	21	422	0	402	97.015	390	11	1	1	89	89	239935	Akkermansia muciniphila
ASV889	gi|1109168025|ref|NR_144611.1|	485	808	87	485	38	436	0	399	99.248	396	3	0	0	82	82	1417852	Flintibacter butyricus
ASV890	gi|310975064|ref|NR_036928.1|	479	1431	1	479	6	484	0	481	92.1	443	34	4	4	100	100	154046	Hungatella hathewayi
ASV891	gi|219857357|ref|NR_024945.1|	461	1483	1	461	21	482	7.77e-169	462	89.827	415	46	1	1	100	100	94869	Clostridium gasigenes
ASV892	gi|1269801610|ref|NR_074793.2|	482	1530	1	482	28	508	0	484	93.388	452	27	4	5	100	100	351091	Oscillibacter valericigenes
ASV893	gi|1384992332|ref|NR_156081.1|	478	1411	1	478	10	487	0	480	91.667	440	36	4	4	100	100	1469948	Kineothrix alysoides
ASV894	gi|444439494|ref|NR_074809.1|	480	1535	1	480	23	502	4.98e-151	484	86.777	420	56	8	8	100	100	585394	Roseburia hominis A2-183
ASV895	gi|1269801610|ref|NR_074793.2|	480	1530	1	480	28	508	2.29e-159	486	87.86	427	48	9	11	100	100	351091	Oscillibacter valericigenes
ASV896	gi|631253128|ref|NR_114326.1|	478	1423	82	478	89	485	2.88e-173	397	94.207	374	23	0	0	83	83	1150298	Fusicatenibacter saccharivorans
ASV897	gi|631252072|ref|NR_113270.1|	467	1493	1	467	21	499	7.99e-159	480	88.125	423	43	10	14	100	100	1121114	Blautia producta ATCC 27340 = DSM 2950
ASV898	gi|645322302|ref|NR_119085.1|	470	1503	1	470	22	498	3.79e-147	482	86.722	418	47	10	17	100	100	29364	[Clostridium] polysaccharolyticum
ASV899	gi|1269801610|ref|NR_074793.2|	481	1530	1	481	28	508	0	486	93.621	455	21	9	10	100	100	351091	Oscillibacter valericigenes
ASV900	gi|559795098|ref|NR_104684.1|	483	1493	1	483	21	499	6.77e-120	488	82.992	405	69	10	14	100	100	887325	Lachnoanaerobaculum saburreum DSM 3986
ASV901	gi|636559154|ref|NR_115211.1|	479	1485	1	479	6	484	0	479	93.319	447	32	0	0	100	100	253257	[Clostridium] amygdalinum
ASV902	gi|1269801610|ref|NR_074793.2|	482	1530	1	482	28	508	0	486	92.387	449	28	9	9	100	100	351091	Oscillibacter valericigenes
ASV903	gi|507148129|ref|NR_102936.1|	305	1500	1	285	21	305	1.55e-94	289	88.581	256	25	7	8	93	93	521095	Atopobium parvulum DSM 20469
ASV904	gi|343205971|ref|NR_044490.1|	480	1482	1	480	20	503	3.8e-162	490	88.163	432	42	12	16	100	100	501571	Butyricicoccus pullicaecorum
ASV905	gi|631253128|ref|NR_114326.1|	482	1423	1	482	9	485	4.83e-176	483	89.855	434	42	6	7	100	100	1150298	Fusicatenibacter saccharivorans
ASV906	gi|645322302|ref|NR_119085.1|	483	1503	1	483	22	498	2.37e-139	487	85.421	416	57	13	14	100	100	29364	[Clostridium] polysaccharolyticum
ASV907	gi|1116030277|ref|NR_144735.1|	481	1496	1	481	21	501	0	483	93.168	450	29	4	4	100	100	1745713	Bariatricus massiliensis
ASV908	gi|645322302|ref|NR_119085.1|	483	1503	1	483	22	498	1.11e-132	487	84.6	412	61	13	14	100	100	29364	[Clostridium] polysaccharolyticum
ASV909	gi|219846080|ref|NR_025670.1|	483	1483	1	483	1	483	0	483	91.925	444	39	0	0	100	100	411467	Pseudoflavonifractor capillosus ATCC 29799
ASV910	gi|645321749|ref|NR_118643.1|	490	1390	90	490	5	405	8.17e-179	401	94.763	380	21	0	0	82	82	1432052	Eisenbergiella tayi
ASV911	gi|1397641800|ref|NR_156909.1|	478	1459	79	423	64	408	1.07e-147	347	93.948	326	17	4	4	72	72	1862668	Ileibacterium valens
ASV912	gi|1679775915|ref|NR_163637.1|	479	1454	1	479	1	479	0	481	94.179	453	24	4	4	100	100	2025493	Blautia hominis
ASV913	gi|1116030291|ref|NR_144749.1|	499	1479	1	424	21	443	1.12e-152	426	89.671	382	39	5	5	85	85	1852367	Ihubacter massiliensis
ASV914	gi|343205837|ref|NR_044289.1|	479	1454	1	479	1	479	0	483	91.304	441	34	6	8	100	100	460384	[Clostridium] lavalense
ASV915	gi|265678513|ref|NR_028816.1|	466	1508	1	466	21	486	0	469	91.471	429	34	6	6	100	100	154288	Turicibacter sanguinis
ASV916	gi|1397641798|ref|NR_156907.1|	480	1492	1	480	21	499	0	485	92.577	449	25	8	11	100	100	1912855	Faecalimonas umbilicata
ASV917	gi|645321749|ref|NR_118643.1|	480	1390	80	480	5	405	3.88e-147	403	90.074	363	36	4	4	84	84	1432052	Eisenbergiella tayi
ASV918	gi|1397641800|ref|NR_156909.1|	483	1459	1	483	6	488	0	484	96.074	465	17	2	2	100	100	1862668	Ileibacterium valens
ASV919	gi|444304012|ref|NR_074436.1|	478	1505	1	399	21	420	4.93e-156	401	91.521	367	31	3	3	83	83	239935	Akkermansia muciniphila
ASV920	gi|265678438|ref|NR_028740.1|	479	1533	1	439	15	451	5.11e-131	442	85.973	380	54	8	8	99	92	100134	Anaerocolumna xylanovorans
ASV920	gi|265678438|ref|NR_028740.1|	479	1533	443	479	474	510	1.69e-11	37	100	37	0	0	0	99	8	100134	Anaerocolumna xylanovorans
ASV921	gi|631253128|ref|NR_114326.1|	483	1423	1	483	9	485	1.35e-176	484	89.876	435	41	6	8	100	100	1150298	Fusicatenibacter saccharivorans
ASV922	gi|1193829153|ref|NR_147396.1|	481	1453	1	481	1	479	0	484	91.529	443	33	8	8	100	100	1917870	Lachnoclostridium pacaense
ASV923	gi|343198924|ref|NR_044048.1|	479	1453	1	479	1	479	1.03e-177	481	90.021	433	44	3	4	100	100	470146	Coprococcus comes ATCC 27758
ASV924	gi|645321749|ref|NR_118643.1|	477	1390	84	477	11	405	3.04e-133	397	88.413	351	41	5	5	83	83	1432052	Eisenbergiella tayi
ASV925	gi|1109168036|ref|NR_144616.1|	469	1460	65	413	23	377	3.1e-108	355	86.761	308	41	6	6	74	74	1796646	Muribaculum intestinale
ASV926	gi|1116030279|ref|NR_144737.1|	481	1480	1	481	21	501	1.72e-180	481	90.229	434	47	0	0	100	100	1776384	Emergencia timonensis
ASV927	gi|1384992332|ref|NR_156081.1|	468	1411	1	468	10	487	3.67e-167	478	89.121	426	42	7	10	100	100	1469948	Kineothrix alysoides
ASV928	gi|444304012|ref|NR_074436.1|	477	1505	1	399	21	420	4.92e-156	402	91.542	368	29	5	5	84	84	239935	Akkermansia muciniphila
ASV929	gi|1384992332|ref|NR_156081.1|	468	1411	1	468	10	487	7.95e-164	480	88.75	426	40	11	14	100	100	1469948	Kineothrix alysoides
ASV930	gi|1397641800|ref|NR_156909.1|	483	1459	1	483	6	488	0	484	94.008	455	27	2	2	100	100	1862668	Ileibacterium valens
ASV931	gi|1116030282|ref|NR_144740.1|	481	1466	86	481	78	472	3.94e-137	396	88.889	352	43	1	1	82	82	1776391	Romboutsia timonensis
ASV932	gi|1109168019|ref|NR_144608.1|	480	1485	1	480	21	500	0	483	92.133	445	32	6	6	100	100	1796618	Cuneatibacter caecimuris
ASV933	gi|1109168019|ref|NR_144608.1|	480	1485	1	480	21	500	0	483	93.168	450	27	6	6	100	100	1796618	Cuneatibacter caecimuris
ASV934	gi|1384992332|ref|NR_156081.1|	501	1411	236	501	222	487	4.17e-127	266	97.368	259	7	0	0	90	53	1469948	Kineothrix alysoides
ASV934	gi|1384992332|ref|NR_156081.1|	501	1411	1	187	10	206	1.33e-32	198	80.303	159	27	10	12	90	37	1469948	Kineothrix alysoides
ASV935	gi|1024974678|ref|NR_136763.1|	502	1523	1	502	20	509	7e-125	512	83.398	427	53	18	32	100	100	1564487	Herbinix hemicellulosilytica
ASV936	gi|1116030264|ref|NR_144722.1|	479	1476	1	479	11	489	0	481	91.892	442	35	4	4	100	100	1632013	Drancourtella massiliensis
ASV937	gi|1397641800|ref|NR_156909.1|	489	1459	87	434	61	408	2.36e-149	350	94	329	17	4	4	71	71	1862668	Ileibacterium valens
ASV938	gi|645321749|ref|NR_118643.1|	498	1390	84	401	11	329	2.57e-104	321	88.162	283	33	5	5	64	64	1432052	Eisenbergiella tayi
ASV939	gi|219846720|ref|NR_026312.1|	489	1482	3	489	1	478	5.19e-136	490	84.694	415	60	12	15	99	99	180164	Blautia schinkii
ASV940	gi|343202174|ref|NR_042523.1|	493	1551	202	493	232	523	6.92e-120	293	93.174	273	18	2	2	59	59	396268	Lactobacillus secaliphilus
ASV941	gi|645321749|ref|NR_118643.1|	498	1390	84	401	11	329	2.57e-104	321	88.162	283	33	5	5	64	64	1432052	Eisenbergiella tayi
ASV942	gi|265678482|ref|NR_028785.1|	502	1529	1	400	22	421	1.52e-121	404	86.386	349	47	7	8	80	80	29347	[Clostridium] scindens
ASV943	gi|1193829132|ref|NR_147375.1|	499	1487	1	427	21	446	4.1e-137	428	87.15	373	52	3	3	86	86	1870986	Colidextribacter massiliensis
ASV944	gi|265678482|ref|NR_028785.1|	501	1529	1	366	22	387	1.17e-122	370	88.378	327	35	7	8	73	73	29347	[Clostridium] scindens
ASV945	gi|645322282|ref|NR_119069.1|	499	1571	1	440	21	460	0	440	94.773	417	23	0	0	88	88	557436	Lactobacillus reuteri DSM 20016
ASV946	gi|559795214|ref|NR_104803.1|	480	1521	1	480	14	494	0	485	91.546	444	32	6	9	100	100	39482	Faecalicatena contorta
ASV947	gi|645321749|ref|NR_118643.1|	502	1390	84	448	11	375	4.21e-122	368	88.315	325	37	6	6	73	73	1432052	Eisenbergiella tayi
ASV948	gi|645321636|ref|NR_118554.1|	501	1475	1	437	1	436	6.65e-160	438	89.954	394	41	3	3	87	87	1297617	Intestinimonas butyriciproducens
ASV949	gi|645322282|ref|NR_119069.1|	498	1571	1	445	21	465	0	445	95.955	427	18	0	0	89	89	557436	Lactobacillus reuteri DSM 20016
ASV950	gi|645322282|ref|NR_119069.1|	498	1571	1	443	21	463	0	443	95.485	423	20	0	0	89	89	557436	Lactobacillus reuteri DSM 20016
ASV951	gi|645322282|ref|NR_119069.1|	501	1571	1	438	21	458	0	438	95.434	418	20	0	0	87	87	557436	Lactobacillus reuteri DSM 20016
ASV952	gi|1397641798|ref|NR_156907.1|	496	1492	1	440	21	460	0	441	94.558	417	22	2	2	96	89	1912855	Faecalimonas umbilicata
ASV952	gi|1397641798|ref|NR_156907.1|	496	1492	460	496	463	499	1.75e-11	37	100	37	0	0	0	96	7	1912855	Faecalimonas umbilicata
ASV953	gi|645322282|ref|NR_119069.1|	498	1571	1	445	21	465	0	445	95.955	427	18	0	0	89	89	557436	Lactobacillus reuteri DSM 20016
ASV954	gi|645322282|ref|NR_119069.1|	498	1571	1	445	21	465	0	445	95.056	423	22	0	0	89	89	557436	Lactobacillus reuteri DSM 20016
ASV955	gi|1116030269|ref|NR_144727.1|	466	1478	1	466	21	486	1.31e-171	468	89.957	421	43	4	4	100	100	1673717	Anaeromassilibacillus senegalensis
ASV956	gi|645322282|ref|NR_119069.1|	499	1571	1	420	21	440	0	420	95.476	401	19	0	0	84	84	557436	Lactobacillus reuteri DSM 20016
ASV957	gi|219878428|ref|NR_025567.1|	468	1498	1	468	21	499	8e-159	479	88.1	422	46	8	11	100	100	208479	[Clostridium] bolteae
ASV958	gi|645322302|ref|NR_119085.1|	471	1503	1	471	22	498	2.29e-144	483	86.335	417	48	11	18	100	100	29364	[Clostridium] polysaccharolyticum
ASV959	gi|1397641800|ref|NR_156909.1|	479	1459	1	479	6	488	2.87e-178	489	90.184	441	32	12	16	100	100	1862668	Ileibacterium valens
ASV960	gi|1397641800|ref|NR_156909.1|	483	1459	1	483	6	488	0	483	97.308	470	13	0	0	100	100	1862668	Ileibacterium valens	Ileibacterium valens	100
ASV961	gi|1116030273|ref|NR_144731.1|	491	1495	1	491	21	498	1.08e-162	491	87.984	432	46	9	13	100	100	1720294	Eisenbergiella massiliensis
ASV962	gi|645320782|ref|NR_117905.1|	470	1376	54	470	23	437	3.79e-147	421	89.311	376	35	6	10	89	89	879566	Acetatifactor muris
ASV963	gi|1193829127|ref|NR_147370.1|	493	1495	1	416	21	448	1.16e-117	430	84.884	365	49	10	16	84	84	1870988	Pseudoflavonifractor phocaeensis
ASV964	gi|1384992332|ref|NR_156081.1|	478	1411	1	478	10	487	0	480	92.292	443	33	4	4	100	100	1469948	Kineothrix alysoides
ASV965	gi|1116030273|ref|NR_144731.1|	468	1495	1	468	21	498	0	478	91.004	435	33	8	10	100	100	1720294	Eisenbergiella massiliensis
ASV966	gi|310975204|ref|NR_037068.1|	482	1441	1	482	14	492	0	483	92.34	446	32	5	5	100	100	29375	[Clostridium] xylanolyticum
ASV967	gi|1397641800|ref|NR_156909.1|	493	1459	77	493	64	488	3.22e-118	426	84.977	362	54	8	10	85	85	1862668	Ileibacterium valens
ASV968	gi|645321749|ref|NR_118643.1|	498	1390	84	393	11	321	3.28e-113	312	90.385	282	27	3	3	62	62	1432052	Eisenbergiella tayi
ASV969	gi|1679775916|ref|NR_163638.1|	476	1454	227	476	230	479	3.19e-98	250	92.4	231	19	0	0	53	53	2025493	Blautia hominis
ASV970	gi|219846080|ref|NR_025670.1|	500	1483	1	428	1	428	8.95e-129	432	86.111	372	52	5	8	86	86	411467	Pseudoflavonifractor capillosus ATCC 29799
ASV971	gi|645321636|ref|NR_118554.1|	480	1475	1	480	1	483	6.36e-160	483	87.785	424	56	3	3	100	100	1297617	Intestinimonas butyriciproducens
ASV972	gi|343198449|ref|NR_041882.1|	479	1525	1	479	22	500	0	481	91.268	439	38	4	4	100	100	180332	Robinsoniella peoriensis
ASV973	gi|1397641800|ref|NR_156909.1|	476	1459	1	476	6	488	1.73e-170	487	89.322	435	37	14	15	100	100	1862668	Ileibacterium valens
ASV974	gi|1116030273|ref|NR_144731.1|	482	1495	1	482	21	498	0	485	91.34	443	32	8	10	100	100	1720294	Eisenbergiella massiliensis
ASV975	gi|219846061|ref|NR_025651.1|	455	1497	56	455	105	504	0	400	95.75	383	17	0	0	88	88	160404	Anaerotignum lactatifermentans
ASV976	gi|1269801610|ref|NR_074793.2|	470	1530	74	470	112	508	1.36e-151	398	90.955	362	34	2	2	84	84	351091	Oscillibacter valericigenes
ASV977	gi|645321810|ref|NR_118690.1|	491	1423	1	491	11	489	3.81e-177	491	89.817	441	38	6	12	100	100	411470	[Ruminococcus] gnavus ATCC 29149
ASV978	gi|1445136071|ref|NR_158111.1|	483	1490	1	483	21	500	3e-153	488	87.09	425	50	9	13	100	100	2038680	Paludicola psychrotolerans
ASV979	gi|1397641800|ref|NR_156909.1|	483	1459	1	483	6	488	0	484	96.694	468	14	2	2	100	100	1862668	Ileibacterium valens
ASV980	gi|631252072|ref|NR_113270.1|	502	1493	1	400	21	418	1.11e-157	400	91.75	367	31	2	2	80	80	1121114	Blautia producta ATCC 27340 = DSM 2950
ASV981	gi|631252072|ref|NR_113270.1|	481	1493	1	481	21	499	0	482	90.664	437	41	3	4	100	100	1121114	Blautia producta ATCC 27340 = DSM 2950
ASV982	gi|1109168025|ref|NR_144611.1|	502	808	87	439	38	389	3.17e-143	353	92.635	327	25	1	1	70	70	1417852	Flintibacter butyricus
ASV983	gi|1397641798|ref|NR_156907.1|	483	1492	1	483	21	499	2.89e-178	485	90.103	437	40	7	8	100	100	1912855	Faecalimonas umbilicata
ASV984	gi|265678482|ref|NR_028785.1|	484	1529	1	484	22	502	3.91e-147	488	86.27	421	56	9	11	100	100	29347	[Clostridium] scindens
ASV985	gi|645321749|ref|NR_118643.1|	478	1390	84	478	11	405	1.78e-150	397	90.932	361	32	4	4	83	83	1432052	Eisenbergiella tayi
ASV986	gi|1384992332|ref|NR_156081.1|	479	1411	1	479	10	487	2.91e-168	481	88.981	428	48	5	5	100	100	1469948	Kineothrix alysoides
ASV987	gi|1116030278|ref|NR_144736.1|	472	1503	223	472	262	511	1.47e-96	250	92	230	20	0	0	53	53	1776382	Neglecta timonensis
ASV988	gi|1109168036|ref|NR_144616.1|	493	1460	71	493	25	452	8.95e-119	430	84.884	365	56	7	9	86	86	1796646	Muribaculum intestinale
ASV989	gi|310975064|ref|NR_036928.1|	481	1431	1	481	6	484	1.1e-137	485	84.948	412	63	6	10	100	100	154046	Hungatella hathewayi
ASV990	gi|645321636|ref|NR_118554.1|	483	1475	1	483	1	483	0	483	95.652	462	21	0	0	100	100	1297617	Intestinimonas butyriciproducens
ASV991	gi|444303855|ref|NR_074277.1|	491	1483	1	491	33	523	1.78e-170	492	88.618	436	54	2	2	100	100	818	Bacteroides thetaiotaomicron
ASV992	gi|1116030290|ref|NR_144748.1|	485	1476	1	410	21	431	4.06e-122	413	85.956	355	53	5	5	85	85	1841867	Phocea massiliensis
ASV993	gi|672239008|ref|NR_125597.1|	472	1466	1	398	18	414	1.35e-156	398	91.709	365	32	1	1	84	84	1115758	Romboutsia ilealis
ASV994	gi|343205927|ref|NR_044425.1|	481	1510	1	481	20	497	8.3e-154	487	87.269	425	47	11	15	100	100	474960	Hydrogenoanaerobacterium saccharovorans
ASV995	gi|1269801610|ref|NR_074793.2|	480	1530	1	480	28	508	2.33e-144	486	86.008	418	57	8	11	100	100	351091	Oscillibacter valericigenes
ASV996	gi|1269801610|ref|NR_074793.2|	481	1530	1	481	28	508	1.42e-136	486	84.979	413	63	8	10	100	100	351091	Oscillibacter valericigenes
ASV997	gi|1269801610|ref|NR_074793.2|	500	1530	1	428	28	454	1.48e-136	430	87.209	375	50	5	5	86	86	351091	Oscillibacter valericigenes
ASV998	gi|1116030277|ref|NR_144735.1|	501	1496	229	501	229	501	1.17e-122	273	95.604	261	12	0	0	84	54	1745713	Bariatricus massiliensis
ASV998	gi|1116030277|ref|NR_144735.1|	501	1496	74	181	107	214	2.89e-24	108	85.185	92	16	0	0	84	22	1745713	Bariatricus massiliensis
ASV998	gi|1116030277|ref|NR_144735.1|	501	1496	1	41	21	61	1.06e-13	41	100	41	0	0	0	84	8	1745713	Bariatricus massiliensis
ASV999	gi|1109168036|ref|NR_144616.1|	470	1460	47	384	1	345	8.75e-99	345	85.797	296	42	7	7	72	72	1796646	Muribaculum intestinale
ASV1000	gi|1109168036|ref|NR_144616.1|	495	1460	47	495	1	452	5.45e-111	456	82.895	378	67	10	11	91	91	1796646	Muribaculum intestinale
ASV1001	gi|343205927|ref|NR_044425.1|	481	1510	1	481	20	497	3.86e-152	487	87.064	424	48	11	15	100	100	474960	Hydrogenoanaerobacterium saccharovorans
ASV1002	gi|1193829157|ref|NR_147400.1|	466	1482	1	466	21	490	6.03e-175	470	90.213	424	42	4	4	100	100	1958780	Clostridium merdae
ASV1003	gi|645321810|ref|NR_118690.1|	481	1423	1	481	11	489	0	482	92.324	445	33	4	4	100	100	411470	[Ruminococcus] gnavus ATCC 29149
ASV1004	gi|645321749|ref|NR_118643.1|	497	1390	84	363	11	291	3.32e-103	282	90.78	256	23	3	3	56	56	1432052	Eisenbergiella tayi
ASV1005	gi|559795211|ref|NR_104800.1|	479	1522	1	479	17	497	0	481	93.347	449	30	2	2	100	100	290055	Faecalicatena fissicatena
ASV1006	gi|265678482|ref|NR_028785.1|	501	1529	1	400	22	421	1.5e-126	404	87.129	352	44	7	8	80	80	29347	[Clostridium] scindens
ASV1007	gi|645321636|ref|NR_118554.1|	499	1475	1	431	1	431	1.84e-160	433	90.3	391	38	4	4	86	86	1297617	Intestinimonas butyriciproducens
ASV1008	gi|645321749|ref|NR_118643.1|	502	1390	84	448	11	375	1.95e-125	368	88.859	327	35	6	6	73	73	1432052	Eisenbergiella tayi
ASV1009	gi|645321749|ref|NR_118643.1|	502	1390	84	448	11	375	1.95e-125	368	88.859	327	35	6	6	73	73	1432052	Eisenbergiella tayi
ASV1010	gi|645320349|ref|NR_117574.1|	502	1543	83	502	99	525	5.45e-121	429	85.315	366	52	7	11	84	84	33959	Lactobacillus johnsonii
ASV1011	gi|645321759|ref|NR_118651.1|	498	1477	1	363	29	391	3.28e-113	365	86.575	316	45	4	4	73	73	1526	[Clostridium] aminophilum
ASV1012	gi|1397641800|ref|NR_156909.1|	502	1459	211	502	197	488	3.28e-118	294	92.857	273	17	4	4	58	58	1862668	Ileibacterium valens
ASV1013	gi|265678482|ref|NR_028785.1|	501	1529	1	366	22	387	1.18e-117	370	87.568	324	38	7	8	73	73	29347	[Clostridium] scindens
ASV1014	gi|672238867|ref|NR_125455.1|	458	1443	1	458	1	469	6.05e-160	472	88.771	419	36	11	17	100	100	1082276	Hydrogenispora ethanolica
ASV1015	gi|1397641800|ref|NR_156909.1|	475	1459	1	475	6	488	8.07e-164	483	88.406	427	48	4	8	100	100	1862668	Ileibacterium valens
ASV1016	gi|444439721|ref|NR_075036.1|	482	1569	56	482	117	543	0	427	99.063	423	4	0	0	89	89	557436	Lactobacillus reuteri DSM 20016
ASV1017	gi|1269801497|ref|NR_075051.2|	501	1573	83	446	120	483	1.44e-156	364	93.956	342	22	0	0	73	73	324831	Lactobacillus gasseri ATCC 33323 = JCM 1131
ASV1018	gi|1269801497|ref|NR_075051.2|	482	1573	56	482	121	546	0	427	93.911	401	25	1	1	89	89	324831	Lactobacillus gasseri ATCC 33323 = JCM 1131
ASV1019	gi|265678513|ref|NR_028816.1|	467	1508	1	467	21	486	0	468	92.521	433	32	3	3	100	100	154288	Turicibacter sanguinis
ASV1020	gi|265678513|ref|NR_028816.1|	468	1508	1	390	21	409	7.95e-164	390	93.333	364	25	1	1	83	83	154288	Turicibacter sanguinis
ASV1021	gi|310974936|ref|NR_036800.1|	494	1481	4	494	2	477	3.05e-158	491	87.576	430	46	6	15	99	99	411470	[Ruminococcus] gnavus ATCC 29149
ASV1022	gi|1193829127|ref|NR_147370.1|	500	1495	1	429	21	448	1.12e-152	429	89.277	383	45	1	1	86	86	1870988	Pseudoflavonifractor phocaeensis
ASV1023	gi|1397641800|ref|NR_156909.1|	483	1459	1	483	6	488	0	484	97.727	473	9	2	2	100	100	1862668	Ileibacterium valens	Ileibacterium valens	100
ASV1024	gi|1193829153|ref|NR_147396.1|	479	1453	1	479	1	479	0	479	94.781	454	25	0	0	100	100	1917870	Lachnoclostridium pacaense
ASV1025	gi|1397641800|ref|NR_156909.1|	482	1459	1	482	6	488	0	483	95.238	460	22	1	1	100	100	1862668	Ileibacterium valens
ASV1026	gi|645321636|ref|NR_118554.1|	499	1475	1	431	1	431	8.81e-139	433	87.298	378	51	4	4	86	86	1297617	Intestinimonas butyriciproducens
ASV1027	gi|631252072|ref|NR_113270.1|	499	1493	1	398	21	418	4.01e-152	399	90.977	363	34	2	2	80	80	1121114	Blautia producta ATCC 27340 = DSM 2950
ASV1028	gi|631253128|ref|NR_114326.1|	484	1423	1	484	9	485	3.05e-143	485	85.773	416	60	7	9	100	100	1150298	Fusicatenibacter saccharivorans
ASV1029	gi|310975204|ref|NR_037068.1|	481	1441	1	481	14	492	0	481	93.763	451	28	2	2	100	100	29375	[Clostridium] xylanolyticum
ASV1030	gi|343198540|ref|NR_042832.1|	468	1456	1	468	1	482	1.32e-166	483	89.027	430	37	11	16	100	100	301302	Roseburia faecis
ASV1031	gi|265678513|ref|NR_028816.1|	467	1508	1	467	21	486	0	468	93.59	438	27	3	3	100	100	154288	Turicibacter sanguinis
ASV1032	gi|343198540|ref|NR_042832.1|	468	1456	1	468	1	482	0	483	91.511	442	25	11	16	100	100	301302	Roseburia faecis
ASV1033	gi|219846080|ref|NR_025670.1|	476	1483	56	412	85	441	1.12e-117	360	88.056	317	37	6	6	75	75	411467	Pseudoflavonifractor capillosus ATCC 29799
ASV1034	gi|1679775915|ref|NR_163637.1|	479	1454	1	479	1	479	0	481	94.179	453	24	4	4	100	100	2025493	Blautia hominis
ASV1035	gi|343200261|ref|NR_040948.1|	472	1483	1	472	15	488	8.31e-139	483	85.714	414	49	17	20	100	100	947009	Pelotomaculum terephthalicicum JT
ASV1036	gi|645320782|ref|NR_117905.1|	479	1376	78	479	38	437	8.14e-164	402	92.537	372	28	2	2	84	84	879566	Acetatifactor muris
ASV1037	gi|1193829135|ref|NR_147378.1|	488	1479	1	432	21	454	6.61e-145	439	88.155	387	40	10	12	89	89	1871035	Negativibacillus massiliensis
ASV1038	gi|1679775916|ref|NR_163638.1|	481	1454	1	481	1	479	5.06e-141	483	85.507	413	64	6	6	100	100	2025493	Blautia hominis
ASV1039	gi|1397641798|ref|NR_156907.1|	479	1492	1	479	21	499	1.74e-170	482	89.212	430	46	6	6	100	100	1912855	Faecalimonas umbilicata
ASV1040	gi|1193829152|ref|NR_147395.1|	489	1496	1	387	21	418	2.47e-119	398	86.432	344	43	10	11	79	79	1917868	Blautia marasmi
ASV1041	gi|219846899|ref|NR_026491.1|	485	1472	1	425	7	432	0	427	97.424	416	8	3	3	88	88	84024	Clostridium disporicum
ASV1042	gi|631253128|ref|NR_114326.1|	477	1423	1	477	9	485	1.09e-132	485	84.742	411	58	14	16	100	100	1150298	Fusicatenibacter saccharivorans
ASV1043	gi|343205927|ref|NR_044425.1|	500	1510	1	425	20	442	1.47e-141	427	88.056	376	45	6	6	85	85	474960	Hydrogenoanaerobacterium saccharovorans
ASV1044	gi|631253128|ref|NR_114326.1|	481	1423	1	481	9	485	1.77e-160	483	87.992	425	50	6	8	100	100	1150298	Fusicatenibacter saccharivorans
ASV1045	gi|219846080|ref|NR_025670.1|	499	1483	1	428	1	428	1.92e-130	433	86.374	374	49	8	10	86	86	411467	Pseudoflavonifractor capillosus ATCC 29799
ASV1046	gi|939733298|ref|NR_133025.1|	501	1388	90	501	36	446	5.44e-121	416	85.817	357	50	9	9	82	82	1118061	Alistipes obesi
ASV1047	gi|507148045|ref|NR_102852.1|	459	1519	65	459	105	499	3.62e-162	395	92.658	366	29	0	0	86	86	84030	[Clostridium] saccharolyticum
ASV1048	gi|1397641800|ref|NR_156909.1|	497	1459	204	497	195	488	2.51e-119	296	92.905	275	17	4	4	59	59	1862668	Ileibacterium valens
ASV1049	gi|1397641800|ref|NR_156909.1|	483	1459	1	483	6	488	0	484	94.835	459	23	2	2	100	100	1862668	Ileibacterium valens
ASV1050	gi|507148129|ref|NR_102936.1|	479	1500	1	409	21	429	6.48e-145	413	89.346	369	36	7	8	85	85	521095	Atopobium parvulum DSM 20469
ASV1051	gi|645321749|ref|NR_118643.1|	458	1390	64	458	10	405	1.71e-150	400	91	364	27	9	9	86	86	1432052	Eisenbergiella tayi
ASV1052	gi|645321749|ref|NR_118643.1|	458	1390	64	458	10	405	1.75e-130	400	88	352	39	9	9	86	86	1432052	Eisenbergiella tayi
ASV1053	gi|1397641800|ref|NR_156909.1|	479	1459	1	479	6	488	2.87e-178	488	90.164	440	34	10	14	100	100	1862668	Ileibacterium valens
ASV1054	gi|1116030273|ref|NR_144731.1|	498	1495	1	442	21	459	5.03e-171	443	90.971	403	35	4	5	96	89	1720294	Eisenbergiella massiliensis
ASV1054	gi|1116030273|ref|NR_144731.1|	498	1495	462	498	462	498	1.76e-11	37	100	37	0	0	0	96	7	1720294	Eisenbergiella massiliensis
ASV1055	gi|1109168025|ref|NR_144611.1|	476	808	56	391	38	373	4.97e-146	336	94.345	317	19	0	0	71	71	1417852	Flintibacter butyricus
ASV1056	gi|1116030273|ref|NR_144731.1|	490	1495	1	490	21	498	2.27e-179	490	90	441	37	8	12	100	100	1720294	Eisenbergiella massiliensis
ASV1057	gi|1397641801|ref|NR_156910.1|	483	1460	1	483	4	487	0	487	93.634	456	24	7	7	100	100	1862672	Dubosiella newyorkensis
ASV1058	gi|1109168025|ref|NR_144611.1|	476	808	56	391	38	373	2.3e-149	336	94.94	319	17	0	0	71	71	1417852	Flintibacter butyricus
ASV1059	gi|631252121|ref|NR_113319.1|	497	1495	1	441	21	462	2.39e-154	444	88.964	395	44	5	5	96	89	645466	Anaerostipes butyraticus
ASV1059	gi|631252121|ref|NR_113319.1|	497	1495	461	497	465	501	1.75e-11	37	100	37	0	0	0	96	7	645466	Anaerostipes butyraticus
ASV1060	gi|645321636|ref|NR_118554.1|	500	1475	1	437	1	436	3.04e-168	438	91.096	399	36	3	3	87	87	1297617	Intestinimonas butyriciproducens
ASV1061	gi|265678424|ref|NR_028726.1|	484	1502	1	484	21	499	0	484	91.322	442	37	3	5	100	100	94868	[Clostridium] algidixylanolyticum
ASV1062	gi|265678482|ref|NR_028785.1|	483	1529	1	483	22	502	3.96e-137	487	85.01	414	63	8	10	100	100	29347	[Clostridium] scindens
ASV1063	gi|1397641800|ref|NR_156909.1|	474	1459	1	474	6	488	1.32e-176	489	90.184	441	27	15	21	100	100	1862668	Ileibacterium valens
ASV1064	gi|559795148|ref|NR_104735.1|	496	1511	1	440	17	448	6.67e-150	445	88.764	395	32	14	18	96	89	45851	Butyrivibrio crossotus
ASV1064	gi|559795148|ref|NR_104735.1|	496	1511	460	496	451	487	1.75e-11	37	100	37	0	0	0	96	7	45851	Butyrivibrio crossotus
ASV1065	gi|265678438|ref|NR_028740.1|	497	1533	1	497	15	510	3.07e-158	506	87.154	441	46	14	19	100	100	100134	Anaerocolumna xylanovorans
ASV1066	gi|961555123|ref|NR_134091.1|	450	1444	56	450	92	486	7.79e-149	398	90.704	361	31	5	6	88	88	1462919	Mobilitalea sibirica
ASV1067	gi|343201281|ref|NR_042007.1|	481	1454	1	481	16	496	0	483	93.582	452	27	3	4	100	100	622312	Roseburia inulinivorans DSM 16841
ASV1068	gi|1397641800|ref|NR_156909.1|	483	1459	1	406	6	411	0	406	96.798	393	13	0	0	84	84	1862668	Ileibacterium valens
ASV1069	gi|1116030273|ref|NR_144731.1|	478	1495	1	478	21	498	6.46e-145	481	85.863	413	62	6	6	100	100	1720294	Eisenbergiella massiliensis
ASV1070	gi|310975204|ref|NR_037068.1|	480	1441	1	480	14	492	0	486	91.975	447	26	9	13	100	100	29375	[Clostridium] xylanolyticum
ASV1071	gi|1384992332|ref|NR_156081.1|	502	1411	1	422	10	432	4.18e-127	425	86.118	366	54	5	5	84	84	1469948	Kineothrix alysoides
ASV1072	gi|645322282|ref|NR_119069.1|	499	1571	1	440	21	460	0	440	95.227	419	21	0	0	88	88	557436	Lactobacillus reuteri DSM 20016
ASV1073	gi|1397641800|ref|NR_156909.1|	502	1459	211	502	197	488	7.1e-115	294	92.177	271	19	4	4	58	58	1862668	Ileibacterium valens
ASV1074	gi|1193829153|ref|NR_147396.1|	481	1453	1	481	1	479	0	484	91.116	441	35	8	8	100	100	1917870	Lachnoclostridium pacaense
ASV1075	gi|343201281|ref|NR_042007.1|	497	1454	1	497	16	496	2.42e-144	499	85.772	428	51	14	20	100	100	622312	Roseburia inulinivorans DSM 16841
ASV1076	gi|343205824|ref|NR_044265.1|	482	1456	1	482	1	481	6.29e-170	483	88.406	427	53	3	3	100	100	438033	Ruminococcus gauvreauii
ASV1077	gi|1384992332|ref|NR_156081.1|	478	1411	1	478	10	487	2.9e-168	481	88.981	428	47	6	6	100	100	1469948	Kineothrix alysoides
ASV1078	gi|1109168025|ref|NR_144611.1|	502	808	85	430	37	381	1.15e-137	346	92.197	319	26	1	1	69	69	1417852	Flintibacter butyricus
ASV1079	gi|1397641800|ref|NR_156909.1|	493	1459	85	435	61	410	4.05e-137	352	91.761	323	26	3	3	71	71	1862668	Ileibacterium valens
ASV1080	gi|1397641800|ref|NR_156909.1|	502	1459	211	502	197	488	7.1e-115	294	92.177	271	19	4	4	58	58	1862668	Ileibacterium valens
ASV1081	gi|645321636|ref|NR_118554.1|	499	1475	1	436	1	436	3.15e-143	438	87.671	384	50	4	4	87	87	1297617	Intestinimonas butyriciproducens
ASV1082	gi|645322282|ref|NR_119069.1|	501	1571	1	438	21	458	0	439	96.128	422	15	2	2	87	87	557436	Lactobacillus reuteri DSM 20016
ASV1083	gi|1397641800|ref|NR_156909.1|	502	1459	211	502	197	488	1.52e-121	294	93.537	275	15	4	4	58	58	1862668	Ileibacterium valens
ASV1084	gi|1397641800|ref|NR_156909.1|	499	1459	94	441	61	408	1.12e-147	348	93.678	326	22	0	0	70	70	1862668	Ileibacterium valens
ASV1085	gi|1109168019|ref|NR_144608.1|	481	1485	1	481	21	500	0	483	91.097	440	38	5	5	100	100	1796618	Cuneatibacter caecimuris
ASV1086	gi|645321636|ref|NR_118554.1|	480	1475	1	480	1	483	3e-148	484	86.364	418	61	4	5	100	100	1297617	Intestinimonas butyriciproducens
ASV1087	gi|1193829132|ref|NR_147375.1|	501	1487	1	438	21	454	2.51e-124	440	85	374	58	8	8	87	87	1870986	Colidextribacter massiliensis
ASV1088	gi|1193829152|ref|NR_147395.1|	492	1496	1	492	21	499	2.36e-154	492	86.992	428	51	7	13	100	100	1917868	Blautia marasmi
ASV1089	gi|645320349|ref|NR_117574.1|	493	1543	202	493	234	525	1.5e-116	294	92.517	272	18	4	4	59	59	33959	Lactobacillus johnsonii
ASV1090	gi|631253128|ref|NR_114326.1|	488	1423	94	488	91	485	8.48e-149	399	90.727	362	29	8	8	81	81	1150298	Fusicatenibacter saccharivorans
ASV1091	gi|1397641800|ref|NR_156909.1|	495	1459	87	437	61	410	8.73e-139	352	92.045	324	25	3	3	71	71	1862668	Ileibacterium valens
ASV1092	gi|343200980|ref|NR_041667.1|	502	1494	225	502	219	496	4.27e-112	278	92.806	258	20	0	0	55	55	487175	Parasutterella excrementihominis
ASV1093	gi|645321636|ref|NR_118554.1|	482	1475	1	482	1	483	0	484	91.736	444	37	3	3	100	100	1297617	Intestinimonas butyriciproducens
ASV1094	gi|1397641800|ref|NR_156909.1|	496	1459	205	496	197	488	6.86e-130	295	95.254	281	8	6	6	59	59	1862668	Ileibacterium valens
ASV1095	gi|1397641800|ref|NR_156909.1|	487	1459	84	428	61	405	1.1e-142	345	93.043	321	24	0	0	71	71	1862668	Ileibacterium valens
ASV1096	gi|1116030264|ref|NR_144722.1|	484	1476	1	484	11	489	1.76e-170	484	89.05	431	48	4	5	100	100	1632013	Drancourtella massiliensis
ASV1097	gi|1397641800|ref|NR_156909.1|	490	1459	85	432	61	408	2.37e-149	348	93.966	327	21	0	0	71	71	1862668	Ileibacterium valens
ASV1098	gi|645322302|ref|NR_119085.1|	484	1503	1	484	22	498	2.37e-139	489	85.481	418	54	14	17	100	100	29364	[Clostridium] polysaccharolyticum
ASV1099	gi|1384992332|ref|NR_156081.1|	493	1411	1	413	10	432	6.77e-135	423	87.47	370	43	7	10	84	84	1469948	Kineothrix alysoides
ASV1100	gi|1109168025|ref|NR_144611.1|	474	808	76	474	38	436	2.21e-174	403	94.293	380	15	8	8	84	84	1417852	Flintibacter butyricus
ASV1101	gi|219878428|ref|NR_025567.1|	493	1498	1	413	21	444	3.15e-133	424	87.264	370	43	8	11	84	84	208479	[Clostridium] bolteae
ASV1102	gi|645321636|ref|NR_118554.1|	492	1475	1	492	1	483	1.45e-136	498	84.94	423	54	18	21	100	100	1297617	Intestinimonas butyriciproducens
ASV1103	gi|1384992332|ref|NR_156081.1|	493	1411	1	413	10	432	1.47e-131	426	87.089	371	39	13	16	84	84	1469948	Kineothrix alysoides
ASV1104	gi|645321749|ref|NR_118643.1|	502	1390	84	422	11	350	5.41e-126	341	90.616	309	29	3	3	68	68	1432052	Eisenbergiella tayi
ASV1105	gi|1397641800|ref|NR_156909.1|	478	1459	76	423	61	408	2.31e-149	350	94	329	17	4	4	73	73	1862668	Ileibacterium valens
ASV1106	gi|645321749|ref|NR_118643.1|	502	1390	84	422	11	350	2.52e-124	341	90.323	308	30	3	3	68	68	1432052	Eisenbergiella tayi
ASV1107	gi|1193829132|ref|NR_147375.1|	479	1487	1	479	21	498	8.44e-139	484	85.124	412	61	10	11	100	100	1870986	Colidextribacter massiliensis
ASV1108	gi|1109168019|ref|NR_144608.1|	480	1485	1	480	21	500	0	483	90.89	439	38	6	6	100	100	1796618	Cuneatibacter caecimuris
ASV1109	gi|265679047|ref|NR_029355.1|	490	1435	1	490	3	483	4.08e-127	491	83.707	411	69	6	11	100	100	84026	[Clostridium] methylpentosum
ASV1110	gi|265679048|ref|NR_029356.1|	500	1550	1	436	8	443	3.15e-143	439	87.699	385	48	6	6	87	87	292800	Flavonifractor plautii
ASV1111	gi|1397641800|ref|NR_156909.1|	486	1459	84	426	61	403	1.42e-141	343	93.003	319	24	0	0	71	71	1862668	Ileibacterium valens
ASV1112	gi|645321749|ref|NR_118643.1|	492	1390	93	492	10	405	8.38e-164	400	92.75	371	25	2	4	81	81	1432052	Eisenbergiella tayi
ASV1113	gi|1116030273|ref|NR_144731.1|	498	1495	1	440	21	460	5.18e-151	448	88.616	397	35	12	16	88	88	1720294	Eisenbergiella massiliensis
ASV1114	gi|1397641800|ref|NR_156909.1|	493	1459	85	435	61	410	8.7e-139	352	92.045	324	25	3	3	71	71	1862668	Ileibacterium valens
ASV1115	gi|645321749|ref|NR_118643.1|	492	1390	93	492	10	405	3.87e-167	400	93.25	373	23	2	4	81	81	1432052	Eisenbergiella tayi
ASV1116	gi|645321749|ref|NR_118643.1|	502	1390	84	417	11	345	7.1e-115	336	88.988	299	34	3	3	67	67	1432052	Eisenbergiella tayi
ASV1117	gi|645321749|ref|NR_118643.1|	494	1390	95	494	10	405	1.86e-145	400	90	360	36	2	4	81	81	1432052	Eisenbergiella tayi
ASV1118	gi|645321749|ref|NR_118643.1|	492	1390	93	492	10	405	8.38e-164	400	92.75	371	25	2	4	81	81	1432052	Eisenbergiella tayi
ASV1119	gi|265679047|ref|NR_029355.1|	489	1435	1	489	3	483	1.84e-145	490	85.918	421	59	5	10	100	100	84026	[Clostridium] methylpentosum
ASV1120	gi|1116030273|ref|NR_144731.1|	501	1495	1	443	21	460	8.6e-159	449	89.532	402	32	11	15	88	88	1720294	Eisenbergiella massiliensis
ASV1121	gi|645321749|ref|NR_118643.1|	494	1390	95	494	10	405	8.41e-164	400	92.75	371	25	2	4	81	81	1432052	Eisenbergiella tayi
ASV1122	gi|1109168027|ref|NR_144612.1|	501	1448	1	405	21	425	5.52e-111	409	84.597	346	55	8	8	81	81	1796636	Frisingicoccus caecimuris
ASV1123	gi|645321749|ref|NR_118643.1|	494	1390	95	494	10	405	8.65e-144	400	89.75	359	37	2	4	81	81	1432052	Eisenbergiella tayi
ASV1124	gi|1109168019|ref|NR_144608.1|	492	1485	1	492	21	500	4.97e-171	494	89.069	440	38	8	16	100	100	1796618	Cuneatibacter caecimuris
ASV1125	gi|645321636|ref|NR_118554.1|	491	1475	1	393	1	394	2.46e-124	395	87.089	344	48	3	3	80	80	1297617	Intestinimonas butyriciproducens
ASV1126	gi|1109168036|ref|NR_144616.1|	488	1460	67	488	25	452	8.92e-114	432	84.259	364	54	11	14	86	86	1796646	Muribaculum intestinale
ASV1127	gi|1109168019|ref|NR_144608.1|	480	1485	1	480	21	500	0	483	92.961	449	28	6	6	100	100	1796618	Cuneatibacter caecimuris
ASV1128	gi|645321749|ref|NR_118643.1|	492	1390	93	492	10	405	1.85e-145	400	90	360	36	2	4	81	81	1432052	Eisenbergiella tayi
ASV1129	gi|1397641800|ref|NR_156909.1|	480	1459	78	425	61	408	4.98e-151	348	94.253	328	20	0	0	73	73	1862668	Ileibacterium valens
ASV1130	gi|1397641800|ref|NR_156909.1|	483	1459	78	425	61	408	0	348	99.425	346	2	0	0	72	72	1862668	Ileibacterium valens
ASV1131	gi|1397641798|ref|NR_156907.1|	481	1492	1	481	21	499	0	481	92.516	445	34	2	2	100	100	1912855	Faecalimonas umbilicata
ASV1132	gi|1397641800|ref|NR_156909.1|	488	1459	86	433	61	408	5.07e-151	348	94.253	328	20	0	0	71	71	1862668	Ileibacterium valens
ASV1133	gi|343198540|ref|NR_042832.1|	481	1456	1	481	1	482	0	484	90.702	439	40	5	5	100	100	301302	Roseburia faecis
ASV1134	gi|672239008|ref|NR_125597.1|	476	1466	1	400	18	416	1.02e-177	401	94.763	380	18	3	3	84	84	1115758	Romboutsia ilealis
ASV1135	gi|219846080|ref|NR_025670.1|	499	1483	1	430	1	430	1.46e-141	435	87.816	382	43	7	10	86	86	411467	Pseudoflavonifractor capillosus ATCC 29799
ASV1136	gi|1269801497|ref|NR_075051.2|	480	1573	56	406	121	470	3.82e-157	351	95.157	334	16	1	1	73	73	324831	Lactobacillus gasseri ATCC 33323 = JCM 1131
ASV1137	gi|559795211|ref|NR_104800.1|	496	1522	1	420	17	438	3.04e-163	422	91.232	385	35	2	2	85	85	290055	Faecalicatena fissicatena
ASV1138	gi|444303855|ref|NR_074277.1|	496	1483	1	357	33	389	1.12e-147	357	92.997	332	25	0	0	72	72	818	Bacteroides thetaiotaomicron
ASV1139	gi|645320349|ref|NR_117574.1|	495	1543	1	465	7	471	5e-171	468	89.957	421	41	6	6	94	94	33959	Lactobacillus johnsonii
ASV1140	gi|444303855|ref|NR_074277.1|	491	1483	1	491	33	523	0	491	95.316	468	23	0	0	100	100	818	Bacteroides thetaiotaomicron
ASV1141	gi|645320349|ref|NR_117574.1|	495	1543	1	442	7	447	0	442	96.606	427	14	1	1	89	89	33959	Lactobacillus johnsonii
ASV1142	gi|1116030238|ref|NR_144696.1|	501	1478	228	501	211	484	7.03e-120	274	94.891	260	14	0	0	55	55	1414720	Clostridium saudiense
ASV1143	gi|645321783|ref|NR_118669.1|	481	1478	1	481	27	506	2.27e-164	482	88.174	425	54	3	3	100	100	39479	[Clostridium] herbivorans
ASV1144	gi|343199079|ref|NR_044507.1|	496	1526	1	455	10	463	0	455	92.527	421	33	1	1	92	92	508451	Lactobacillus taiwanensis
ASV1145	gi|343201102|ref|NR_041796.1|	502	1541	82	502	90	517	6.95e-130	431	86.543	373	45	9	13	84	84	1633	Lactobacillus vaginalis
ASV1146	gi|1384992332|ref|NR_156081.1|	480	1411	1	480	10	487	3.85e-152	481	86.902	418	59	4	4	100	100	1469948	Kineothrix alysoides
ASV1147	gi|343205927|ref|NR_044425.1|	500	1510	1	403	20	420	2.52e-119	405	85.926	348	51	6	6	81	81	474960	Hydrogenoanaerobacterium saccharovorans
ASV1148	gi|645322302|ref|NR_119085.1|	481	1503	1	481	22	498	3.86e-152	485	87.01	422	51	11	12	100	100	29364	[Clostridium] polysaccharolyticum
ASV1149	gi|343201281|ref|NR_042007.1|	491	1454	1	491	16	496	2.28e-179	491	90.02	442	39	7	10	100	100	622312	Roseburia inulinivorans DSM 16841
ASV1150	gi|310974936|ref|NR_036800.1|	494	1481	4	494	2	477	6.79e-135	491	84.725	416	60	6	15	99	99	411470	[Ruminococcus] gnavus ATCC 29149
ASV1151	gi|1397641800|ref|NR_156909.1|	493	1459	202	493	197	488	3.22e-118	294	92.857	273	17	4	4	59	59	1862668	Ileibacterium valens
ASV1152	gi|1269801610|ref|NR_074793.2|	481	1530	1	481	28	508	0	483	93.789	453	26	4	4	100	100	351091	Oscillibacter valericigenes
ASV1153	gi|265679048|ref|NR_029356.1|	500	1550	1	437	8	443	6.73e-150	438	88.584	388	47	3	3	87	87	292800	Flavonifractor plautii
ASV1154	gi|310974936|ref|NR_036800.1|	494	1481	4	494	2	477	1.43e-151	491	86.762	426	50	6	15	99	99	411470	[Ruminococcus] gnavus ATCC 29149
ASV1155	gi|645322282|ref|NR_119069.1|	499	1571	1	440	21	460	0	440	95.455	420	20	0	0	88	88	557436	Lactobacillus reuteri DSM 20016
ASV1156	gi|1109168025|ref|NR_144611.1|	472	808	71	472	35	436	0	404	96.287	389	11	4	4	85	85	1417852	Flintibacter butyricus
ASV1157	gi|645322282|ref|NR_119069.1|	498	1571	1	445	21	465	0	445	97.753	435	10	0	0	89	89	557436	Lactobacillus reuteri DSM 20016
ASV1158	gi|631253128|ref|NR_114326.1|	451	1423	56	451	91	485	1.69e-145	397	90.176	358	36	3	3	88	88	1150298	Fusicatenibacter saccharivorans
ASV1159	gi|1109168025|ref|NR_144611.1|	472	808	71	472	35	436	0	404	95.792	387	13	4	4	85	85	1417852	Flintibacter butyricus
ASV1160	gi|559795148|ref|NR_104735.1|	482	1511	1	482	17	487	1.76e-165	483	88.82	429	41	8	13	100	100	45851	Butyrivibrio crossotus
ASV1161	gi|645321636|ref|NR_118554.1|	500	1475	1	436	1	436	6.78e-145	441	87.982	388	43	8	10	87	87	1297617	Intestinimonas butyriciproducens
ASV1162	gi|631253128|ref|NR_114326.1|	487	1423	1	422	9	425	8.83e-119	427	85.246	364	48	12	15	87	87	1150298	Fusicatenibacter saccharivorans
ASV1163	gi|1269801610|ref|NR_074793.2|	499	1530	1	428	28	454	3.15e-143	429	88.112	378	48	3	3	86	86	351091	Oscillibacter valericigenes
ASV1164	gi|1116030273|ref|NR_144731.1|	480	1495	1	480	21	498	6.36e-160	488	87.91	429	41	16	18	100	100	1720294	Eisenbergiella massiliensis
ASV1165	gi|1397641800|ref|NR_156909.1|	484	1459	1	484	6	488	1.05e-172	487	89.322	435	45	7	7	100	100	1862668	Ileibacterium valens
ASV1166	gi|219846901|ref|NR_026493.1|	479	1488	1	479	11	489	0	479	90.605	434	45	0	0	100	100	69825	[Clostridium] indolis
ASV1167	gi|645321749|ref|NR_118643.1|	492	1390	89	492	4	405	1.45e-136	408	88.48	361	37	8	10	82	82	1432052	Eisenbergiella tayi
ASV1168	gi|645321636|ref|NR_118554.1|	501	1475	1	437	1	436	6.74e-150	437	88.558	387	49	1	1	87	87	1297617	Intestinimonas butyriciproducens
ASV1169	gi|343205971|ref|NR_044490.1|	480	1482	1	480	20	503	8.28e-154	491	87.169	428	45	14	18	100	100	501571	Butyricicoccus pullicaecorum
ASV1170	gi|645321749|ref|NR_118643.1|	449	1390	56	449	11	405	5.84e-170	397	93.955	373	19	5	5	88	88	1432052	Eisenbergiella tayi
ASV1171	gi|1397641798|ref|NR_156907.1|	481	1492	1	481	21	499	0	482	91.286	440	38	4	4	100	100	1912855	Faecalimonas umbilicata
ASV1172	gi|1397641798|ref|NR_156907.1|	479	1492	1	479	21	499	0	481	91.476	440	37	4	4	100	100	1912855	Faecalimonas umbilicata
ASV1173	gi|631252072|ref|NR_113270.1|	482	1493	1	482	21	499	4.9e-166	483	88.613	428	50	5	5	100	100	1121114	Blautia producta ATCC 27340 = DSM 2950
ASV1174	gi|1397641800|ref|NR_156909.1|	483	1459	1	483	6	488	0	483	97.101	469	14	0	0	100	100	1862668	Ileibacterium valens	Ileibacterium valens	100
ASV1175	gi|645321636|ref|NR_118554.1|	499	1475	1	436	1	436	6.81e-140	437	87.185	381	54	2	2	87	87	1297617	Intestinimonas butyriciproducens
ASV1176	gi|1193829135|ref|NR_147378.1|	467	1479	2	467	22	492	4.81e-156	476	88.025	419	42	13	15	99	99	1871035	Negativibacillus massiliensis
ASV1177	gi|645321636|ref|NR_118554.1|	482	1475	1	482	1	483	0	483	90.683	438	44	1	1	100	100	1297617	Intestinimonas butyriciproducens
ASV1178	gi|1109168025|ref|NR_144611.1|	472	808	70	472	34	436	2.82e-178	405	94.568	383	18	4	4	85	85	1417852	Flintibacter butyricus
ASV1179	gi|645321636|ref|NR_118554.1|	480	1475	1	480	1	483	6.31e-165	484	88.43	428	51	4	5	100	100	1297617	Intestinimonas butyriciproducens
ASV1180	gi|645322302|ref|NR_119085.1|	469	1503	70	469	101	498	2.25e-154	401	91.272	366	31	4	4	85	85	29364	[Clostridium] polysaccharolyticum
ASV1181	gi|545589118|ref|NR_044715.2|	479	1476	1	479	28	506	0	480	93.333	448	30	2	2	100	100	1531	[Clostridium] clostridioforme
ASV1182	gi|1397641798|ref|NR_156907.1|	484	1492	1	484	21	499	0	484	92.769	449	30	3	5	100	100	1912855	Faecalimonas umbilicata
ASV1183	gi|645321636|ref|NR_118554.1|	482	1475	1	482	1	483	0	483	93.375	451	31	1	1	100	100	1297617	Intestinimonas butyriciproducens
ASV1184	gi|1397641800|ref|NR_156909.1|	475	1459	1	475	6	488	1.74e-165	486	88.683	431	41	12	14	100	100	1862668	Ileibacterium valens
ASV1185	gi|1397641800|ref|NR_156909.1|	486	1459	84	431	61	408	2.35e-149	348	93.966	327	21	0	0	72	72	1862668	Ileibacterium valens
ASV1186	gi|1397641800|ref|NR_156909.1|	478	1459	79	423	64	408	1.07e-147	347	93.948	326	17	4	4	72	72	1862668	Ileibacterium valens
ASV1187	gi|1397641800|ref|NR_156909.1|	489	1459	87	434	61	408	5.08e-151	348	94.253	328	20	0	0	71	71	1862668	Ileibacterium valens
ASV1188	gi|1679775916|ref|NR_163638.1|	501	1454	1	400	1	398	2.49e-129	402	87.562	352	44	6	6	80	80	2025493	Blautia hominis
ASV1189	gi|1116030273|ref|NR_144731.1|	478	1495	1	478	21	498	1.71e-180	485	90.515	439	32	13	14	100	100	1720294	Eisenbergiella massiliensis
ASV1190	gi|645322302|ref|NR_119085.1|	480	1503	1	480	22	498	1.41e-141	482	85.685	413	62	6	7	100	100	29364	[Clostridium] polysaccharolyticum
ASV1191	gi|1397641798|ref|NR_156907.1|	482	1492	1	482	21	499	0	483	92.961	449	29	4	5	100	100	1912855	Faecalimonas umbilicata
ASV1192	gi|1193829132|ref|NR_147375.1|	498	1487	1	429	21	448	1.45e-146	431	88.399	381	45	5	5	86	86	1870986	Colidextribacter massiliensis
ASV1193	gi|1193829163|ref|NR_147406.1|	499	1498	1	401	21	423	5.26e-141	403	88.834	358	43	2	2	80	80	1871024	Mordavella massiliensis
ASV1194	gi|645321790|ref|NR_118674.1|	485	1474	1	485	27	507	6.47e-155	490	86.939	426	50	9	14	100	100	1256908	Eubacterium ramulus ATCC 29099
ASV1195	gi|645321636|ref|NR_118554.1|	502	1475	1	439	1	436	1.92e-135	441	86.621	382	52	7	7	87	87	1297617	Intestinimonas butyriciproducens
ASV1196	gi|645321810|ref|NR_118690.1|	480	1423	1	480	11	489	0	483	92.961	449	27	6	7	100	100	411470	[Ruminococcus] gnavus ATCC 29149
ASV1197	gi|1116030273|ref|NR_144731.1|	478	1495	1	478	21	498	0	485	90.722	440	31	13	14	100	100	1720294	Eisenbergiella massiliensis
ASV1198	gi|1116030273|ref|NR_144731.1|	480	1495	1	480	21	498	1.09e-137	487	85.216	415	56	14	16	100	100	1720294	Eisenbergiella massiliensis
ASV1199	gi|631252072|ref|NR_113270.1|	501	1493	1	403	21	421	5.36e-131	403	87.593	353	48	2	2	80	80	1121114	Blautia producta ATCC 27340 = DSM 2950
ASV1200	gi|645322302|ref|NR_119085.1|	486	1503	1	486	22	498	6.67e-135	494	85.02	420	49	20	25	100	100	29364	[Clostridium] polysaccharolyticum
ASV1201	gi|1397641798|ref|NR_156907.1|	481	1492	1	481	21	499	0	482	94.398	455	23	4	4	100	100	1912855	Faecalimonas umbilicata
ASV1202	gi|645321636|ref|NR_118554.1|	502	1475	1	439	1	436	8.99e-129	441	85.714	378	56	7	7	87	87	1297617	Intestinimonas butyriciproducens
ASV1203	gi|645321749|ref|NR_118643.1|	493	1390	93	493	10	405	3.99e-147	401	90.274	362	34	3	5	81	81	1432052	Eisenbergiella tayi
ASV1204	gi|310975204|ref|NR_037068.1|	481	1441	1	481	14	492	0	482	91.494	441	37	4	4	100	100	29375	[Clostridium] xylanolyticum
ASV1205	gi|645321636|ref|NR_118554.1|	464	1475	52	393	87	428	5.05e-116	344	88.663	305	35	4	4	84	74	1297617	Intestinimonas butyriciproducens
ASV1205	gi|645321636|ref|NR_118554.1|	464	1475	1	46	1	46	3.5e-13	46	95.652	44	2	0	0	84	10	1297617	Intestinimonas butyriciproducens
ASV1206	gi|645321749|ref|NR_118643.1|	495	1390	97	495	8	405	8.61e-149	400	90.5	362	35	3	3	81	81	1432052	Eisenbergiella tayi
ASV1207	gi|645321749|ref|NR_118643.1|	492	1390	93	492	10	405	8.62e-144	400	89.75	359	37	2	4	81	81	1432052	Eisenbergiella tayi
ASV1208	gi|645322302|ref|NR_119085.1|	486	1503	1	486	22	498	1.44e-131	494	84.615	418	51	20	25	100	100	29364	[Clostridium] polysaccharolyticum
ASV1209	gi|1193829135|ref|NR_147378.1|	473	1479	81	473	99	492	2.3e-144	397	90.176	358	32	6	7	83	83	1871035	Negativibacillus massiliensis
ASV1210	gi|631252072|ref|NR_113270.1|	501	1493	1	400	21	418	2.39e-159	401	92.02	369	28	4	4	80	80	1121114	Blautia producta ATCC 27340 = DSM 2950
ASV1211	gi|1109168025|ref|NR_144611.1|	494	808	87	396	38	347	1.45e-141	310	95.806	297	13	0	0	63	63	1417852	Flintibacter butyricus
ASV1212	gi|645322302|ref|NR_119085.1|	480	1503	1	480	22	498	1.39e-151	482	86.929	419	56	6	7	100	100	29364	[Clostridium] polysaccharolyticum
ASV1213	gi|645322302|ref|NR_119085.1|	485	1503	1	485	22	498	1.4e-151	493	87.018	429	40	19	24	100	100	29364	[Clostridium] polysaccharolyticum
ASV1214	gi|1193829152|ref|NR_147395.1|	500	1496	1	402	21	421	5.39e-126	402	86.816	349	52	1	1	80	80	1917868	Blautia marasmi
ASV1215	gi|645321759|ref|NR_118651.1|	498	1477	1	400	29	428	4.15e-127	402	86.816	349	49	4	4	80	80	1526	[Clostridium] aminophilum
ASV1216	gi|645322302|ref|NR_119085.1|	485	1503	1	485	22	498	3.1e-133	493	84.787	418	51	19	24	100	100	29364	[Clostridium] polysaccharolyticum
ASV1217	gi|645321858|ref|NR_118730.1|	484	1478	1	484	28	506	4.89e-171	486	89.095	433	44	7	9	100	100	1512	[Clostridium] symbiosum
ASV1218	gi|265678438|ref|NR_028740.1|	497	1533	1	497	15	510	6.83e-135	506	84.387	427	60	12	19	100	100	100134	Anaerocolumna xylanovorans
ASV1219	gi|645320349|ref|NR_117574.1|	497	1543	1	434	7	440	0	435	94.023	409	24	2	2	87	87	33959	Lactobacillus johnsonii
ASV1220	gi|1269801610|ref|NR_074793.2|	499	1530	1	429	28	455	8.32e-179	430	93.023	400	27	3	3	86	86	351091	Oscillibacter valericigenes
ASV1221	gi|1269801610|ref|NR_074793.2|	481	1530	65	409	111	454	8.6e-129	346	90.751	314	29	3	3	72	72	351091	Oscillibacter valericigenes
ASV1222	gi|1193829132|ref|NR_147375.1|	482	1487	1	482	21	498	3.95e-137	485	84.948	412	63	9	10	100	100	1870986	Colidextribacter massiliensis
ASV1223	gi|1116030273|ref|NR_144731.1|	491	1495	1	491	21	498	5.03e-161	491	87.78	431	47	9	13	100	100	1720294	Eisenbergiella massiliensis
ASV1224	gi|545589118|ref|NR_044715.2|	480	1476	1	480	28	506	0	481	93.347	449	29	3	3	100	100	1531	[Clostridium] clostridioforme
ASV1225	gi|645320349|ref|NR_117574.1|	502	1543	211	502	234	525	7.15e-110	295	91.186	269	20	6	6	58	58	33959	Lactobacillus johnsonii
ASV1226	gi|645321749|ref|NR_118643.1|	494	1390	84	391	11	319	1.93e-120	311	91.961	286	20	5	5	62	62	1432052	Eisenbergiella tayi
ASV1227	gi|228717037|ref|NR_027558.1|	480	1365	38	480	1	443	7.99e-179	443	92.099	408	35	0	0	92	92	169435	Anaerotruncus colihominis
ASV1228	gi|1193829157|ref|NR_147400.1|	479	1482	1	479	21	490	3.01e-143	482	86.1	415	52	13	15	100	100	1958780	Clostridium merdae
ASV1229	gi|645321759|ref|NR_118651.1|	485	1477	65	405	111	451	8.73e-124	341	89.736	306	35	0	0	70	70	1526	[Clostridium] aminophilum
ASV1230	gi|645320349|ref|NR_117574.1|	485	1543	61	485	95	525	8.73e-124	436	85.55	373	47	13	16	88	88	33959	Lactobacillus johnsonii
ASV1231	gi|1109168019|ref|NR_144608.1|	480	1485	1	480	21	500	0	483	91.097	440	37	6	6	100	100	1796618	Cuneatibacter caecimuris
ASV1232	gi|1109168025|ref|NR_144611.1|	492	808	95	492	37	436	2.41e-139	404	89.109	360	34	8	10	81	81	1417852	Flintibacter butyricus
ASV1233	gi|1397641800|ref|NR_156909.1|	494	1459	87	436	61	410	1.77e-180	350	99.143	347	3	0	0	71	71	1862668	Ileibacterium valens
ASV1234	gi|1397641800|ref|NR_156909.1|	486	1459	84	433	61	410	1.83e-145	350	93.143	326	24	0	0	72	72	1862668	Ileibacterium valens
ASV1235	gi|1397641800|ref|NR_156909.1|	488	1459	86	435	61	410	1.82e-150	350	94	329	21	0	0	72	72	1862668	Ileibacterium valens
ASV1236	gi|631252072|ref|NR_113270.1|	481	1493	1	481	21	499	1.04e-177	482	90.041	434	44	3	4	100	100	1121114	Blautia producta ATCC 27340 = DSM 2950
ASV1237	gi|1384992332|ref|NR_156081.1|	498	1411	1	395	10	401	1.14e-137	396	89.141	353	38	4	5	79	79	1469948	Kineothrix alysoides
ASV1238	gi|343200980|ref|NR_041667.1|	502	1494	225	502	219	496	9.18e-114	278	93.165	259	19	0	0	55	55	487175	Parasutterella excrementihominis
ASV1239	gi|1227086105|ref|NR_148615.1|	480	1476	1	417	21	440	6.82e-110	422	83.886	354	61	6	7	87	87	1380675	Haloimpatiens lingqiaonensis
ASV1240	gi|1397641800|ref|NR_156909.1|	480	1459	78	427	61	410	3.85e-152	350	94.286	330	20	0	0	73	73	1862668	Ileibacterium valens
ASV1241	gi|1397641800|ref|NR_156909.1|	502	1459	211	502	197	488	7.05e-120	294	93.197	274	16	4	4	67	58	1862668	Ileibacterium valens
ASV1241	gi|1397641800|ref|NR_156909.1|	502	1459	1	42	6	47	1.37e-12	42	97.619	41	1	0	0	67	8	1862668	Ileibacterium valens
ASV1242	gi|1269801497|ref|NR_075051.2|	499	1573	74	499	121	546	0	426	98.826	421	5	0	0	85	85	324831	Lactobacillus gasseri ATCC 33323 = JCM 1131
ASV1243	gi|1193829135|ref|NR_147378.1|	451	1479	56	451	96	492	4.7e-146	401	90.274	362	30	8	9	88	88	1871035	Negativibacillus massiliensis
ASV1244	gi|1116030282|ref|NR_144740.1|	499	1466	84	425	77	417	1.91e-135	342	92.105	315	26	1	1	77	69	1776391	Romboutsia timonensis
ASV1244	gi|1116030282|ref|NR_144740.1|	499	1466	1	42	21	62	2.92e-14	42	100	42	0	0	0	77	8	1776391	Romboutsia timonensis
ASV1245	gi|1116030238|ref|NR_144696.1|	501	1478	84	426	88	429	2.46e-139	343	92.711	318	24	1	1	68	68	1414720	Clostridium saudiense
ASV1246	gi|1679775916|ref|NR_163638.1|	501	1454	1	402	1	401	4.09e-142	404	89.356	361	38	5	5	80	80	2025493	Blautia hominis
ASV1247	gi|219846899|ref|NR_026491.1|	483	1472	1	408	7	415	4.91e-166	410	92.439	379	28	3	3	84	84	84024	Clostridium disporicum
ASV1248	gi|1269801610|ref|NR_074793.2|	499	1530	1	428	28	454	1.47e-136	430	87.209	375	50	5	5	86	86	351091	Oscillibacter valericigenes
ASV1249	gi|1397641800|ref|NR_156909.1|	484	1459	194	484	198	488	1.14e-117	293	92.833	272	17	4	4	60	60	1862668	Ileibacterium valens
ASV1250	gi|265678438|ref|NR_028740.1|	498	1533	1	498	15	510	1.82e-165	505	87.921	444	45	14	16	100	100	100134	Anaerocolumna xylanovorans
ASV1251	gi|645321791|ref|NR_118675.1|	497	1453	4	432	31	450	1.15e-127	432	86.111	372	45	11	15	86	86	39492	[Eubacterium] siraeum
ASV1252	gi|645321810|ref|NR_118690.1|	460	1423	65	460	95	489	3.79e-132	396	88.131	349	46	1	1	86	86	411470	[Ruminococcus] gnavus ATCC 29149
ASV1253	gi|1193829163|ref|NR_147406.1|	496	1498	1	420	21	442	3.08e-153	423	89.598	379	40	4	4	85	85	1871024	Mordavella massiliensis
ASV1254	gi|1384992332|ref|NR_156081.1|	490	1411	1	490	10	487	2.96e-173	492	89.431	440	36	12	16	100	100	1469948	Kineothrix alysoides
ASV1255	gi|559795211|ref|NR_104800.1|	481	1522	1	481	17	497	0	481	93.347	449	32	0	0	100	100	290055	Faecalicatena fissicatena
ASV1256	gi|1397641800|ref|NR_156909.1|	492	1459	87	434	61	408	2.38e-149	348	93.966	327	21	0	0	71	71	1862668	Ileibacterium valens
ASV1257	gi|343201426|ref|NR_042152.1|	479	1456	10	479	1	470	3.79e-162	470	88.511	416	54	0	0	98	98	168384	Marvinbryantia formatexigens
ASV1258	gi|310974914|ref|NR_036777.1|	493	1418	1	443	6	446	3e-168	445	90.787	404	35	4	6	90	90	33039	[Ruminococcus] torques
ASV1259	gi|310974914|ref|NR_036777.1|	481	1418	1	481	6	484	0	483	91.718	443	34	4	6	100	100	33039	[Ruminococcus] torques
ASV1260	gi|1397641798|ref|NR_156907.1|	491	1492	1	491	21	499	8.18e-179	492	90.041	443	35	3	14	100	100	1912855	Faecalimonas umbilicata
ASV1261	gi|444439494|ref|NR_074809.1|	482	1535	1	482	23	502	1.35e-171	484	89.256	432	46	6	6	100	100	585394	Roseburia hominis A2-183
ASV1262	gi|219857539|ref|NR_025127.1|	484	1453	1	484	18	498	3.83e-162	485	88.041	427	53	5	5	100	100	140626	Lachnobacterium bovis
ASV1263	gi|1397641800|ref|NR_156909.1|	483	1459	1	483	6	488	0	484	93.388	452	30	2	2	100	100	1862668	Ileibacterium valens
ASV1264	gi|1109168036|ref|NR_144616.1|	499	1460	230	499	182	452	5.49e-111	272	93.382	254	15	3	3	54	54	1796646	Muribaculum intestinale
ASV1265	gi|1269801610|ref|NR_074793.2|	479	1530	1	479	28	508	2.28e-159	483	87.785	424	53	5	6	100	100	351091	Oscillibacter valericigenes
ASV1266	gi|636558732|ref|NR_114789.1|	482	1505	72	482	100	498	1.12e-122	415	86.506	359	36	16	20	85	85	1535	[Clostridium] leptum
ASV1267	gi|559795314|ref|NR_104907.1|	502	1446	236	502	201	467	5.53e-111	267	93.633	250	17	0	0	53	53	290054	Eubacterium coprostanoligenes
ASV1268	gi|1193829135|ref|NR_147378.1|	451	1479	56	451	96	492	2.17e-149	402	90.796	365	26	10	11	88	88	1871035	Negativibacillus massiliensis
ASV1269	gi|645321636|ref|NR_118554.1|	502	1475	1	438	1	436	2e-105	441	82.54	364	69	8	8	87	87	1297617	Intestinimonas butyriciproducens
ASV1270	gi|1397641800|ref|NR_156909.1|	494	1459	201	494	195	488	2.48e-124	295	93.898	277	16	2	2	60	60	1862668	Ileibacterium valens
ASV1271	gi|1397641800|ref|NR_156909.1|	480	1459	81	420	64	403	3.04e-138	340	92.647	315	25	0	0	71	71	1862668	Ileibacterium valens
ASV1272	gi|559795307|ref|NR_104899.1|	479	1480	1	479	1	479	0	479	92.067	441	38	0	0	100	100	384636	Bacteroides xylanolyticus
ASV1273	gi|631251954|ref|NR_113152.1|	490	1488	1	490	21	508	2.37e-149	494	86.235	426	58	9	10	100	100	28117	Alistipes putredinis
ASV1274	gi|1269801610|ref|NR_074793.2|	499	1530	1	428	28	454	6.62e-160	430	90.465	389	36	5	5	86	86	351091	Oscillibacter valericigenes
ASV1275	gi|310975204|ref|NR_037068.1|	480	1441	1	480	14	492	1.74e-170	482	89.212	430	47	5	5	100	100	29375	[Clostridium] xylanolyticum
ASV1276	gi|1397641800|ref|NR_156909.1|	493	1459	191	493	188	488	1.92e-120	305	92.459	282	17	6	6	61	61	1862668	Ileibacterium valens
ASV1277	gi|343205927|ref|NR_044425.1|	483	1510	1	483	20	497	1.08e-152	486	87.037	423	52	9	11	100	100	474960	Hydrogenoanaerobacterium saccharovorans
ASV1278	gi|1269801610|ref|NR_074793.2|	496	1530	1	496	28	508	1.87e-145	498	85.944	428	51	14	19	100	100	351091	Oscillibacter valericigenes
ASV1279	gi|1193829132|ref|NR_147375.1|	479	1487	1	479	21	498	8.44e-139	484	85.124	412	61	10	11	100	100	1870986	Colidextribacter massiliensis
ASV1280	gi|645321636|ref|NR_118554.1|	484	1475	1	484	1	483	1.05e-172	488	89.344	436	43	8	9	100	100	1297617	Intestinimonas butyriciproducens
ASV1281	gi|645321749|ref|NR_118643.1|	502	1390	84	438	11	366	1.53e-116	358	87.989	315	38	5	5	71	71	1432052	Eisenbergiella tayi
ASV1282	gi|559795101|ref|NR_104687.1|	482	1492	1	482	21	499	5.08e-141	487	85.626	417	57	11	13	100	100	537007	Blautia hansenii DSM 20583
ASV1283	gi|1193829127|ref|NR_147370.1|	481	1495	1	481	21	503	4.92e-161	488	87.91	429	47	10	12	100	100	1870988	Pseudoflavonifractor phocaeensis
ASV1284	gi|631251733|ref|NR_112931.1|	494	1490	1	494	21	511	5.4e-116	504	82.341	415	66	16	23	100	100	85831	Bacteroides acidifaciens
ASV1285	gi|645322566|ref|NR_119286.1|	488	1489	73	430	52	409	3.07e-143	358	92.179	330	28	0	0	73	73	69824	[Clostridium] cocleatum
ASV1286	gi|1116030238|ref|NR_144696.1|	501	1478	228	501	211	484	3.25e-123	274	95.62	262	12	0	0	55	55	1414720	Clostridium saudiense
ASV1287	gi|265678513|ref|NR_028816.1|	468	1508	1	390	21	409	1.71e-165	390	93.59	365	24	1	1	83	83	154288	Turicibacter sanguinis
ASV1288	gi|645321636|ref|NR_118554.1|	502	1475	1	438	1	436	4.15e-132	444	86.261	383	47	12	14	87	87	1297617	Intestinimonas butyriciproducens
ASV1289	gi|343205927|ref|NR_044425.1|	480	1510	1	480	20	497	1.78e-155	483	87.371	422	53	7	8	100	100	474960	Hydrogenoanaerobacterium saccharovorans
ASV1290	gi|1491509616|ref|NR_159147.1|	482	1463	1	482	8	486	2.26e-169	486	89.095	433	42	11	11	100	100	915180	Caecibacterium sporoformans
ASV1291	gi|507148045|ref|NR_102852.1|	481	1519	1	481	21	499	0	481	92.723	446	33	2	2	100	100	84030	[Clostridium] saccharolyticum
ASV1292	gi|310974914|ref|NR_036777.1|	481	1418	1	481	6	484	0	483	91.511	442	35	4	6	100	100	33039	[Ruminococcus] torques
ASV1293	gi|1397641800|ref|NR_156909.1|	484	1459	1	484	6	488	0	487	90.554	441	39	7	7	100	100	1862668	Ileibacterium valens
ASV1294	gi|219846899|ref|NR_026491.1|	487	1472	1	409	7	417	1.76e-175	411	93.674	385	24	2	2	84	84	84024	Clostridium disporicum
ASV1295	gi|645321783|ref|NR_118669.1|	479	1478	1	479	27	506	0	481	92.308	444	34	3	3	100	100	39479	[Clostridium] herbivorans
ASV1296	gi|1397641800|ref|NR_156909.1|	496	1459	94	441	61	408	1.13e-137	348	91.954	320	28	0	0	70	70	1862668	Ileibacterium valens
ASV1297	gi|1397641800|ref|NR_156909.1|	475	1459	1	475	6	488	8.02e-169	487	89.117	434	37	13	16	100	100	1862668	Ileibacterium valens
ASV1298	gi|1397641800|ref|NR_156909.1|	486	1459	84	426	61	403	1.42e-141	343	93.003	319	24	0	0	71	71	1862668	Ileibacterium valens
ASV1299	gi|631253128|ref|NR_114326.1|	451	1423	56	451	91	485	1.68e-150	398	90.955	362	31	3	5	88	88	1150298	Fusicatenibacter saccharivorans
ASV1300	gi|310974914|ref|NR_036777.1|	480	1418	1	480	6	484	0	480	91.042	437	42	1	1	100	100	33039	[Ruminococcus] torques
ASV1301	gi|1397641798|ref|NR_156907.1|	483	1492	1	483	21	499	6.31e-170	491	89.206	438	33	5	20	100	100	1912855	Faecalimonas umbilicata
ASV1302	gi|559795307|ref|NR_104899.1|	496	1480	1	416	1	424	1.12e-147	425	89.176	379	36	7	10	84	84	384636	Bacteroides xylanolyticus
ASV1303	gi|645321636|ref|NR_118554.1|	480	1475	1	480	1	483	6.27e-170	483	89.027	430	50	2	3	100	100	1297617	Intestinimonas butyriciproducens
ASV1304	gi|228716944|ref|NR_027557.1|	495	1482	1	495	16	496	8.55e-154	496	86.895	431	49	7	16	100	100	536231	Roseburia intestinalis L1-82
ASV1305	gi|310974914|ref|NR_036777.1|	500	1418	1	403	6	408	7.02e-120	404	85.891	347	55	2	2	81	81	33039	[Ruminococcus] torques
ASV1306	gi|1116030273|ref|NR_144731.1|	490	1495	1	490	21	498	0	490	90.408	443	35	8	12	100	100	1720294	Eisenbergiella massiliensis
ASV1307	gi|1397641801|ref|NR_156910.1|	484	1460	81	429	58	406	6.55e-145	350	93.143	326	22	2	2	72	72	1862672	Dubosiella newyorkensis
ASV1308	gi|631251867|ref|NR_113065.1|	492	1488	1	420	21	438	3.9e-162	420	91.19	383	35	2	2	85	85	762984	Bacteroides clarus YIT 12056
ASV1309	gi|1116030273|ref|NR_144731.1|	490	1495	1	490	21	498	0	491	90.631	445	32	8	14	100	100	1720294	Eisenbergiella massiliensis
ASV1310	gi|1397641800|ref|NR_156909.1|	493	1459	203	493	198	488	5.31e-126	293	94.539	277	12	4	4	59	59	1862668	Ileibacterium valens
ASV1311	gi|631251867|ref|NR_113065.1|	491	1488	1	491	21	509	1.37e-176	491	89.409	439	50	2	2	100	100	762984	Bacteroides clarus YIT 12056
ASV1312	gi|1397641801|ref|NR_156910.1|	478	1460	81	423	64	406	1.4e-141	344	93.023	320	22	2	2	72	72	1862672	Dubosiella newyorkensis
ASV1313	gi|631251867|ref|NR_113065.1|	492	1488	1	420	21	438	3.9e-162	420	91.19	383	35	2	2	85	85	762984	Bacteroides clarus YIT 12056
ASV1314	gi|1397641800|ref|NR_156909.1|	480	1459	81	420	64	403	6.54e-140	340	92.941	316	24	0	0	71	71	1862668	Ileibacterium valens
ASV1315	gi|1193829132|ref|NR_147375.1|	481	1487	1	481	21	498	2.36e-139	486	85.185	414	59	11	13	100	100	1870986	Colidextribacter massiliensis
ASV1316	gi|265678513|ref|NR_028816.1|	495	1508	82	495	74	486	3.9e-167	415	92.289	383	29	3	3	84	84	154288	Turicibacter sanguinis
ASV1317	gi|343198449|ref|NR_041882.1|	487	1525	1	487	22	500	4.99e-161	494	88.057	435	37	16	22	100	100	180332	Robinsoniella peoriensis
ASV1318	gi|1193829132|ref|NR_147375.1|	502	1487	1	433	21	454	2.55e-114	441	83.9	370	56	12	15	86	86	1870986	Colidextribacter massiliensis
ASV1319	gi|265678513|ref|NR_028816.1|	478	1508	93	425	77	408	8.48e-134	333	92.492	308	24	1	1	78	70	154288	Turicibacter sanguinis
ASV1319	gi|265678513|ref|NR_028816.1|	478	1508	1	42	21	62	1.3e-12	42	97.619	41	1	0	0	78	9	154288	Turicibacter sanguinis
ASV1320	gi|310975064|ref|NR_036928.1|	501	1431	1	403	6	406	5.4e-126	408	86.765	354	42	8	12	80	80	154046	Hungatella hathewayi
ASV1321	gi|1193829153|ref|NR_147396.1|	501	1453	1	403	1	401	5.32e-136	406	88.424	359	39	8	8	80	80	1917870	Lachnoclostridium pacaense
ASV1322	gi|507148045|ref|NR_102852.1|	491	1519	1	491	21	499	1.84e-150	493	86.613	427	50	10	16	100	100	84030	[Clostridium] saccharolyticum
ASV1323	gi|343202817|ref|NR_043297.1|	495	1424	1	432	11	441	4.18e-117	437	84.439	369	57	11	11	87	87	1565	Desulfotomaculum nigrificans
ASV1324	gi|672239008|ref|NR_125597.1|	477	1466	1	399	18	416	1.03e-172	399	93.985	375	24	0	0	84	84	1115758	Romboutsia ilealis
ASV1325	gi|1109168013|ref|NR_144605.1|	500	1510	1	426	34	463	8.64e-154	433	89.607	388	35	10	10	85	85	1796620	Acutalibacter muris
ASV1326	gi|559795148|ref|NR_104735.1|	482	1511	1	482	17	487	1.8e-150	484	86.983	421	48	11	15	100	100	45851	Butyrivibrio crossotus
ASV1327	gi|1397641800|ref|NR_156909.1|	487	1459	85	432	61	408	2.39e-139	348	92.241	321	27	0	0	71	71	1862668	Ileibacterium valens
ASV1328	gi|1109168025|ref|NR_144611.1|	482	808	84	482	38	436	2.33e-149	400	90.5	362	36	2	2	83	83	1417852	Flintibacter butyricus
ASV1329	gi|1116030238|ref|NR_144696.1|	470	1478	202	470	215	484	1.82e-125	270	96.667	261	8	1	1	57	57	1414720	Clostridium saudiense
ASV1330	gi|219846899|ref|NR_026491.1|	486	1472	1	426	7	432	1.05e-172	428	92.29	395	29	4	4	88	88	84024	Clostridium disporicum
ASV1331	gi|219846162|ref|NR_025752.1|	494	1559	1	453	21	464	6.83e-130	459	85.621	393	45	15	21	92	92	231025	Syntrophomonas curvata
ASV1332	gi|343205706|ref|NR_044093.1|	482	1523	1	482	21	498	5.11e-136	485	84.948	412	63	10	10	100	100	415015	Proteiniborus ethanoligenes
ASV1333	gi|645320349|ref|NR_117574.1|	488	1543	86	447	99	460	1.86e-135	364	90.659	330	30	4	4	74	74	33959	Lactobacillus johnsonii
ASV1334	gi|645321783|ref|NR_118669.1|	482	1478	1	482	27	506	1.35e-171	483	89.027	430	49	4	4	100	100	39479	[Clostridium] herbivorans
ASV1335	gi|1024974678|ref|NR_136763.1|	478	1523	1	478	20	509	1.41e-136	497	85.111	423	48	24	26	100	100	1564487	Herbinix hemicellulosilytica
ASV1336	gi|265678482|ref|NR_028785.1|	491	1529	1	491	22	502	2.37e-149	495	86.465	428	49	12	18	100	100	29347	[Clostridium] scindens
ASV1337	gi|310975204|ref|NR_037068.1|	499	1441	1	401	14	414	1.88e-145	403	89.826	362	37	4	4	80	80	29375	[Clostridium] xylanolyticum
