# Supplementary material for: Reduced calorie diet combined with NNMT inhibition establishes a distinct microbiome in DIO mice
Source: Sci Rep. 2022 Jan 10;12:484. doi: 10.1038/s41598-021-03670-5 (PMC8748953; doi:10.1038/s41598-021-03670-5)
Supplement: Supplementary file 10 — Supplementary Table S5. [file 41598_2021_3670_MOESM10_ESM.xlsx]

## Sheet: Supplementary Table S5
Supplementary Table S5. Correlations between the relative abundance of each genus in the cecal microbiome and the abundance of each epididymal white adipose tissue metabolite; correlations were run with and without outliers included (n=25 for all correlations prior to outlier removal). Nan, not a number
		Outliers Included						Outliers Excluded
Genus	Metabolite	Test Used	Additional Notes On How The Test Was Run	r	r2	P Value	B-H Corrected P Value (Q Value)	Test Run After Outliers Removed	Additional Notes On How The Test Was Run	Number of Outliers Removed	r After Outliers Removed	r2 After Outliers Removed	P Value After Outliers Removed	B-H Corrected P Value (Q Value) After Outliers Removed	Δr
Genus_ Lachnospiraceae UCG-008	Metabolome_lanosterol	Spearman's		0.536642	0.00888664	0.00568062	0.681312	Spearman's		1	0.720591	0.328766	7.14e-05	0.431063	0.18395
Unclassified Genus	Metabolome_galactinol	Pearson's	Both metabolite and genus log transformed.	0.551045	0.30365	0.00430548	0.681312	Spearman's		3	0.704886	0.425554	0.000249174	0.431063	0.153841
Genus_ [Eubacterium] coprostanoligenes group	Metabolome_cysteine	Pearson's	Both metabolite and genus log transformed.	0.453422	0.205592	0.0228216	0.686705	Pearson's	Both metabolite and genus log transformed.	4	0.71726	0.514462	0.000252609	0.431063	0.263838
Genus_ Parasutterella	Metabolome_linoleic acid	Spearman's		0.472783	0.107009	0.0170004	0.681312	Spearman's		3	0.697346	0.43589	0.000309573	0.431063	0.224563
Genus_ Parasutterella	Metabolome_tryptophan	Spearman's		0.568186	0.0789068	0.00304568	0.681312	Spearman's		3	0.69133	0.44945	0.000366435	0.431063	0.123144
Genus_ Erysipelatoclostridium	Metabolome_cysteine	Pearson's	Both metabolite and genus log transformed.	0.191502	0.0366732	0.359133	0.931863	Pearson's	Both metabolite and genus log transformed.	5	0.713065	0.508462	0.000416943	0.431063	0.521563
Genus_ Parasutterella	Metabolome_isoleucine	Spearman's		0.542027	0.0804376	0.00512858	0.681312	Spearman's		3	0.680034	0.417137	0.000497746	0.431063	0.138007
Genus_ Christensenellaceae R-7 group	Metabolome_phenylacetic acid	Spearman's		-0.239537	0.00325175	0.248806	0.911015	Spearman's		6	-0.715545	0.311199	0.000572109	0.431063	0.476008
Genus_ Bacteroides	Metabolome_tryptophan	Spearman's		0.411538	0.0087104	0.0409607	0.758256	Spearman's		3	0.672501	0.372182	0.000606178	0.431063	0.260963
Genus_ Bacteroides	Metabolome_isoleucine	Spearman's		0.359231	0.00218849	0.0777978	0.855932	Spearman's		3	0.671372	0.309202	0.000624061	0.431063	0.312141
Genus_ Lachnospiraceae UCG-006	Metabolome_lanosterol	Spearman's		0.524716	0.0875452	0.00708266	0.681312	Spearman's		3	0.668173	0.433656	0.000677197	0.431063	0.143457
Genus_ Parasutterella	Metabolome_leucine	Spearman's		0.548182	0.120031	0.00455368	0.681312	Spearman's		3	0.667608	0.485189	0.000686968	0.431063	0.119426
Genus_ Parasutterella	Metabolome_lysine	Spearman's		0.56934	0.0723433	0.00297353	0.681312	Spearman's		3	0.665914	0.383411	0.000717011	0.431063	0.0965733
Genus_ Lachnoclostridium	Metabolome_lanosterol	Spearman's		0.559723	0.142681	0.0036216	0.681312	Pearson's	Both metabolite and genus log transformed.	3	0.66533	0.442664	0.00072762	0.431063	0.105607
Genus_ Butyricicoccus	Metabolome_isocitric acid	Spearman's		-0.487853	0.0307462	0.0133638	0.681312	Spearman's		5	-0.685785	0.323071	0.000844141	0.465832	0.197932
Genus_ Lachnospiraceae UCG-001	Metabolome_alpha-aminoadipic acid	Spearman's		-0.440169	0.00811034	0.0276665	0.706951	Spearman's		5	-0.683221	0.402861	0.000898639	0.465832	0.243051
Genus_ Lachnospiraceae UCG-008	Metabolome_heptadecanoic acid	Spearman's		0.436923	1.01483e-05	0.0289711	0.706951	Spearman's		1	0.624348	0.303405	0.00111047	0.541778	0.187425
Genus_ Akkermansia	Metabolome_gluconic acid	Spearman's		0.703233	0.0792829	8.81762e-05	0.297792	Spearman's		4	0.656484	0.360034	0.00122801	0.56584	0.0467494
Genus_ Butyricicoccus	Metabolome_alpha-aminoadipic acid	Spearman's		-0.694631	0.0973359	0.000116781	0.297792	Spearman's		7	-0.693514	0.409381	0.00141389	0.602514	0.00111789
Genus_ Lachnospiraceae NK4A136 group	Metabolome_oleic acid	Spearman's		0.736154	0.360629	2.73211e-05	0.278675	Spearman's		3	0.636364	0.407437	0.00145289	0.602514	0.0997902
Genus_ Bacteroides	Metabolome_leucine	Spearman's		0.343846	0.00520356	0.0923801	0.858367	Spearman's		3	0.630717	0.382668	0.0016494	0.651435	0.286871
Genus_ Lachnospiraceae UCG-006	Metabolome_galactinol	Pearson's	Both metabolite and genus log transformed.	0.462978	0.214349	0.0197743	0.686705	Pearson's	Both metabolite and genus log transformed.	3	0.624155	0.389569	0.00190565	0.652677	0.161177
Genus_ Oscillibacter	Metabolome_1,5-anhydroglucitol	Spearman's		-0.386154	0.0173509	0.0565685	0.809189	Spearman's		3	-0.616036	0.329587	0.00226852	0.652677	0.229882
Genus_ Tyzzerella	Metabolome_lysine	Spearman's		0.358984	0.0436273	0.0780167	0.855932	Spearman's		3	0.614124	0.384225	0.00236196	0.652677	0.25514
Genus_ Roseburia	Metabolome_1-monostearin	Spearman's		0.447009	0.0797937	0.0250722	0.695611	Spearman's		4	0.626177	0.455263	0.00239143	0.652677	0.179168
Genus_ Butyricicoccus	Metabolome_citric acid	Spearman's		-0.446229	0.0331626	0.0253578	0.695611	Spearman's		5	-0.638354	0.360283	0.00245407	0.652677	0.192125
Genus_ Akkermansia	Metabolome_glycerol-3-galactoside	Spearman's		0.519915	0.0162081	0.00772351	0.681312	Spearman's		4	0.623985	0.359215	0.00250299	0.652677	0.104069
Unclassified Genus	Metabolome_conduritol-beta-epoxide	Pearson's	Both metabolite and genus log transformed.	0.338913	0.114862	0.0974639	0.858367	Pearson's	Both metabolite and genus log transformed.	3	0.60857	0.370358	0.00265205	0.652677	0.269657
Genus_ Ruminococcaceae UCG-013	Metabolome_oleic acid	Spearman's		0.670007	0.263141	0.000248323	0.50658	Spearman's		2	0.594703	0.237881	0.00276296	0.652677	0.0753037
Genus_ [Eubacterium] brachy group	Metabolome_pinitol	Spearman's		0.412364	0.151781	0.0405172	0.756914	Spearman's		4	0.618805	0.429412	0.00278398	0.652677	0.20644
Genus_ Lachnospiraceae NK4A136 group	Metabolome_glycerol-3-galactoside	Spearman's		0.48	0.0954479	0.0151693	0.681312	Spearman's		3	0.602484	0.291207	0.00300379	0.652677	0.122484
Genus_ Acetatifactor	Metabolome_lanosterol	Spearman's		0.413541	0.00891634	0.0398917	0.75073	Spearman's		2	0.590561	0.42284	0.00300852	0.652677	0.17702
Genus_ [Eubacterium] ventriosum group	Metabolome_cysteine	Spearman's		0.396822	0.00594943	0.0495274	0.78929	Spearman's		2	0.59046	0.44692	0.00301474	0.652677	0.193638
Genus_ Coriobacteriaceae UCG-002	Metabolome_cerotinic acid	Spearman's		-0.520351	0.0810359	0.00766346	0.681312	Spearman's		2	-0.588885	0.218467	0.00311298	0.652677	0.0685341
Unclassified Genus	Metabolome_glycerol-3-galactoside	Pearson's	Both metabolite and genus log transformed.	0.356185	0.126868	0.0805358	0.858367	Pearson's	Both metabolite and genus log transformed.	4	0.612755	0.375469	0.0031451	0.652677	0.25657
Genus_ Enterorhabdus	Metabolome_xylitol	Spearman's		-0.713406	0.141977	6.24453e-05	0.297792	Spearman's		5	-0.625237	0.271608	0.003199	0.652677	0.0881696
Genus_ [Eubacterium] ventriosum group	Metabolome_N-acetylaspartic acid	Spearman's		0.48201	0.0596338	0.0146891	0.681312	Spearman's		1	0.57636	0.207103	0.00319995	0.652677	0.0943501
Genus_ Fusicatenibacter	Metabolome_tocopherol gamma-	Spearman's		-0.360839	0.01116	0.0763812	0.855881	Spearman's		4	-0.611887	0.126242	0.0032	0.652677	0.251048
Genus_ Tyzzerella	Metabolome_leucine	Spearman's		0.334744	0.0918892	0.10192	0.870413	Spearman's		3	0.59774	0.380429	0.00330446	0.652677	0.262996
Genus_ Bacteroides	Metabolome_lysine	Spearman's		0.334615	3.2208e-05	0.10206	0.870413	Spearman's		3	0.595709	0.287835	0.00344072	0.652677	0.261093
Genus_ Ruminococcaceae UCG-009	Metabolome_isocitric acid	Spearman's		-0.440776	0.00621929	0.027428	0.706951	Spearman's		4	-0.608048	0.106784	0.00345244	0.652677	0.167272
Genus_ Lachnospiraceae UCG-001	Metabolome_lanosterol	Spearman's		0.454685	0.037668	0.0223983	0.686705	Spearman's		3	0.595366	0.24728	0.00346416	0.652677	0.140681
Genus_ Enterorhabdus	Metabolome_benzoic acid	Spearman's		0.374808	0.00420377	0.0648852	0.839679	Spearman's		6	0.635326	0.355611	0.00346666	0.652677	0.260518
Genus_ Roseburia	Metabolome_lanosterol	Spearman's		0.611389	0.392779	0.00116598	0.681312	Spearman's		1	0.571118	0.333889	0.00355799	0.652677	0.0402711
Genus_ Parasutterella	Metabolome_xanthosine	Spearman's		0.619735	0.465281	0.000953134	0.681312	Spearman's		1	0.570124	0.319807	0.00362956	0.652677	0.0496106
Genus_ Bifidobacterium	Metabolome_maltose	Spearman's		-0.0984754	0.0033385	0.639563	0.964379	Spearman's		6	-0.63128	0.191613	0.00374731	0.652677	0.532805
Genus_ Ileibacterium	Metabolome_alpha-aminoadipic acid	Spearman's		0.428462	0.0266608	0.0326048	0.740385	Spearman's		3	0.590062	0.243233	0.0038444	0.652677	0.161601
Genus_ Butyricicoccus	Metabolome_uric acid	Spearman's		-0.505756	0.0797404	0.00990187	0.681312	Spearman's		6	-0.629656	0.306399	0.00386509	0.652677	0.1239
Genus_ Tyzzerella	Metabolome_isoleucine	Spearman's		0.312428	0.0811174	0.12838	0.891783	Spearman's		3	0.589266	0.338402	0.00390441	0.652677	0.276838
Genus_ Butyricicoccus	Metabolome_1-monopalmitin	Spearman's		0.383569	0.000622506	0.0583862	0.812802	Spearman's		5	0.613045	0.366646	0.00405119	0.652677	0.229476
Genus_ Lachnoclostridium	Metabolome_galactinol	Pearson's	Both metabolite and genus log transformed.	0.456203	0.208121	0.0218981	0.686705	Spearman's		3	0.58684	0.280803	0.00409202	0.652677	0.130637
Genus_ Ruminiclostridium 5	Metabolome_uracil	Spearman's		-0.474322	0.0396629	0.0165955	0.681312	Spearman's		3	-0.58684	0.249331	0.00409202	0.652677	0.112518
Genus_ GCA-900066575	Metabolome_lanosterol	Spearman's		0.400462	0.00261856	0.0472885	0.779476	Spearman's		2	0.570793	0.351931	0.00444933	0.696238	0.170332
Genus_ Roseburia	Metabolome_threonic acid	Spearman's		0.41508	0.075865	0.0390854	0.75073	Spearman's		1	0.558817	0.208222	0.00453302	0.696238	0.143737
Genus_ Roseburia	Metabolome_2-monoolein	Spearman's		0.440854	0.109457	0.0273975	0.706951	Spearman's		1	0.557078	0.254618	0.00468752	0.701894	0.116224
Genus_ Enterorhabdus	Metabolome_phosphate	Spearman's		-0.593606	0.145313	0.00175942	0.681312	Spearman's		4	-0.590955	0.294418	0.00478733	0.701894	0.00265125
Genus_ [Eubacterium] nodatum group	Metabolome_galactinol	Spearman's		0.465049	0.0952481	0.0191596	0.681312	Spearman's		2	0.566444	0.0932115	0.00483385	0.701894	0.101395
Genus_ Lachnospiraceae NK4A136 group	Metabolome_linoleic acid	Spearman's		0.646923	0.352926	0.00047437	0.681312	Spearman's		4	0.58961	0.426136	0.00490835	0.701894	0.0573127
Genus_ Tyzzerella	Metabolome_tryptophan	Spearman's		0.351674	0.107561	0.0847247	0.858367	Spearman's		3	0.576271	0.344344	0.00499972	0.702842	0.224598
Genus_ [Eubacterium] coprostanoligenes group	Metabolome_succinate semialdehyde	Spearman's		-0.518462	0.0557546	0.00792688	0.681312	Spearman's		4	-0.585714	0.309201	0.00527342	0.722717	0.0672527
Genus_ Anaerotruncus	Metabolome_succinate semialdehyde	Spearman's		-0.426149	0.0117342	0.0336588	0.740385	Spearman's		3	-0.572971	0.136503	0.00531538	0.722717	0.146822
Genus_ Parasutterella	Metabolome_lauric acid	Spearman's		-0.237353	0.0118471	0.253276	0.913217	Spearman's		4	-0.582657	0.25661	0.00557542	0.745848	0.345303
Genus_ Lachnospiraceae UCG-008	Metabolome_palmitic acid	Spearman's		0.380769	0.0087826	0.0604057	0.821158	Spearman's		1	0.546957	0.356499	0.00567696	0.747377	0.166187
Genus_ Tyzzerella	Metabolome_cysteine	Spearman's		0.213159	7.63708e-05	0.306285	0.925414	Pearson's	Both metabolite and genus log transformed.	4	0.578473	0.334631	0.00601175	0.755392	0.365314
Genus_ Lachnoclostridium	Metabolome_dehydroascorbic acid	Spearman's		-0.464705	0.0322463	0.0192608	0.682153	Spearman's		6	-0.603774	0.252065	0.00619317	0.755392	0.139069
Genus_ Ruminococcaceae UCG-013	Metabolome_linoleic acid	Spearman's		0.562898	0.188553	0.00339557	0.681312	Spearman's		3	0.563263	0.345464	0.00634144	0.755392	0.000364345
Genus_ Tyzzerella	Metabolome_glycerol-3-galactoside	Spearman's		0.460177	0.112649	0.0206311	0.686705	Spearman's		3	0.562712	0.357335	0.00640423	0.755392	0.102535
Genus_ Coriobacteriaceae UCG-002	Metabolome_xylose	Spearman's		-0.0637799	0.12905	0.76198	0.980965	Spearman's		5	-0.585421	0.170499	0.00669127	0.755392	0.521641
Genus_ Butyricicoccus	Metabolome_2-monoolein	Spearman's		0.123977	0.0185951	0.554898	0.952867	Spearman's		4	0.570894	0.234683	0.00687382	0.755392	0.446917
Genus_ Clostridium sensu stricto 1	Metabolome_lanosterol	Spearman's		0.429043	0.0121546	0.0323439	0.740385	Spearman's		4	0.570786	0.224709	0.00688688	0.755392	0.141743
Genus_ Enterorhabdus	Metabolome_sucrose	Spearman's		-0.306241	0.00952951	0.136526	0.891783	Spearman's		6	-0.597188	0.19069	0.0069395	0.755392	0.290947
Genus_ [Eubacterium] ventriosum group	Metabolome_glycolic acid	Spearman's		-0.525473	0.249691	0.00698578	0.681312	Spearman's		0	-0.525473	0.249691	0.00698578	0.755392	2.98214e-10
Genus_ [Eubacterium] brachy group	Metabolome_urea	Spearman's		-0.577665	0.13625	0.0024949	0.681312	Spearman's		5	-0.58234	0.302834	0.00705757	0.755392	0.00467478
Genus_ Bifidobacterium	Metabolome_xylose	Spearman's		-0.471523	0.0543986	0.0173379	0.681312	Spearman's		6	-0.595865	0.366423	0.00709791	0.755392	0.124341
Genus_ GCA-900066575	Metabolome_linoleic acid	Spearman's		0.519231	0.0597544	0.00781873	0.681312	Spearman's		4	0.568831	0.42135	0.00712538	0.755392	0.0496004
Genus_ Bacteroides	Metabolome_salicylaldehyde	Spearman's		-0.217692	0.00177885	0.295866	0.923268	Spearman's		4	-0.567532	0.319187	0.00728758	0.755392	0.34984
Genus_ Lachnoclostridium	Metabolome_conduritol-beta-epoxide	Pearson's	Both metabolite and genus log transformed.	0.293089	0.0859012	0.155065	0.891783	Spearman's		3	0.555054	0.143206	0.00733243	0.755392	0.261965
Genus_ Lachnoclostridium	Metabolome_alpha-aminoadipic acid	Spearman's		-0.475385	0.0419017	0.0163206	0.681312	Spearman's		6	-0.592982	0.263845	0.00745321	0.755392	0.117598
Genus_ Enterorhabdus	Metabolome_lactic acid	Spearman's		-0.523113	0.135946	0.00729152	0.681312	Spearman's		3	-0.553891	0.321692	0.00748263	0.755392	0.0307777
Genus_ [Eubacterium] nodatum group	Metabolome_orotic acid	Spearman's		0.358436	0.00758051	0.0785052	0.85642	Spearman's		4	0.565713	0.429937	0.00751993	0.755392	0.207277
Genus_ Marvinbryantia	Metabolome_xylitol	Spearman's		-0.493468	0.0472012	0.0121846	0.681312	Spearman's		4	-0.564616	0.272758	0.00766286	0.755392	0.071148
Genus_ Blautia	Metabolome_methionine sulfoxide	Spearman's		-0.550769	0.0462497	0.00432885	0.681312	Spearman's		2	-0.540514	0.201804	0.00774963	0.755392	0.0102554
Genus_ Lachnospiraceae NK4A136 group	Metabolome_1-monoolein	Pearson's	Both metabolite and genus log transformed.	0.552622	0.305391	0.00417367	0.681312	Spearman's		3	0.551666	0.2671	0.00777713	0.755392	0.000955996
Genus_ Parasutterella	Metabolome_hypoxanthine	Spearman's		0.518561	0.125066	0.00791279	0.681312	Spearman's		2	0.539659	0.164151	0.00786628	0.755392	0.0210978
Genus_ Lactobacillus	Metabolome_1-monostearin	Spearman's		-0.353469	0.0169355	0.083039	0.858367	Spearman's		7	-0.604511	0.141876	0.00787427	0.755392	0.251043
Genus_ Oscillibacter	Metabolome_galactinol	Pearson's	Both metabolite and genus log transformed.	0.56244	0.316339	0.00342742	0.681312	Pearson's	Both metabolite and genus log transformed.	2	0.538444	0.289922	0.00803451	0.755392	0.0239957
Genus_ Blautia	Metabolome_phytol	Spearman's		0.556154	0.0354523	0.00389079	0.681312	Spearman's		2	0.537549	0.123864	0.00816038	0.755392	0.0186044
Genus_ Akkermansia	Metabolome_tryptophan	Spearman's		0.365211	1.48153e-06	0.0726282	0.850066	Spearman's		5	0.573364	0.251539	0.00821927	0.755392	0.208153
Genus_ [Eubacterium] coprostanoligenes group	Metabolome_oleic acid	Spearman's		0.481538	0.0762767	0.0148006	0.681312	Spearman's		3	0.548278	0.285292	0.00824385	0.755392	0.0667393
Genus_ Bacteroides	Metabolome_succinate semialdehyde	Spearman's		-0.458462	0.0454229	0.0211705	0.686705	Spearman's		2	-0.536561	0.148846	0.00830124	0.755392	0.0780997
Genus_ [Eubacterium] coprostanoligenes group	Metabolome_tryptophan	Spearman's		0.273077	0.0221054	0.186585	0.894948	Spearman's		4	0.55974	0.205191	0.00832582	0.755392	0.286663
Genus_ Oscillibacter	Metabolome_adenosine-5-monophosphate	Spearman's		-0.331538	0.0307307	0.105449	0.879228	Spearman's		6	-0.585965	0.269223	0.00837907	0.755392	0.254426
Genus_ [Eubacterium] nodatum group	Metabolome_cysteine	Spearman's		0.350405	0.00245673	0.0859323	0.858367	Spearman's		4	0.55805	0.196106	0.00856638	0.759115	0.207645
Genus_ Akkermansia	Metabolome_fructose	Spearman's		0.322109	0.00412167	0.116351	0.891783	Spearman's		6	0.582968	0.314457	0.00880192	0.759115	0.260859
Genus_ Ruminiclostridium 5	Metabolome_galactinol	Pearson's	Both metabolite and genus log transformed.	0.450866	0.20328	0.0236982	0.686705	Pearson's	Both metabolite and genus log transformed.	3	0.544166	0.296117	0.00884105	0.759115	0.0933
Genus_ Lachnospiraceae UCG-008	Metabolome_oleamide	Spearman's		0.346154	0.000747752	0.0900713	0.858367	Spearman's		1	0.521739	0.168805	0.00892607	0.759115	0.175585
Genus_ Ruminococcaceae UCG-009	Metabolome_xylose	Spearman's		0.15587	0.0121341	0.456868	0.940248	Spearman's		6	0.582011	0.0530673	0.00894046	0.759115	0.426141
Genus_ Ruminococcaceae UCG-014	Metabolome_1-monopalmitin	Spearman's		-0.0457021	0.0259905	0.828267	0.985821	Spearman's		5	-0.567889	0.059061	0.00900136	0.759115	0.522187
Genus_ Lachnospiraceae UCG-008	Metabolome_cerotinic acid	Spearman's		0.466923	0.0629953	0.018617	0.681312	Spearman's		1	0.52087	0.296281	0.00906105	0.759115	0.0539465
Genus_ Akkermansia	Metabolome_galactinol	Spearman's		0.383179	0.00202937	0.058664	0.813747	Spearman's		3	0.541961	0.182075	0.00917572	0.761034	0.158782
Genus_ Ruminococcus 1	Metabolome_lanosterol	Spearman's		0.487382	0.240217	0.0134668	0.681312	Spearman's		3	0.540052	0.385747	0.00947384	0.770399	0.0526696
Genus_ [Eubacterium] coprostanoligenes group	Metabolome_orotic acid	Spearman's		0.345518	0.00902497	0.0907035	0.858367	Pearson's	Both metabolite and genus log transformed.	5	0.564763	0.318957	0.0094744	0.770399	0.219245
Genus_ Ruminococcaceae UCG-009	Metabolome_citric acid	Spearman's		-0.383953	0.00414286	0.0581136	0.812249	Spearman's		4	-0.549687	0.120711	0.00984165	0.785988	0.165734
Unclassified Genus	Metabolome_epsilon-caprolactam	Spearman's		0.192308	0.0256209	0.357077	0.930461	Spearman's		9	0.623529	0.267321	0.00985565	0.785988	0.431222
Unclassified Genus	Metabolome_succinate semialdehyde	Spearman's		-0.470769	0.116116	0.0175425	0.681312	Spearman's		4	-0.548052	0.261643	0.0101082	0.795159	0.0772827
Genus_ Ruminiclostridium 5	Metabolome_conduritol-beta-epoxide	Pearson's	Both metabolite and genus log transformed.	0.347487	0.120747	0.0887576	0.858367	Pearson's	Both metabolite and genus log transformed.	3	0.535824	0.287108	0.0101624	0.795159	0.188337
Genus_ Parasutterella	Metabolome_uridine	Spearman's		0.569725	0.266516	0.00294981	0.681312	Spearman's		1	0.51359	0.110965	0.0102589	0.795206	0.056135
Genus_ Acetatifactor	Metabolome_oleic acid	Spearman's		0.598462	0.191767	0.00157619	0.681312	Spearman's		2	0.522727	0.236384	0.0104941	0.799453	0.0757343
Genus_ Bacteroides	Metabolome_oleic acid	Spearman's		0.562308	0.147063	0.00343667	0.681312	Spearman's		1	0.512174	0.139151	0.0105064	0.799453	0.0501338
Genus_ Lachnospiraceae UCG-008	Metabolome_stearic acid	Spearman's		0.336923	0.0065304	0.0995725	0.864904	Spearman's		1	0.511304	0.222483	0.0106609	0.801689	0.174381
Genus_ Butyricicoccus	Metabolome_xanthine	Spearman's		-0.452048	0.0797289	0.0232897	0.686705	Spearman's		6	-0.570626	0.200302	0.0107291	0.801689	0.118578
Genus_ Alistipes	Metabolome_salicylaldehyde	Spearman's		-0.150885	0.190344	0.471562	0.940248	Spearman's		5	-0.555724	0.312737	0.0109573	0.810983	0.404838
Genus_ Marvinbryantia	Metabolome_2-hydroxyglutaric acid	Spearman's		-0.451498	0.0833693	0.0234789	0.686705	Spearman's		2	-0.519609	0.131235	0.0110491	0.810983	0.0681103
Genus_ Erysipelatoclostridium	Metabolome_glycerol	Spearman's		0.209311	0.0285507	0.315303	0.925884	Spearman's		7	0.581612	0.323628	0.0113456	0.811266	0.372301
Genus_ Harryflintia	Metabolome_D-erythro-sphingosine	Spearman's		-0.491204	0.0315544	0.0126493	0.681312	Spearman's		2	-0.515584	0.222582	0.0118007	0.811266	0.0243799
Genus_ Lachnospiraceae UCG-001	Metabolome_dehydroabietic acid	Spearman's		0.314352	0.0223847	0.125921	0.891783	Spearman's		3	0.526554	0.254454	0.0118165	0.811266	0.212202
Genus_ Ruminococcaceae UCG-013	Metabolome_lanosterol	Spearman's		0.385742	0.0255568	0.056855	0.809189	Spearman's		2	0.514612	0.163108	0.0119884	0.811266	0.12887
Genus_ Bacteroides	Metabolome_galactinol	Pearson's	Both metabolite and genus log transformed.	0.481953	0.232279	0.0147026	0.681312	Pearson's	Both metabolite and genus log transformed.	1	0.503975	0.253991	0.0120388	0.811266	0.0220222
Genus_ Roseburia	Metabolome_1-monopalmitin	Spearman's		0.49548	0.22268	0.0117837	0.681312	Spearman's		2	0.513961	0.319328	0.0121155	0.811266	0.0184811
Genus_ Roseburia	Metabolome_cholestenone	Spearman's		0.425082	0.175958	0.0341542	0.740385	Spearman's		5	0.548872	0.0533279	0.0122022	0.811266	0.12379
Genus_ Coriobacteriaceae UCG-002	Metabolome_isocitric acid	Spearman's		0.516462	0.00263023	0.00821388	0.681312	Spearman's		4	0.535987	0.0981522	0.0122631	0.811266	0.019525
Genus_ Ruminococcaceae UCG-013	Metabolome_ethanolamine	Spearman's		-0.586786	0.132556	0.00204745	0.681312	Spearman's		4	-0.535936	0.202011	0.012273	0.811266	0.05085
Genus_ [Eubacterium] coprostanoligenes group	Metabolome_epsilon-caprolactam	Spearman's		0.0130769	0.0328268	0.950531	0.996804	Spearman's		9	0.608824	0.214511	0.0123152	0.811266	0.595747
Genus_ Parasutterella	Metabolome_phenylalanine	Spearman's		0.527024	0.100064	0.00679077	0.681312	Spearman's		2	0.511984	0.155899	0.0125082	0.811266	0.0150402
Genus_ Blautia	Metabolome_oleamide	Spearman's		0.504615	0.0920024	0.0100976	0.681312	Spearman's		1	0.50087	0.165262	0.0126653	0.811266	0.00374582
Genus_ Parasutterella	Metabolome_xanthine	Spearman's		0.58165	0.314357	0.00229007	0.681312	Spearman's		2	0.510996	0.170731	0.0127084	0.811266	0.0706545
Genus_ Parasutterella	Metabolome_arachidic acid	Spearman's		-0.552799	0.254998	0.0041591	0.681312	Spearman's		1	-0.500544	0.179092	0.0127326	0.811266	0.052255
Genus_ Parasutterella	Metabolome_valine	Spearman's		0.482016	0.0955086	0.0146878	0.681312	Spearman's		2	0.510502	0.176321	0.0128094	0.811266	0.0284858
Genus_ Ileibacterium	Metabolome_orotic acid	Spearman's		-0.437476	0.00205382	0.0287455	0.706951	Spearman's		2	-0.510134	0.263191	0.0128851	0.811266	0.0726575
Genus_ Bacteroides	Metabolome_glycerol-3-galactoside	Spearman's		0.557692	0.0948298	0.00377275	0.681312	Spearman's		2	0.509881	0.282896	0.0129372	0.811266	0.0478109
Genus_ Intestinimonas	Metabolome_citric acid	Spearman's		-0.281143	0.0031837	0.17339	0.89182	Spearman's		4	-0.532295	0.266263	0.0129923	0.811266	0.251153
Genus_ [Eubacterium] nodatum group	Metabolome_epsilon-caprolactam	Spearman's		0.134386	0.0328971	0.521884	0.946061	Spearman's		8	0.588092	0.240804	0.0130285	0.811266	0.453706
Genus_ Parasutterella	Metabolome_glutamic acid	Spearman's		0.460473	0.12171	0.0205391	0.686705	Spearman's		1	0.497934	0.196324	0.0132818	0.811266	0.0374612
Genus_ [Eubacterium] ventriosum group	Metabolome_mannose	Spearman's		0.472448	0.0138694	0.0170897	0.681312	Spearman's		3	0.51918	0.206208	0.0132839	0.811266	0.0467324
Genus_ Blautia	Metabolome_heptadecanoic acid	Spearman's		0.521538	0.160905	0.00750165	0.681312	Spearman's		1	0.497391	0.210455	0.0133985	0.811266	0.0241472
Genus_ Bacteroides	Metabolome_lauric acid	Spearman's		-0.163846	0.000482828	0.433862	0.939462	Spearman's		4	-0.52987	0.270078	0.0134902	0.811266	0.366024
Genus_ Intestinimonas	Metabolome_isocitric acid	Spearman's		-0.324336	0.00378969	0.113704	0.891783	Spearman's		4	-0.529686	0.281342	0.0135287	0.811266	0.20535
Genus_ Parasutterella	Metabolome_salicylaldehyde	Spearman's		-0.206578	0.0329095	0.321807	0.9262	Spearman's		4	-0.529393	0.144852	0.0135901	0.811266	0.322814
Genus_ Roseburia	Metabolome_erythrono-1,4-lactone	Spearman's		0.420465	0.0110614	0.0363646	0.744073	Spearman's		2	0.506054	0.0891234	0.0137491	0.811266	0.0855884
Genus_ Ileibacterium	Metabolome_myo-inositol	Spearman's		0.466923	0.194152	0.018617	0.681312	Spearman's		1	0.495652	0.257799	0.013778	0.811266	0.0287291
Genus_ Fusicatenibacter	Metabolome_2-deoxypentitol	Spearman's		-0.596883	0.106841	0.00163388	0.681312	Spearman's		4	-0.528437	0.139235	0.0137917	0.811266	0.068446
Genus_ Marvinbryantia	Metabolome_linolenic acid	Spearman's		0.418855	0.146625	0.0371621	0.746478	Spearman's		1	0.493879	0.290204	0.0141739	0.82431	0.0750247
Genus_ Lachnospiraceae UCG-008	Metabolome_1-hexadecanol	Spearman's		0.198462	0.0210504	0.341599	0.9262	Spearman's		2	0.503953	0.247358	0.0142122	0.82431	0.305491
Genus_ Blautia	Metabolome_glucose-1-phosphate	Spearman's		0.414615	0.00152584	0.0393274	0.75073	Spearman's		2	0.502964	0.144171	0.0144344	0.826803	0.088349
Genus_ Lactococcus	Metabolome_1-monostearin	Spearman's		0.0673206	0.016722	0.749171	0.980965	Spearman's		5	0.537796	0.35839	0.0144546	0.826803	0.470476
Genus_ Butyricicoccus	Metabolome_1-monostearin	Spearman's		0.337917	0.000921743	0.0985154	0.860628	Spearman's		7	0.563904	0.385206	0.0147917	0.835022	0.225987
Genus_ Christensenellaceae R-7 group	Metabolome_salicylic acid	Spearman's		-0.129498	2.55862e-05	0.537269	0.94943	Spearman's		6	-0.549535	0.197573	0.0147996	0.835022	0.420037
Genus_ Blautia	Metabolome_ascorbic acid	Spearman's		-0.355385	0.00154381	0.0812674	0.858367	Spearman's		4	-0.522078	0.146397	0.0151958	0.837053	0.166693
Genus_ Romboutsia	Metabolome_urea	Spearman's		-0.47739	0.166265	0.0158117	0.681312	Spearman's		1	-0.489456	0.192031	0.0152024	0.837053	0.0120654
Genus_ GCA-900066575	Metabolome_galactinol	Pearson's	Both metabolite and genus log transformed.	0.363828	0.132371	0.0737999	0.851511	Pearson's	Both metabolite and genus log transformed.	2	0.499504	0.249504	0.0152348	0.837053	0.135676
Genus_ Ruminiclostridium 9	Metabolome_succinate semialdehyde	Spearman's		-0.453077	0.0774776	0.0229385	0.686705	Spearman's		6	-0.547368	0.133713	0.0152795	0.837053	0.0942915
Genus_ Butyricicoccus	Metabolome_urea	Spearman's		-0.384464	0.0276663	0.0577517	0.810271	Spearman's		5	-0.533608	0.181381	0.0153887	0.837053	0.149144
Genus_ [Eubacterium] nodatum group	Metabolome_conduritol-beta-epoxide	Spearman's		0.362989	0.0364813	0.0745175	0.852106	Spearman's		2	0.498144	0.073184	0.015559	0.837053	0.135156
Genus_ Ruminococcaceae UCG-013	Metabolome_cholestenone	Spearman's		0.289733	0.108596	0.160068	0.891783	Spearman's		5	0.532028	0.0319776	0.0157535	0.837053	0.242296
Genus_ Lachnospiraceae UCG-006	Metabolome_glycerol-3-galactoside	Spearman's		0.198462	0.00298344	0.341599	0.9262	Pearson's	Both metabolite and genus log transformed.	4	0.519509	0.26989	0.0157947	0.837053	0.321048
Genus_ Roseburia	Metabolome_phosphate	Spearman's		-0.528948	0.28289	0.00655529	0.681312	Spearman's		3	-0.507201	0.274015	0.0159817	0.837053	0.0217465
Genus_ Erysipelatoclostridium	Metabolome_lanosterol	Spearman's		0.416779	0.0273233	0.0382102	0.75073	Pearson's		3	0.506577	0.25662	0.0161338	0.837053	0.0897976
Genus_ GCA-900066575	Metabolome_glycerol-3-galactoside	Spearman's		0.396923	3.10669e-05	0.0494639	0.78929	Pearson's	Both metabolite and genus log transformed.	3	0.505859	0.255894	0.0163098	0.837053	0.108936
Genus_ GCA-900066575	Metabolome_oleic acid	Spearman's		0.578462	0.176198	0.00245275	0.681312	Spearman's		2	0.495059	0.236141	0.0163156	0.837053	0.0834022
Genus_ Lachnospiraceae NK4A136 group	Metabolome_sorbitol	Spearman's		0.0407692	0.0410369	0.846575	0.989029	Spearman's		3	0.505364	0.176353	0.0164322	0.837053	0.464595
Genus_ Marvinbryantia	Metabolome_oleic acid	Spearman's		0.526536	0.217127	0.00685169	0.681312	Spearman's		1	0.483671	0.197727	0.0166388	0.837053	0.0428647
Genus_ Lachnospiraceae UCG-001	Metabolome_heptadecanoic acid	Spearman's		0.262024	0.0194898	0.205766	0.902589	Spearman's		3	0.503955	0.214289	0.0167847	0.837053	0.241931
Genus_ Romboutsia	Metabolome_pseudo uridine	Spearman's		-0.478161	0.0566012	0.0156198	0.681312	Spearman's		1	-0.4828	0.187938	0.0168644	0.837053	0.00463928
Genus_ Anaerotruncus	Metabolome_alpha-aminoadipic acid	Spearman's		-0.463172	0.0587408	0.0197162	0.686705	Spearman's		5	-0.527196	0.249936	0.0169125	0.837053	0.064024
Genus_ [Eubacterium] brachy group	Metabolome_fructose	Spearman's		-0.0982185	0.05091	0.640441	0.964407	Spearman's		7	0.553364	0.264928	0.0172073	0.837053	0.651582
Genus_ Parasutterella	Metabolome_1-monoolein	Spearman's		0.553183	0.25402	0.00412756	0.681312	Spearman's		2	0.491228	0.239661	0.0172965	0.837053	0.0619552
Genus_ Lachnospiraceae UCG-008	Metabolome_dehydroascorbic acid	Pearson's	Both metabolite and genus log transformed.	-0.42268	0.178659	0.0352903	0.743722	Spearman's		4	-0.513154	0.276455	0.0173587	0.837053	0.0904734
Genus_ Butyricicoccus	Metabolome_inosine	Spearman's		-0.473979	0.057055	0.0166852	0.681312	Spearman's		7	-0.55246	0.275933	0.0174282	0.837053	0.0784814
Genus_ [Eubacterium] brachy group	Metabolome_lanosterol	Spearman's		0.460901	0.219674	0.0204069	0.686705	Spearman's		4	0.512592	0.239584	0.0175027	0.837053	0.0516914
Genus_ [Eubacterium] ventriosum group	Metabolome_palmitoleic acid	Spearman's		-0.380161	0.0330421	0.0608513	0.82353	Spearman's		2	-0.489636	0.16649	0.0177178	0.837053	0.109475
Genus_ Enterorhabdus	Metabolome_sorbitol	Spearman's		-0.420262	0.0925099	0.0364643	0.744073	Spearman's		2	-0.489605	0.246487	0.0177262	0.837053	0.0693425
Genus_ Lachnospiraceae FCS020 group	Metabolome_ornithine	Spearman's		-0.186405	0.00604057	0.372305	0.936039	Spearman's		7	-0.550905	0.212536	0.0178133	0.837053	0.3645
Genus_ Lachnospiraceae FCS020 group	Metabolome_5'-deoxy-5'-methylthioadenosine	Spearman's		-0.274181	0.00179931	0.184738	0.894948	Spearman's		4	-0.511069	0.259748	0.0178981	0.837053	0.236887
Genus_ [Eubacterium] coprostanoligenes group	Metabolome_glycerol-3-galactoside	Spearman's		0.176154	0.00102756	0.399624	0.937741	Spearman's		4	0.51039	0.211129	0.0180766	0.837053	0.334236
Genus_ ASF356	Metabolome_succinate semialdehyde	Spearman's		-0.115151	0.176407	0.583618	0.955266	Spearman's		5	-0.522488	0.161987	0.0181062	0.837053	0.407337
Genus_ Lachnospiraceae UCG-006	Metabolome_oleic acid	Spearman's		0.445385	0.063043	0.0256698	0.69822	Spearman's		3	0.498588	0.150463	0.0181832	0.837053	0.0532038
Genus_ Lactococcus	Metabolome_cystine	Spearman's		-0.338911	0.0106015	0.0974656	0.858367	Spearman's		4	-0.509256	0.111163	0.0183778	0.837053	0.170345
Genus_ Ruminococcaceae UCG-009	Metabolome_methylmaleic acid	Spearman's		-0.204012	0.0700708	0.327988	0.9262	Spearman's		4	-0.509244	0.0988916	0.0183811	0.837053	0.305232
Genus_ [Eubacterium] nodatum group	Metabolome_succinate semialdehyde	Spearman's		-0.527147	0.0993631	0.00677555	0.681312	Spearman's		3	-0.497597	0.130602	0.0184515	0.837053	0.0295497
Genus_ Parasutterella	Metabolome_xylulose	Spearman's		0.536642	0.365912	0.00568062	0.681312	Spearman's		1	0.47619	0.159425	0.0186586	0.837053	0.0604512
Genus_ Lachnospiraceae UCG-008	Metabolome_lactic acid	Spearman's		-0.469231	0.0682778	0.0179661	0.681312	Spearman's		2	-0.486166	0.150372	0.0186654	0.837053	0.0169352
Genus_ Bacteroides	Metabolome_cysteine	Pearson's	Both metabolite and genus log transformed.	0.112735	0.0127091	0.591592	0.955962	Pearson's	Both metabolite and genus log transformed.	3	0.496493	0.246506	0.0187541	0.837053	0.383759
Genus_ Butyricicoccus	Metabolome_asparagine	Spearman's		-0.330308	0.0196107	0.106827	0.881885	Spearman's		5	-0.519475	0.244842	0.0189049	0.837053	0.189167
Genus_ Akkermansia	Metabolome_sorbitol	Spearman's		0.251299	0.000357042	0.225616	0.909495	Spearman's		3	0.49562	0.331942	0.0189962	0.837053	0.244322
Genus_ Anaerotruncus	Metabolome_trans-4-hydroxyproline	Spearman's		-0.472427	0.00857798	0.0170952	0.681312	Spearman's		2	-0.484881	0.20788	0.0190263	0.837053	0.012454
Genus_ Lachnospiraceae NK4A136 group	Metabolome_salicylaldehyde	Spearman's		-0.256923	0.00860289	0.215054	0.902589	Spearman's		6	-0.531579	0.185534	0.0191633	0.837053	0.274656
Genus_ A2	Metabolome_xylose	Spearman's		0.112684	0.00281632	0.591759	0.955962	Spearman's		8	0.560837	0.400834	0.0191773	0.837053	0.448153
Genus_ Parasutterella	Metabolome_stearic acid	Spearman's		-0.528948	0.228446	0.00655529	0.681312	Spearman's		1	-0.473581	0.138918	0.0194082	0.837053	0.0553667
Genus_ [Eubacterium] ventriosum group	Metabolome_orotic acid	Spearman's		0.301535	0.0221015	0.142966	0.891783	Spearman's		2	0.483367	0.288234	0.0194591	0.837053	0.181832
Genus_ Lachnospiraceae NK4A136 group	Metabolome_fructose	Pearson's	Both metabolite and genus log transformed.	0.0816901	0.00667327	0.697876	0.972596	Pearson's	Both metabolite and genus log transformed.	6	0.529787	0.280674	0.0196495	0.837053	0.448097
Genus_ Blautia	Metabolome_1-hexadecanol	Spearman's		0.477692	0.0176632	0.0157363	0.681312	Spearman's		2	0.482213	0.103554	0.0197941	0.837053	0.00452113
Genus_ [Eubacterium] brachy group	Metabolome_alpha-aminoadipic acid	Spearman's		-0.333865	0.000820246	0.102879	0.871741	Spearman's		6	-0.529001	0.275769	0.0198658	0.837053	0.195136
Genus_ Parasutterella	Metabolome_oleic acid	Spearman's		0.490479	0.208254	0.0128012	0.681312	Spearman's		1	0.471407	0.194274	0.0200515	0.837053	0.0190721
Genus_ [Eubacterium] nodatum group	Metabolome_glycerol-3-galactoside	Spearman's		0.32114	0.00323544	0.117516	0.891783	Spearman's		3	0.491377	0.181961	0.0202091	0.837053	0.170237
Genus_ Enterorhabdus	Metabolome_lanosterol	Spearman's		0.546523	0.231153	0.004703	0.681312	Spearman's		2	0.480565	0.233896	0.0202808	0.837053	0.0659581
Genus_ Butyricicoccus	Metabolome_phosphate	Spearman's		-0.300768	0.0176689	0.144036	0.891783	Spearman's		6	-0.527337	0.290499	0.0203299	0.837053	0.226569
Genus_ Blautia	Metabolome_stearic acid	Spearman's		0.474615	0.109808	0.0165193	0.681312	Spearman's		1	0.469565	0.220339	0.0206097	0.837053	0.00505017
Genus_ Akkermansia	Metabolome_isoleucine	Spearman's		0.338657	2.93413e-06	0.0977333	0.858367	Spearman's		5	0.513168	0.141325	0.0206677	0.837053	0.174511
Genus_ Erysipelatoclostridium	Metabolome_leucine	Spearman's		0.242016	0.000119423	0.243793	0.911015	Spearman's		5	0.513168	0.18882	0.0206677	0.837053	0.271152
Genus_ Ruminococcaceae UCG-009	Metabolome_succinate semialdehyde	Spearman's		-0.338967	0.0920285	0.0974066	0.858367	Spearman's		3	-0.489805	0.228928	0.0206741	0.837053	0.150837
Genus_ [Eubacterium] nodatum group	Metabolome_linoleic acid	Spearman's		0.506354	0.0977999	0.00980059	0.681312	Spearman's		4	0.500977	0.252054	0.0207024	0.837053	0.00537694
Genus_ Parasutterella	Metabolome_pimelic acid	Spearman's		-0.525101	0.230234	0.0070333	0.681312	Spearman's		1	-0.469232	0.163487	0.0207119	0.837053	0.0558685
Genus_ [Eubacterium] nodatum group	Metabolome_oleic acid	Spearman's		0.566808	0.165372	0.00313376	0.681312	Spearman's		2	0.478971	0.212368	0.0207606	0.837053	0.0878369
Genus_ [Eubacterium] brachy group	Metabolome_trans-4-hydroxyproline	Spearman's		-0.38938	0.0619693	0.0543617	0.797765	Spearman's		4	-0.500555	0.200376	0.020827	0.837053	0.111174
Genus_ Romboutsia	Metabolome_conduritol-beta-epoxide	Spearman's		0.459494	0.124191	0.0208446	0.686705	Spearman's		0	0.459494	0.124191	0.0208446	0.837053	3.42188e-10
Genus_ Ruminococcaceae UCG-014	Metabolome_zymosterol	Spearman's		0.01007	0.0198731	0.961897	0.997364	Spearman's		5	0.512243	0.318365	0.0209368	0.837053	0.502173
Genus_ Clostridium sensu stricto 1	Metabolome_dihydrocholesterol	Spearman's		0.552128	0.0575699	0.00421459	0.681312	Spearman's		5	0.512136	0.056772	0.0209683	0.837053	0.0399918
Genus_ Marvinbryantia	Metabolome_orotic acid	Spearman's		0.166037	0.0219437	0.427654	0.938563	Spearman's		3	0.488548	0.260443	0.0210519	0.837053	0.322511
Genus_ Roseburia	Metabolome_lactic acid	Spearman's		-0.510483	0.19785	0.00912418	0.681312	Spearman's		2	-0.477885	0.189517	0.0210928	0.837053	0.0325979
Genus_ Parasutterella	Metabolome_malic acid	Spearman's		0.508944	0.274291	0.00937157	0.681312	Spearman's		1	0.466623	0.26037	0.0215276	0.837437	0.0423208
Genus_ [Eubacterium] brachy group	Metabolome_dehydroabietic acid	Spearman's		0.396368	0.0859004	0.049812	0.790175	Spearman's		4	0.497257	0.286144	0.0218205	0.837437	0.100889
Genus_ Erysipelatoclostridium	Metabolome_cholestenone	Pearson's	Both metabolite and genus log transformed.	0.236579	0.0559695	0.254874	0.913217	Pearson's	Both metabolite and genus log transformed.	7	0.535323	0.28657	0.0220561	0.837437	0.298744
Genus_ Butyricicoccus	Metabolome_xanthosine	Spearman's		-0.475769	0.0422463	0.0162221	0.681312	Spearman's		5	-0.507916	0.1675	0.0222334	0.837437	0.0321472
Genus_ Bacteroides	Metabolome_arachidic acid	Spearman's		-0.295385	0.00853545	0.151707	0.891783	Spearman's		1	-0.464348	0.214777	0.0222599	0.837437	0.168963
Genus_ Ruminococcaceae UCG-014	Metabolome_galactinol	Spearman's		0.415272	0.144809	0.0389857	0.75073	Spearman's		4	0.495596	0.312779	0.0223351	0.837437	0.0803244
Genus_ Akkermansia	Metabolome_leucine	Spearman's		0.332115	0.000571255	0.104808	0.876261	Spearman's		5	0.507148	0.199661	0.0224699	0.837437	0.175034
Genus_ [Eubacterium] ventriosum group	Metabolome_guanosine	Spearman's		0.379509	0.0696271	0.061332	0.824225	Spearman's		1	0.46323	0.278681	0.022627	0.837437	0.0837207
Genus_ Marvinbryantia	Metabolome_5-aminovaleric acid	Spearman's		-0.383815	0.0413879	0.0582112	0.812249	Spearman's		2	-0.473028	0.170849	0.022631	0.837437	0.089213
Genus_ Bifidobacterium	Metabolome_beta-alanine	Spearman's		-0.484267	0.0449495	0.0141649	0.681312	Spearman's		9	-0.56446	0.170915	0.0227353	0.837437	0.0801926
Genus_ Enterorhabdus	Metabolome_fucose	Spearman's		-0.452514	0.0463188	0.0231299	0.686705	Spearman's		3	-0.481472	0.234144	0.0232837	0.837437	0.0289576
Genus_ Ruminiclostridium	Metabolome_ribonic acid	Spearman's		-0.343912	0.00562851	0.0923133	0.858367	Spearman's		2	-0.470966	0.24546	0.0233107	0.837437	0.127054
Genus_ Enterorhabdus	Metabolome_palmitoleic acid	Spearman's		-0.212676	0.0879338	0.307408	0.925515	Spearman's		3	-0.480046	0.1943	0.0237555	0.837437	0.26737
Genus_ Coriobacteriaceae UCG-002	Metabolome_nonadecanoic acid	Spearman's		-0.414181	0.0376242	0.039555	0.75073	Spearman's		2	-0.469103	0.110291	0.0239388	0.837437	0.0549226
Genus_ Harryflintia	Metabolome_isocitric acid	Spearman's		-0.445916	0.0395683	0.0254732	0.696585	Spearman's		4	-0.490516	0.154546	0.0239696	0.837437	0.0445997
Genus_ Parasutterella	Metabolome_succinate semialdehyde	Spearman's		-0.508944	0.197846	0.00937157	0.681312	Spearman's		2	-0.468989	0.167679	0.0239776	0.837437	0.0399546
Genus_ Blautia	Metabolome_sucrose	Spearman's		0.360769	0.00442189	0.0764419	0.855881	Spearman's		5	0.502256	0.383253	0.0240247	0.837437	0.141486
Genus_ [Eubacterium] brachy group	Metabolome_creatinine	Spearman's		-0.49614	0.117131	0.0116547	0.681312	Spearman's		6	-0.514752	0.181986	0.0241243	0.837437	0.0186122
Genus_ Lachnospiraceae FCS020 group	Metabolome_aniline	Spearman's		0.158675	0.00703835	0.448704	0.940248	Pearson's	Both metabolite and genus log transformed.	6	0.514727	0.264944	0.0241321	0.837437	0.356052
Genus_ Anaerotruncus	Metabolome_urea	Spearman's		-0.389897	0.0244382	0.0540144	0.797765	Spearman's		3	-0.478892	0.172798	0.0241428	0.837437	0.0889952
Genus_ Parasutterella	Metabolome_tyrosine	Spearman's		0.515099	0.0936195	0.00841439	0.681312	Spearman's		2	0.467013	0.111592	0.0246598	0.837437	0.0480865
Genus_ Ruminiclostridium 5	Metabolome_2-deoxypentitol	Spearman's		-0.537618	0.104103	0.00557701	0.681312	Pearson's		4	-0.488018	0.238161	0.0248072	0.837437	0.0496
Genus_ Akkermansia	Metabolome_salicylaldehyde	Spearman's		-0.121993	0.00990524	0.561297	0.955115	Spearman's		5	-0.499059	0.182398	0.0250855	0.837437	0.377066
Genus_ Oscillibacter	Metabolome_D-erythro-sphingosine	Spearman's		-0.434615	0.024042	0.0299282	0.723384	Spearman's		2	-0.465415	0.135054	0.0252224	0.837437	0.0307996
Genus_ Romboutsia	Metabolome_galactinol	Spearman's		0.446198	0.12324	0.0253694	0.695611	Spearman's		0	0.446198	0.12324	0.0253694	0.837437	1.05053e-10
Genus_ Tyzzerella	Metabolome_epsilon-caprolactam	Spearman's		0.0869565	0.0520685	0.679381	0.969861	Spearman's		8	0.539216	0.1244	0.0255037	0.837437	0.452259
Genus_ Blautia	Metabolome_4-aminobutyric acid	Spearman's		-0.240431	0.00330532	0.246991	0.911015	Spearman's		5	-0.497179	0.168526	0.0257265	0.837437	0.256749
Genus_ [Eubacterium] nodatum group	Metabolome_lanosterol	Spearman's		0.331023	0.0234483	0.106025	0.879228	Spearman's		2	0.463994	0.264188	0.0257313	0.837437	0.132972
Genus_ Lactobacillus	Metabolome_conduritol-beta-epoxide	Spearman's		-0.271371	0.0107147	0.189462	0.898842	Spearman's		5	-0.497066	0.161445	0.0257656	0.837437	0.225695
Genus_ Lachnoclostridium	Metabolome_zymosterol	Pearson's	Both metabolite and genus log transformed.	-0.0717741	0.00515152	0.73315	0.980035	Pearson's	Both metabolite and genus log transformed.	4	0.485229	0.235447	0.02577	0.837437	0.557003
Genus_ Bacteroides	Metabolome_phenylacetic acid	Spearman's		-0.325832	0.0237284	0.111952	0.891783	Spearman's		4	-0.485223	0.276582	0.0257722	0.837437	0.159391
Genus_ [Eubacterium] coprostanoligenes group	Metabolome_salicylaldehyde	Spearman's		-0.254615	0.150667	0.219347	0.902589	Spearman's		5	-0.496241	0.25089	0.0260515	0.837437	0.241625
Genus_ [Eubacterium] brachy group	Metabolome_galactinol	Spearman's		0.300343	0.0409442	0.144632	0.891783	Spearman's		4	0.483895	0.154578	0.0262408	0.837437	0.183552
Genus_ Oscillibacter	Metabolome_glycerol-alpha-phosphate	Spearman's		-0.353077	0.0179863	0.0834046	0.858367	Spearman's		3	-0.472614	0.225752	0.02634	0.837437	0.119537
Genus_ Lachnospiraceae UCG-001	Metabolome_trans-4-hydroxyproline	Spearman's		-0.362832	0.0405618	0.0746523	0.852692	Spearman's		3	-0.472316	0.240029	0.0264481	0.837437	0.109485
Genus_ Ruminococcaceae NK4A214 group	Metabolome_sophorose	Spearman's		-0.19541	2.06505e-05	0.349224	0.92852	Spearman's		3	-0.472218	0.21257	0.0264838	0.837437	0.276809
Genus_ Lachnospiraceae NK4A136 group	Metabolome_maltotriose	Spearman's		-0.280769	0.0166986	0.173986	0.892076	Pearson's	Both metabolite and genus log transformed.	6	-0.507589	0.257646	0.0265203	0.837437	0.22682
Genus_ Butyricicoccus	Metabolome_trans-4-hydroxyproline	Spearman's		-0.492777	0.0411537	0.0123251	0.681312	Spearman's		4	-0.482262	0.26024	0.0268262	0.837437	0.0105142
Genus_ Ruminococcus 1	Metabolome_fructose	Spearman's		0.0469954	0.03513	0.823481	0.985399	Spearman's		6	0.506375	0.111524	0.0269441	0.837437	0.459379
Genus_ Bacteroides	Metabolome_tyrosine	Spearman's		0.386154	0.00744856	0.0565685	0.809189	Spearman's		2	0.459486	0.143631	0.0274009	0.837437	0.0733323
Genus_ Bifidobacterium	Metabolome_xanthosine	Spearman's		0.26878	0.0104177	0.193889	0.899035	Spearman's		3	0.469193	0.162415	0.0276026	0.837437	0.200413
Genus_ Romboutsia	Metabolome_uracil	Spearman's		-0.440247	0.112258	0.0276359	0.706951	Spearman's		0	-0.440247	0.112258	0.0276359	0.837437	1.6556e-10
Genus_ Erysipelatoclostridium	Metabolome_erythrono-1,4-lactone	Spearman's		0.413621	0.020432	0.0398497	0.75073	Spearman's		4	0.480026	0.043717	0.0276449	0.837437	0.0664054
Genus_ Butyricicoccus	Metabolome_ribulose-5-phosphate	Spearman's		-0.373347	0.0196233	0.0660212	0.842963	Spearman's		8	-0.532539	0.215025	0.0277517	0.837437	0.159192
Genus_ Parasutterella	Metabolome_inosine	Spearman's		0.516638	0.156756	0.00818828	0.681312	Spearman's		3	0.468794	0.184415	0.027753	0.837437	0.0478437
Genus_ Butyricicoccus	Metabolome_D-erythro-sphingosine	Spearman's		-0.331203	0.00700094	0.105823	0.879228	Spearman's		4	-0.479656	0.245805	0.0277824	0.837437	0.148452
Genus_ Christensenellaceae R-7 group	Metabolome_1,5-anhydroglucitol	Spearman's		-0.332593	0.00703585	0.104278	0.875908	Spearman's		4	-0.479223	0.315448	0.0279435	0.837437	0.14663
Genus_ Tyzzerella	Metabolome_1-hexadecanol	Spearman's		-0.425164	0.058258	0.034116	0.740385	Spearman's		3	-0.468229	0.143025	0.027967	0.837437	0.0430658
Genus_ Blautia	Metabolome_citric acid	Spearman's		-0.192308	0.000392794	0.357077	0.930461	Spearman's		3	-0.468097	0.25507	0.0280172	0.837437	0.275789
Genus_ Lachnospiraceae FCS020 group	Metabolome_aconitic acid	Pearson's	Both metabolite and genus log transformed.	-0.28142	0.0791971	0.172948	0.891783	Spearman's		5	-0.490574	0.191188	0.0280819	0.837437	0.209155
Genus_ Roseburia	Metabolome_dihydrocholesterol	Spearman's		0.503174	0.274723	0.0103495	0.681312	Spearman's		2	0.457623	0.179865	0.0281157	0.837437	0.0455508
Genus_ Roseburia	Metabolome_isothreonic acid	Spearman's		0.22312	0.00333973	0.283687	0.922982	Spearman's		2	0.457623	0.133224	0.0281157	0.837437	0.234503
Genus_ Bacteroides	Metabolome_phenylalanine	Spearman's		0.359231	0.00559822	0.0777978	0.855932	Spearman's		2	0.45751	0.134459	0.0281596	0.837437	0.0982791
Genus_ [Eubacterium] brachy group	Metabolome_conduritol-beta-epoxide	Spearman's		0.263455	0.00872554	0.20321	0.902589	Spearman's		4	0.476153	0.10302	0.0291092	0.837437	0.212698
Genus_ Lachnospiraceae UCG-008	Metabolome_nonadecanoic acid	Spearman's		0.278462	6.45214e-05	0.177701	0.894948	Spearman's		1	0.445217	0.347088	0.029246	0.837437	0.166756
Genus_ Ruminococcaceae UCG-013	Metabolome_succinate semialdehyde	Spearman's		-0.49663	0.154134	0.0115595	0.681312	Spearman's		3	-0.464762	0.118526	0.029309	0.837437	0.0318672
Genus_ Coriobacteriaceae UCG-002	Metabolome_inulotriose	Spearman's		-0.185117	0.00148017	0.375676	0.936078	Spearman's		5	-0.487056	0.233626	0.029404	0.837437	0.301938
Genus_ Bifidobacterium	Metabolome_adenosine	Spearman's		-0.0919104	0.398438	0.662147	0.96935	Spearman's		3	-0.464081	0.0086976	0.0295787	0.837437	0.372171
Genus_ Anaerotruncus	Metabolome_zymosterol	Spearman's		0.113768	0.0236878	0.588175	0.955266	Spearman's		3	0.464065	0.260587	0.0295852	0.837437	0.350296
Genus_ Ruminococcaceae UCG-014	Metabolome_epsilon-caprolactam	Spearman's		-0.0127811	0.0243316	0.951649	0.996804	Spearman's		10	0.560893	0.0383413	0.0296132	0.837437	0.573674
Genus_ Acetatifactor	Metabolome_galactinol	Pearson's	Both metabolite and genus log transformed.	0.359485	0.12923	0.0775722	0.855932	Pearson's	Both metabolite and genus log transformed.	2	0.453738	0.205878	0.029654	0.837437	0.0942525
Genus_ Erysipelatoclostridium	Metabolome_maleimide	Spearman's		0.157014	0.00460926	0.45353	0.940248	Spearman's		6	0.498902	0.163884	0.0296717	0.837437	0.341888
Genus_ Romboutsia	Metabolome_isocitric acid	Spearman's		-0.352276	0.0212985	0.0841564	0.858367	Spearman's		2	-0.453684	0.173061	0.0296758	0.837437	0.101408
Genus_ Enterorhabdus	Metabolome_threonic acid	Spearman's		0.294299	3.71986e-05	0.153288	0.891783	Spearman's		2	0.453466	0.196696	0.029764	0.837437	0.159167
Genus_ Ruminococcaceae UCG-013	Metabolome_ethylsuccinate	Spearman's		0.00462339	0.0120479	0.982501	0.999982	Spearman's		6	0.498243	0.191791	0.0299225	0.837437	0.493619
Genus_ Intestinimonas	Metabolome_dehydroascorbic acid	Spearman's		-0.24976	0.011161	0.228566	0.910372	Spearman's		5	-0.485275	0.0738416	0.0300914	0.837437	0.235516
Genus_ Parasutterella	Metabolome_2-monoolein	Spearman's		0.468936	0.180896	0.0180481	0.681312	Spearman's		1	0.44314	0.158554	0.0300998	0.837437	0.0257965
Genus_ Ruminococcaceae UCG-014	Metabolome_2-hydroxyglutaric acid	Spearman's		-0.396989	0.0113927	0.0494228	0.78929	Spearman's		5	-0.484802	0.164457	0.0302764	0.837437	0.087813
Genus_ Lactobacillus	Metabolome_3,4-dihydroxycinnamic acid	Spearman's		-0.523884	0.0841805	0.00719051	0.681312	Spearman's		8	-0.524823	0.206453	0.0305366	0.837437	0.000939452
Genus_ Erysipelatoclostridium	Metabolome_isoleucine	Spearman's		0.240862	0.000451103	0.246119	0.911015	Spearman's		5	0.483823	0.179023	0.0306616	0.837437	0.242961
Genus_ Ruminococcaceae UCG-013	Metabolome_monomyristin	Spearman's		0.276633	0.245501	0.180684	0.894948	Spearman's		5	0.483799	0.130934	0.0306708	0.837437	0.207166
Genus_ Lachnospiraceae UCG-008	Metabolome_pentadecanoic acid	Spearman's		0.222308	0.0152833	0.285489	0.922982	Spearman's		3	0.461321	0.252204	0.030691	0.837437	0.239014
Genus_ GCA-900066575	Metabolome_succinate semialdehyde	Spearman's		-0.52	0.156097	0.00771182	0.681312	Spearman's		3	-0.461321	0.195616	0.030691	0.837437	0.0586787
Genus_ Blautia	Metabolome_N-carbamoylaspartate	Spearman's		0.350019	0.00904916	0.0863012	0.858367	Spearman's		2	0.45115	0.0874543	0.0307152	0.837437	0.101131
Genus_ Lachnospiraceae UCG-001	Metabolome_conduritol-beta-epoxide	Spearman's		0.375216	0.073666	0.0645702	0.839679	Spearman's		3	0.461147	0.0792523	0.0307623	0.837437	0.0859308
Genus_ Alistipes	Metabolome_succinate semialdehyde	Spearman's		-0.505004	0.0996988	0.0100306	0.681312	Spearman's		4	-0.471582	0.262385	0.0309161	0.837437	0.0334223
Genus_ Lachnospiraceae UCG-008	Metabolome_oleic acid	Spearman's		0.496154	0.185081	0.0116519	0.681312	Spearman's		1	0.44087	0.217148	0.0310554	0.837437	0.0552843
Genus_ Romboutsia	Metabolome_4-aminobutyric acid	Spearman's		-0.346673	0.0315977	0.0895577	0.858367	Spearman's		4	-0.471133	0.131851	0.031098	0.837437	0.12446
Genus_ Lachnospiraceae NK4A136 group	Metabolome_lauric acid	Spearman's		-0.248462	0.00785007	0.231073	0.910372	Spearman's		6	-0.494737	0.0837196	0.0312829	0.837437	0.246275
Genus_ Ruminiclostridium	Metabolome_2-deoxypentitol	Spearman's		-0.454685	0.0351531	0.0223983	0.686705	Spearman's		2	-0.449691	0.185855	0.0313269	0.837437	0.00499441
Genus_ [Eubacterium] coprostanoligenes group	Metabolome_lanosterol	Spearman's		0.374303	0.0328163	0.0652762	0.840678	Spearman's		3	0.459757	0.21345	0.031336	0.837437	0.0854544
Genus_ Lactococcus	Metabolome_2-hydroxyglutaric acid	Spearman's		0.375072	0.0116808	0.0646813	0.839679	Spearman's		3	0.459757	0.118313	0.031336	0.837437	0.084685
Genus_ Ruminiclostridium 9	Metabolome_galactinol	Pearson's	Both metabolite and genus log transformed.	0.467192	0.218268	0.0185403	0.681312	Pearson's	Both metabolite and genus log transformed.	5	0.482	0.232324	0.031389	0.837437	0.0148078
Genus_ Enterorhabdus	Metabolome_pyruvic acid	Spearman's		-0.409555	0.0808046	0.0420414	0.768773	Spearman's		3	-0.459537	0.27186	0.0314278	0.837437	0.0499812
Genus_ Lachnospiraceae UCG-008	Metabolome_benzoic acid	Spearman's		0.128462	0.0478442	0.540559	0.94943	Spearman's		4	0.47013	0.188803	0.031508	0.837437	0.341668
Genus_ Anaerotruncus	Metabolome_galactinol	Spearman's		0.501448	0.0287149	0.0106579	0.681312	Spearman's		2	0.4488	0.101193	0.0317052	0.837437	0.0526483
Genus_ Christensenellaceae R-7 group	Metabolome_arachidic acid	Spearman's		-0.040619	0.0498133	0.847134	0.989326	Spearman's		3	-0.458858	0.185403	0.0317115	0.837437	0.418239
Genus_ Bacteroides	Metabolome_linoleic acid	Spearman's		0.513077	0.246712	0.00871943	0.681312	Spearman's		2	0.448617	0.133659	0.0317834	0.837437	0.0644603
Genus_ Ruminiclostridium 9	Metabolome_lanosterol	Spearman's		0.48894	0.102158	0.0131285	0.681312	Spearman's		5	0.480632	0.267969	0.0319436	0.837437	0.00830834
Genus_ Enterorhabdus	Metabolome_4-aminobutyric acid	Spearman's		-0.522251	0.070098	0.00740601	0.681312	Spearman's		6	-0.492965	0.140569	0.0319887	0.837437	0.0292858
Genus_ Bacteroides	Metabolome_gluconic acid	Spearman's		0.280823	0.00540509	0.1739	0.892076	Spearman's		3	0.458063	0.108473	0.0320468	0.837437	0.177239
Genus_ Lachnospiraceae UCG-006	Metabolome_linoleic acid	Spearman's		0.395385	0.0399105	0.0504337	0.791228	Spearman's		5	0.479699	0.149738	0.0323261	0.837437	0.0843146
Genus_ [Eubacterium] nodatum group	Metabolome_glycerol	Spearman's		0.1263	0.0228098	0.54745	0.950145	Spearman's		6	0.491876	0.0994963	0.0324285	0.837437	0.365576
Genus_ Ruminococcaceae UCG-013	Metabolome_palmitic acid	Spearman's		0.354075	0.045018	0.0824752	0.858367	Spearman's		2	0.446646	0.170974	0.0326342	0.837437	0.0925714
Genus_ Coriobacteriaceae UCG-002	Metabolome_dihydrocholesterol	Spearman's		-0.400958	0.0797835	0.0469895	0.779476	Spearman's		3	-0.456302	0.203855	0.0327988	0.837437	0.0553441
Genus_ Ruminiclostridium 5	Metabolome_lyxitol	Spearman's		-0.379688	0.0305447	0.0611995	0.82353	Spearman's		5	-0.478375	0.273519	0.0328752	0.837437	0.098687
Genus_ Acetatifactor	Metabolome_succinate semialdehyde	Spearman's		-0.497692	0.158644	0.0113554	0.681312	Spearman's		3	-0.455675	0.165628	0.0330701	0.837437	0.0420175
Genus_ Lachnospiraceae UCG-008	Metabolome_glucose-6-phosphate	Spearman's		-0.331538	0.00130282	0.105449	0.879228	Spearman's		2	-0.445652	0.114969	0.0330703	0.837437	0.114114
Genus_ Ruminococcaceae UCG-009	Metabolome_itaconic acid	Spearman's		-0.2415	0.0412641	0.244833	0.911015	Spearman's		5	-0.477729	0.0683902	0.0331459	0.837437	0.23623
Genus_ Harryflintia	Metabolome_conduritol-beta-epoxide	Spearman's		0.506785	0.0210336	0.0097281	0.681312	Spearman's		2	0.445345	0.320171	0.033206	0.837437	0.0614397
Genus_ Ruminiclostridium 5	Metabolome_pseudo uridine	Spearman's		-0.585338	0.0234734	0.00211352	0.681312	Spearman's		4	-0.466038	0.219577	0.0332241	0.837437	0.119299
Genus_ Oscillibacter	Metabolome_maltose	Spearman's		-0.0176923	7.13476e-06	0.933105	0.995415	Spearman's		6	-0.489474	0.168768	0.0334153	0.837437	0.471781
Genus_ Ruminococcus 1	Metabolome_alpha-aminoadipic acid	Spearman's		-0.341295	0.012745	0.094984	0.858367	Spearman's		6	-0.48944	0.095823	0.0334294	0.837437	0.148145
Genus_ Enterorhabdus	Metabolome_glycerol-3-galactoside	Spearman's		-0.202234	0.000345439	0.33231	0.9262	Spearman's		3	-0.454623	0.170045	0.0335289	0.837437	0.252389
Genus_ [Eubacterium] coprostanoligenes group	Metabolome_cystine	Spearman's		0.296923	0.0207548	0.149486	0.891783	Spearman's		4	0.464935	0.162618	0.0336992	0.837437	0.168012
Genus_ Ruminococcaceae UCG-013	Metabolome_uracil	Spearman's		-0.315932	0.017371	0.123927	0.891783	Spearman's		2	-0.44318	0.197931	0.0341748	0.837437	0.127248
Genus_ Roseburia	Metabolome_terephthalic acid	Spearman's		0.219273	0.016597	0.292286	0.923093	Spearman's		4	0.463787	0.127798	0.0341993	0.837437	0.244514
Genus_ Acetatifactor	Metabolome_orotic acid	Spearman's		0.26818	0.0178847	0.194924	0.899651	Pearson's	Both metabolite and genus log transformed.	4	0.463769	0.215081	0.0342074	0.837437	0.195588
Genus_ Blautia	Metabolome_butylamine	Spearman's		0.313077	0.00243868	0.127547	0.891783	Spearman's		4	0.463636	0.107349	0.0342653	0.837437	0.150559
Genus_ Enterorhabdus	Metabolome_inulotriose	Spearman's		-0.372111	0.0396699	0.0669934	0.842963	Spearman's		5	-0.474936	0.286275	0.0343361	0.837437	0.102824
Genus_ Lachnospiraceae UCG-008	Metabolome_trans-4-hydroxyproline	Spearman's		-0.402308	0.0294595	0.0461839	0.779476	Spearman's		1	-0.433043	0.12592	0.0345364	0.837437	0.0307358
Genus_ Lachnospiraceae FCS020 group	Metabolome_5-aminovaleric acid	Spearman's		-0.272395	0.000103711	0.187732	0.897311	Spearman's		4	-0.462892	0.247635	0.0345933	0.837437	0.190497
Genus_ Marvinbryantia	Metabolome_pyruvic acid	Spearman's		-0.296392	0.0651332	0.150249	0.891783	Spearman's		2	-0.44202	0.206205	0.0347029	0.837437	0.145628
Genus_ [Eubacterium] nodatum group	Metabolome_2-hydroxyglutaric acid	Spearman's		-0.429727	0.0282979	0.0320394	0.740385	Spearman's		3	-0.450665	0.137882	0.0353006	0.837437	0.020938
Genus_ Roseburia	Metabolome_heptadecanoic acid	Spearman's		0.480092	0.221032	0.0151469	0.681312	Spearman's		1	0.431398	0.18046	0.0353062	0.837437	0.0486942
Genus_ Lactococcus	Metabolome_heptadecanoic acid	Spearman's		0.496249	0.138893	0.0116333	0.681312	Spearman's		2	0.440326	0.0923139	0.0354859	0.837437	0.0559231
Genus_ Lachnospiraceae FCS020 group	Metabolome_aspartic acid	Pearson's	Both metabolite and genus log transformed.	-0.204362	0.0417639	0.32714	0.9262	Spearman's		4	-0.460789	0.253872	0.0355326	0.837437	0.256427
Genus_ Enterorhabdus	Metabolome_dihydrocholesterol	Spearman's		0.486133	0.0476861	0.0137433	0.681312	Spearman's		3	0.450099	0.170997	0.0355596	0.837437	0.0360337
Genus_ Ruminococcaceae UCG-014	Metabolome_succinic acid	Spearman's		-0.531771	0.0366631	0.00622206	0.681312	Spearman's		4	-0.46061	0.16615	0.0356132	0.837437	0.0711608
Genus_ Ruminococcaceae UCG-014	Metabolome_conduritol-beta-epoxide	Spearman's		0.398227	0.105042	0.0486532	0.787719	Spearman's		4	0.46061	0.35785	0.0356132	0.837437	0.0623832
Genus_ Erysipelatoclostridium	Metabolome_tryptophan	Spearman's		0.245864	5.65693e-06	0.236146	0.910372	Spearman's		5	0.471783	0.126298	0.0357189	0.837437	0.22592
Genus_ Lachnospiraceae FCS020 group	Metabolome_oleamide	Spearman's		0.254959	0.0091136	0.218704	0.902589	Spearman's		4	0.460138	0.135494	0.0358273	0.837437	0.205179
Genus_ [Eubacterium] brachy group	Metabolome_butylamine	Spearman's		-0.0706552	0.0977826	0.737165	0.980069	Spearman's		7	0.496917	0.234342	0.0359116	0.837437	0.567572
Genus_ Akkermansia	Metabolome_oleic acid	Spearman's		0.203194	0.00266659	0.329972	0.9262	Spearman's		3	0.44928	0.177164	0.0359378	0.837437	0.246085
Genus_ Ruminiclostridium	Metabolome_methionine sulfoxide	Spearman's		-0.354299	0.0105739	0.0822676	0.858367	Spearman's		2	-0.439338	0.104524	0.0359491	0.837437	0.0850389
Genus_ Butyricicoccus	Metabolome_malic acid	Spearman's		-0.471293	0.169242	0.0174002	0.681312	Spearman's		4	-0.45967	0.140161	0.0360404	0.837437	0.0116232
Genus_ Lachnospiraceae UCG-008	Metabolome_cholesterol	Spearman's		0.353077	5.91993e-07	0.0834046	0.858367	Spearman's		2	0.438735	0.072018	0.0362339	0.837437	0.0856583
Genus_ Enterorhabdus	Metabolome_palmitic acid	Spearman's		0.531973	0.323159	0.00619881	0.681312	Spearman's		2	0.438615	0.10042	0.036291	0.837437	0.0933582
Genus_ Family XIII UCG-001	Metabolome_N-carbamoylaspartate	Spearman's		-0.275114	0.0184421	0.183189	0.894948	Spearman's		4	-0.459094	0.196361	0.0363042	0.837437	0.18398
Genus_ Akkermansia	Metabolome_succinate semialdehyde	Spearman's		-0.443333	0.0549903	0.026441	0.701264	Spearman's		4	-0.45874	0.122006	0.036467	0.837437	0.0154068
Genus_ Coriobacteriaceae UCG-002	Metabolome_inositol-4-monophosphate	Spearman's		-0.0762248	0.00103693	0.717248	0.977103	Spearman's		4	-0.458566	0.210146	0.0365468	0.837437	0.382342
Genus_ Lachnospiraceae UCG-008	Metabolome_butylamine	Spearman's		0.124615	0.0506722	0.552847	0.952863	Spearman's		4	0.458442	0.145523	0.0366045	0.837437	0.333826
Genus_ Harryflintia	Metabolome_citric acid	Spearman's		-0.401402	0.0327867	0.0467235	0.779476	Spearman's		4	-0.458383	0.0932833	0.0366317	0.837437	0.0569812
Genus_ Akkermansia	Metabolome_lysine	Spearman's		0.24899	0.00458421	0.230051	0.910372	Spearman's		5	0.469526	0.208171	0.0367355	0.837437	0.220536
Genus_ [Eubacterium] brachy group	Metabolome_gluconic acid	Spearman's		-0.013396	0.0208257	0.949326	0.996804	Spearman's		6	0.481749	0.151872	0.0367474	0.837437	0.495145
Genus_ Harryflintia	Metabolome_galactinol	Spearman's		0.504075	0.0271491	0.0101915	0.681312	Spearman's		2	0.437483	0.283992	0.0368314	0.837437	0.066592
Unclassified Genus	Metabolome_linoleic acid	Spearman's		0.397692	0.208258	0.0489845	0.78929	Pearson's		4	0.457727	0.209514	0.036936	0.837437	0.0600343
Genus_ Roseburia	Metabolome_palmitic acid	Spearman's		0.493941	0.319789	0.0120894	0.681312	Spearman's		1	0.427919	0.193959	0.0369787	0.837437	0.066022
Genus_ Lachnospiraceae FCS020 group	Metabolome_trans-4-hydroxyproline	Spearman's		-0.326594	0.0161585	0.111067	0.891783	Spearman's		4	-0.457535	0.232188	0.0370254	0.837437	0.130941
Genus_ Blautia	Metabolome_adenosine	Spearman's		0.332308	0.000758065	0.104594	0.875908	Spearman's		3	0.44664	0.0999987	0.0371768	0.837437	0.114333
Genus_ Acetatifactor	Metabolome_linoleic acid	Spearman's		0.451538	0.0654462	0.023465	0.686705	Spearman's		4	0.457143	0.380706	0.0372084	0.837437	0.0056044
Genus_ Ruminiclostridium 9	Metabolome_conduritol-beta-epoxide	Pearson's	Both metabolite and genus log transformed.	0.344873	0.118937	0.0913475	0.858367	Pearson's	Both metabolite and genus log transformed.	5	0.468435	0.219431	0.0372349	0.837437	0.123562
Genus_ Ruminococcaceae UCG-013	Metabolome_cis-gondoic acid	Spearman's		0.329802	0.115092	0.107397	0.881885	Spearman's		4	0.457033	0.1942	0.0372599	0.837437	0.127231
Genus_ Lachnospiraceae UCG-008	Metabolome_galactinol	Pearson's	Both metabolite and genus log transformed.	0.282159	0.0796136	0.171775	0.891783	Pearson's	Both metabolite and genus log transformed.	1	0.42715	0.182457	0.0373569	0.837437	0.144991
Genus_ Akkermansia	Metabolome_xylulose	Spearman's		0.481047	0.051748	0.0149176	0.681312	Spearman's		4	0.456289	0.12951	0.0376097	0.837437	0.024758
Genus_ Lachnospiraceae FCS020 group	Metabolome_dehydroabietic acid	Spearman's		0.291547	0.0256454	0.15735	0.891783	Spearman's		4	0.456233	0.134443	0.0376361	0.837437	0.164686
Genus_ Lachnospiraceae FCS020 group	Metabolome_proline	Pearson's	Both metabolite and genus log transformed.	-0.0979941	0.00960285	0.641208	0.964407	Pearson's	Both metabolite and genus log transformed.	4	-0.455962	0.207902	0.0377641	0.837437	0.357968
Genus_ Parasutterella	Metabolome_methionine	Spearman's		0.468936	0.0966677	0.0180481	0.681312	Spearman's		2	0.435384	0.104846	0.03785	0.837437	0.0335521
Genus_ A2	Metabolome_pseudo uridine	Spearman's		-0.365493	0.00729418	0.0723912	0.850066	Spearman's		5	-0.467089	0.16358	0.0378581	0.837437	0.101596
Genus_ Lachnospiraceae UCG-008	Metabolome_citraconic acid	Pearson's	Both metabolite and genus log transformed.	-0.332131	0.110311	0.10479	0.876261	Pearson's	Both metabolite and genus log transformed.	3	-0.444752	0.197805	0.0380834	0.837437	0.112621
Genus_ Lactobacillus	Metabolome_phenylacetic acid	Spearman's		-0.597179	0.0494379	0.00162292	0.681312	Spearman's		8	-0.50628	0.273509	0.0381063	0.837437	0.090899
Genus_ [Eubacterium] ventriosum group	Metabolome_tryptophan	Spearman's		0.425507	0.190305	0.0339559	0.740385	Spearman's		2	0.43475	0.20034	0.038162	0.837437	0.00924282
Genus_ Blautia	Metabolome_nonadecanoic acid	Spearman's		0.466154	0.153929	0.0188382	0.681312	Spearman's		1	0.425217	0.165749	0.0383202	0.837437	0.0409365
Genus_ Lachnospiraceae UCG-006	Metabolome_conduritol-beta-epoxide	Pearson's	Both metabolite and genus log transformed.	0.256223	0.0656502	0.21635	0.902589	Pearson's	Both metabolite and genus log transformed.	3	0.443234	0.196456	0.0388252	0.837437	0.187011
Genus_ Akkermansia	Metabolome_N-acetylaspartic acid	Spearman's		0.43756	0.0134903	0.0287113	0.706951	Spearman's		4	0.453689	0.00620238	0.0388523	0.837437	0.0161287
Genus_ [Eubacterium] ventriosum group	Metabolome_nicotinic acid	Spearman's		-0.33858	0.0233668	0.0978139	0.858367	Spearman's		2	-0.433065	0.216602	0.0390013	0.837437	0.0944847
Genus_ Romboutsia	Metabolome_ethanolamine	Spearman's		-0.479736	0.194262	0.0152332	0.681312	Spearman's		2	-0.432908	0.161453	0.0390801	0.837437	0.046828
Genus_ Lachnospiraceae FCS020 group	Metabolome_lanosterol	Spearman's		0.420455	0.163122	0.0363698	0.744073	Pearson's	Both metabolite and genus log transformed.	4	0.453194	0.205385	0.0390926	0.837437	0.0327388
Genus_ Parasutterella	Metabolome_phytol	Spearman's		-0.550875	0.251543	0.00431984	0.681312	Spearman's		2	-0.432806	0.166475	0.0391315	0.837437	0.118069
Genus_ Alistipes	Metabolome_maltose	Spearman's		0.0538876	0.00381747	0.798082	0.982961	Spearman's		6	-0.476275	0.298275	0.0392598	0.837437	0.530163
Genus_ [Eubacterium] ventriosum group	Metabolome_N-carbamoylaspartate	Spearman's		-0.449714	0.026758	0.024102	0.686705	Spearman's		1	-0.423346	0.164149	0.0392717	0.837437	0.026368
Genus_ Romboutsia	Metabolome_lanosterol	Spearman's		0.414717	0.175367	0.0392742	0.75073	Spearman's		0	0.414717	0.175367	0.0392742	0.837437	4.99481e-10
Genus_ Ruminococcaceae UCG-014	Metabolome_orotic acid	Spearman's		0.357427	0.00643674	0.0794103	0.857092	Spearman's		6	0.47599	0.12823	0.0393939	0.837437	0.118563
Genus_ Anaerotruncus	Metabolome_1,5-anhydroglucitol	Spearman's		-0.220209	9.50146e-06	0.290179	0.922982	Spearman's		3	-0.442055	0.170636	0.039409	0.837437	0.221846
Genus_ Alistipes	Metabolome_xylulose	Spearman's		0.372594	0.000718202	0.0666119	0.842963	Spearman's		4	0.452536	0.199083	0.0394134	0.837437	0.0799417
Genus_ Parasutterella	Metabolome_glycolic acid	Spearman's		-0.483939	0.2586	0.0142401	0.681312	Spearman's		1	-0.422701	0.158756	0.0396043	0.837437	0.0612386
Genus_ Blautia	Metabolome_UDP-N-acetylglucosamine	Spearman's		0.45	0.0977276	0.0240013	0.686705	Spearman's		1	0.422609	0.0644128	0.0396518	0.837437	0.0273913
Genus_ Lachnospiraceae UCG-008	Metabolome_fumaric acid	Spearman's		-0.276154	0.00253256	0.181472	0.894948	Spearman's		1	-0.422609	0.229214	0.0396518	0.837437	0.146455
Genus_ Ruminococcaceae UCG-013	Metabolome_glucose	Spearman's		0.237334	0.00237947	0.253316	0.913217	Spearman's		3	0.441553	0.150307	0.0396596	0.837437	0.204218
Genus_ Romboutsia	Metabolome_dihydrocholesterol	Spearman's		0.455104	0.126479	0.0222593	0.686705	Spearman's		1	0.422571	0.130857	0.0396714	0.837437	0.0325335
Genus_ Ruminiclostridium 9	Metabolome_ascorbic acid	Pearson's	Both metabolite and genus log transformed.	-0.0368861	0.00136059	0.861042	0.99127	Pearson's	Both metabolite and genus log transformed.	8	-0.502612	0.252619	0.039759	0.837437	0.465726
Genus_ Lactococcus	Metabolome_phytol	Spearman's		0.524716	0.379773	0.00708266	0.681312	Spearman's		2	0.431431	0.0382052	0.0398291	0.837437	0.0932856
Genus_ Parasutterella	Metabolome_behenic acid	Spearman's		-0.483555	0.190592	0.0143287	0.681312	Spearman's		1	-0.422266	0.119524	0.0398295	0.837437	0.0612888
Genus_ Ruminococcaceae UCG-013	Metabolome_citrulline	Spearman's		-0.248122	0.0165062	0.231732	0.910372	Spearman's		2	-0.431296	0.13604	0.039898	0.837437	0.183174
Genus_ Ruminococcus 1	Metabolome_galactinol	Spearman's		0.372954	0.085824	0.0663294	0.842963	Spearman's		3	0.440986	0.245519	0.039944	0.837437	0.0680323
Genus_ Harryflintia	Metabolome_2-hydroxyglutaric acid	Spearman's		-0.326695	0.000115812	0.110949	0.891783	Spearman's		3	-0.440791	0.169858	0.0400424	0.837437	0.114095
Genus_ Alistipes	Metabolome_urea	Spearman's		-0.431871	0.0290107	0.0310993	0.732166	Spearman's		4	-0.451236	0.160692	0.0400538	0.837437	0.019365
Genus_ Butyricicoccus	Metabolome_aspartic acid	Spearman's		-0.300768	0.0458651	0.144036	0.891783	Spearman's		5	-0.462473	0.178059	0.0400576	0.837437	0.161704
Genus_ [Eubacterium] ventriosum group	Metabolome_2-hydroxyglutaric acid	Spearman's		-0.444197	0.212432	0.0261141	0.701264	Spearman's		1	-0.421822	0.197002	0.0400606	0.837437	0.022375
Genus_ Butyricicoccus	Metabolome_lactic acid	Spearman's		-0.342392	0.0254138	0.0938571	0.858367	Spearman's		5	-0.462461	0.136817	0.0400635	0.837437	0.120068
Genus_ Lactococcus	Metabolome_myristic acid	Spearman's		0.511252	0.134576	0.00900254	0.681312	Spearman's		2	0.430937	0.0314141	0.0400821	0.837437	0.0803157
Genus_ Ruminococcaceae UCG-013	Metabolome_galactinol	Spearman's		0.294798	0.00440015	0.15256	0.891783	Spearman's		2	0.430907	0.146376	0.0400971	0.837437	0.136109
Genus_ Marvinbryantia	Metabolome_cysteine	Spearman's		0.285313	0.0236649	0.166829	0.891783	Spearman's		3	0.440593	0.206478	0.0401422	0.837437	0.15528
Unclassified Genus	Metabolome_1-hexadecanol	Spearman's		-0.296154	0.0141901	0.150593	0.891783	Spearman's		4	-0.450649	0.155327	0.0403453	0.837437	0.154496
Genus_ Tyzzerella	Metabolome_proline	Spearman's		0.452867	0.15061	0.0230099	0.686705	Spearman's		2	0.430054	0.100149	0.0405368	0.837437	0.0228121
Genus_ Roseburia	Metabolome_ethanolamine	Spearman's		-0.532795	0.234326	0.00610482	0.681312	Spearman's		3	-0.439424	0.230421	0.0407361	0.837437	0.0933709
Genus_ [Eubacterium] brachy group	Metabolome_behenic acid	Spearman's		0.297761	0.0391449	0.148285	0.891783	Spearman's		4	0.449774	0.272931	0.0407836	0.837437	0.152012
Genus_ Lachnospiraceae UCG-008	Metabolome_conduritol-beta-epoxide	Pearson's	Both metabolite and genus log transformed.	0.172505	0.0297579	0.409613	0.937741	Pearson's	Both metabolite and genus log transformed.	1	0.420338	0.176684	0.0408403	0.837437	0.247833
Genus_ Lactococcus	Metabolome_UDP-N-acetylglucosamine	Spearman's		0.47086	0.0977366	0.0175179	0.681312	Spearman's		2	0.429454	0.0937249	0.0408487	0.837437	0.0414059
Genus_ Roseburia	Metabolome_alpha-aminoadipic acid	Spearman's		-0.403924	0.065176	0.0452335	0.778046	Spearman's		4	-0.449497	0.255898	0.0409231	0.837437	0.0455728
Genus_ Enterorhabdus	Metabolome_serine	Spearman's		-0.342065	0.0347335	0.0941921	0.858367	Spearman's		3	-0.43879	0.172834	0.0410608	0.837437	0.0967253
Genus_ Clostridium sensu stricto 1	Metabolome_pseudo uridine	Spearman's		-0.438782	0.0263933	0.0282181	0.706951	Spearman's		5	-0.460208	0.20513	0.0411721	0.837437	0.0214257
Genus_ [Eubacterium] coprostanoligenes group	Metabolome_glycerol	Spearman's		-0.0307692	0.0338263	0.883918	0.992793	Spearman's		6	0.47193	0.0539313	0.0413468	0.837437	0.502699
Genus_ Christensenellaceae R-7 group	Metabolome_sophorose	Spearman's		-0.274681	0.00442839	0.183907	0.894948	Spearman's		5	-0.45972	0.0752589	0.0414151	0.837437	0.18504
Genus_ Clostridium sensu stricto 1	Metabolome_threonic acid	Spearman's		0.347493	0.000168194	0.0887516	0.858367	Spearman's		4	0.448376	0.0345485	0.0414911	0.837437	0.100883
Genus_ Erysipelatoclostridium	Metabolome_succinate semialdehyde	Spearman's		-0.474413	0.132167	0.0165718	0.681312	Spearman's		4	-0.448343	0.0966377	0.0415076	0.837437	0.0260701
Genus_ ASF356	Metabolome_maleimide	Spearman's		-0.304187	3.92375e-05	0.139311	0.891783	Spearman's		7	-0.48448	0.206771	0.0415949	0.837437	0.180293
Genus_ Christensenellaceae R-7 group	Metabolome_nonadecanoic acid	Spearman's		-0.0812379	0.0834469	0.699472	0.973117	Spearman's		3	-0.437727	0.178967	0.0416106	0.837437	0.356489
Genus_ Acetatifactor	Metabolome_glycerol-3-galactoside	Spearman's		0.293077	0.000835594	0.155083	0.891783	Spearman's		3	0.437606	0.172406	0.0416735	0.837437	0.144529
Genus_ Intestinimonas	Metabolome_pantothenic acid	Spearman's		-0.303511	0.00198445	0.140237	0.891783	Spearman's		3	-0.437521	0.0348023	0.0417178	0.837437	0.13401
Genus_ Erysipelatoclostridium	Metabolome_isothreonic acid	Spearman's		0.286264	2.07549e-07	0.165358	0.891783	Spearman's		4	0.447693	0.135437	0.0418397	0.837437	0.161429
Genus_ [Eubacterium] nodatum group	Metabolome_nicotinic acid	Spearman's		-0.392376	0.0124131	0.0523732	0.797542	Spearman's		4	-0.44748	0.220559	0.0419491	0.837437	0.0551042
Genus_ [Eubacterium] coprostanoligenes group	Metabolome_linoleic acid	Spearman's		0.366154	0.0409474	0.0718375	0.850049	Spearman's		5	0.458647	0.303471	0.0419543	0.837437	0.0924928
Genus_ Ruminiclostridium 5	Metabolome_lanosterol	Spearman's		0.353598	0.0636384	0.0829188	0.858367	Pearson's		3	0.437019	0.190986	0.0419796	0.837437	0.0834214
Genus_ Butyricicoccus	Metabolome_proline	Spearman's		-0.302111	0.030583	0.142166	0.891783	Spearman's		5	-0.45817	0.173182	0.0421951	0.837437	0.15606
Genus_ Lachnospiraceae UCG-006	Metabolome_succinate semialdehyde	Spearman's		-0.402308	0.0446056	0.0461839	0.779476	Spearman's		4	-0.446753	0.0869828	0.0423239	0.837437	0.0444456
Genus_ Lachnospiraceae FCS020 group	Metabolome_pantothenic acid	Spearman's		0.468323	0.241046	0.0182198	0.681312	Spearman's		4	0.44647	0.170525	0.0424704	0.837437	0.0218528
Genus_ Akkermansia	Metabolome_methionine	Spearman's		0.329036	2.94423e-05	0.108265	0.885489	Spearman's		4	0.446394	0.0522928	0.0425102	0.837437	0.117358
Genus_ Fusicatenibacter	Metabolome_maleimide	Spearman's		0.291843	0.0018074	0.156909	0.891783	Spearman's		6	0.469271	0.143208	0.0426651	0.837437	0.177428
Genus_ Roseburia	Metabolome_monomyristin	Spearman's		0.388536	0.0555985	0.0549324	0.797765	Spearman's		5	0.457143	0.134619	0.0427185	0.837437	0.0686066
Genus_ Blautia	Metabolome_arachidic acid	Spearman's		0.429231	0.0844682	0.0322602	0.740385	Spearman's		1	0.416522	0.193787	0.0429008	0.837437	0.012709
Genus_ Butyricicoccus	Metabolome_1,5-anhydroglucitol	Spearman's		-0.176343	8.05548e-05	0.399109	0.937741	Spearman's		5	-0.456532	0.22705	0.0430322	0.837437	0.280188
Genus_ A2	Metabolome_pantothenic acid	Spearman's		0.365158	0.0303871	0.0726723	0.850066	Spearman's		5	0.456074	0.0528783	0.0432684	0.837437	0.0909153
Genus_ Oscillibacter	Metabolome_succinic acid	Spearman's		-0.375385	0.0363551	0.0644409	0.839679	Spearman's		2	-0.424901	0.229743	0.0432748	0.837437	0.0495166
Genus_ Lachnoclostridium	Metabolome_urea	Spearman's		-0.459231	0.0672463	0.0209272	0.686705	Pearson's	Both metabolite and genus log transformed.	4	-0.444618	0.197685	0.0434397	0.837437	0.0146127
Genus_ Blautia	Metabolome_lauric acid	Spearman's		0.362308	0.487944	0.0751041	0.852729	Spearman's		3	0.434218	0.141091	0.0434651	0.837437	0.0719103
Genus_ Coriobacteriaceae UCG-002	Metabolome_cholesterol	Spearman's		-0.324733	0.0707974	0.113237	0.891783	Spearman's		3	-0.433917	0.223243	0.0436268	0.837437	0.109184
Genus_ ASF356	Metabolome_tocopherol gamma-	Spearman's		-0.000928637	0.0672099	0.996485	1	Spearman's		6	0.467297	0.183468	0.0436645	0.837437	0.468226
Genus_ Alistipes	Metabolome_sorbitol	Spearman's		0.384912	0.0887244	0.0574365	0.809189	Spearman's		3	0.433579	0.0258645	0.0438098	0.837437	0.048667
Genus_ Clostridium sensu stricto 1	Metabolome_N-acetylaspartic acid	Spearman's		0.310427	0.00647423	0.130975	0.891783	Spearman's		5	0.454558	0.0182571	0.0440569	0.837437	0.144131
Genus_ Butyricicoccus	Metabolome_fucose	Spearman's		-0.288963	0.0106892	0.161231	0.891783	Spearman's		5	-0.454555	0.248376	0.0440586	0.837437	0.165592
Genus_ Harryflintia	Metabolome_1,3-dihydroxypyridine	Spearman's		0.222226	0.00348299	0.28567	0.922982	Spearman's		4	0.443332	0.201427	0.0441228	0.837437	0.221105
Genus_ [Eubacterium] coprostanoligenes group	Metabolome_ethanolamine	Spearman's		-0.424615	0.0522869	0.0343725	0.740385	Spearman's		5	-0.454135	0.0996131	0.0442791	0.837437	0.02952
Genus_ Blautia	Metabolome_phenylalanine	Spearman's		-0.475385	0.0750496	0.0163206	0.681312	Spearman's		2	-0.422925	0.123162	0.0443624	0.837437	0.0524597
Genus_ A2	Metabolome_aconitic acid	Spearman's		-0.30448	0.0814925	0.13891	0.891783	Spearman's		4	-0.442866	0.0237726	0.0443723	0.837437	0.138386
Genus_ [Eubacterium] ventriosum group	Metabolome_myristic acid	Spearman's		-0.40508	0.139968	0.0445633	0.775739	Spearman's		0	-0.40508	0.139968	0.0445633	0.837437	4.84644e-10
Genus_ Lactobacillus	Metabolome_benzoic acid	Spearman's		-0.507576	0.0491014	0.00959619	0.681312	Spearman's		8	-0.49256	0.118487	0.0445681	0.837437	0.0150162
Genus_ Romboutsia	Metabolome_erythritol	Spearman's		-0.414131	0.117357	0.0395812	0.75073	Spearman's		1	-0.413359	0.207594	0.0446697	0.837437	0.000771884
Genus_ Parasutterella	Metabolome_fumaric acid	Spearman's		0.42085	0.128603	0.0361761	0.744073	Spearman's		1	0.413133	0.129115	0.044798	0.837437	0.00771687
Genus_ Blautia	Metabolome_xylulose	Spearman's		-0.433846	0.0375656	0.0302528	0.72778	Spearman's		2	-0.421937	0.143269	0.0449141	0.837437	0.0119094
Genus_ [Eubacterium] ventriosum group	Metabolome_hypoxanthine	Spearman's		0.327715	0.050515	0.109774	0.889357	Spearman's		1	0.412588	0.164144	0.0451092	0.837437	0.0848737
Genus_ Lactococcus	Metabolome_cerotinic acid	Spearman's		0.485863	0.138308	0.0138038	0.681312	Spearman's		2	0.421547	0.0638155	0.0451333	0.837437	0.0643158
Genus_ A2	Metabolome_erythrono-1,4-lactone	Spearman's		-0.289648	0.00557239	0.160195	0.891783	Spearman's		4	-0.441408	0.129724	0.0451598	0.837437	0.15176
Genus_ Lachnospiraceae FCS020 group	Metabolome_1-kestose	Spearman's		0.132486	0.00858838	0.527838	0.946878	Pearson's	Both metabolite and genus log transformed.	7	0.47715	0.227672	0.0452521	0.837437	0.344664
Genus_ [Eubacterium] brachy group	Metabolome_heptadecanoic acid	Spearman's		0.381228	0.0978998	0.0600713	0.820251	Spearman's		4	0.4412	0.236645	0.0452731	0.837437	0.0599726
Genus_ Akkermansia	Metabolome_cystine	Spearman's		0.452954	0.0298397	0.0229803	0.686705	Spearman's		5	0.45222	0.295925	0.0452957	0.837437	0.000733861
Genus_ Ruminiclostridium	Metabolome_succinate semialdehyde	Spearman's		-0.26659	0.00764032	0.197687	0.90028	Spearman's		2	-0.421053	0.154949	0.0454123	0.837437	0.154463
Genus_ Ruminococcaceae UCG-014	Metabolome_fructose	Spearman's		0.238581	0.0361725	0.250758	0.911015	Spearman's		6	0.463518	0.0385029	0.0456284	0.837437	0.224937
Genus_ Lactobacillus	Metabolome_cis-gondoic acid	Spearman's		-0.125569	0.00618072	0.549789	0.951665	Spearman's		8	-0.490408	0.0822437	0.0456519	0.837437	0.364839
Genus_ Lachnospiraceae NK4A136 group	Metabolome_cholestenone	Spearman's		0.279231	0.0265006	0.176457	0.894948	Pearson's	Both metabolite and genus log transformed.	6	0.463324	0.214669	0.0457307	0.837437	0.184094
Genus_ Ruminococcus 1	Metabolome_orotic acid	Spearman's		0.262428	0.0270001	0.205043	0.902589	Spearman's		5	0.450472	0.0450234	0.0462391	0.837437	0.188044
Genus_ Blautia	Metabolome_inulotriose	Spearman's		0.371538	0.00873849	0.0674481	0.842963	Spearman's		4	0.438961	0.0229812	0.0465065	0.837437	0.0674226
Genus_ Lactococcus	Metabolome_aspartic acid	Pearson's	Both metabolite and genus log transformed.	-0.403031	0.162434	0.0457565	0.779476	Spearman's		3	-0.428692	0.123503	0.0465152	0.837437	0.0256612
Genus_ Ileibacterium	Metabolome_galactinol	Spearman's		-0.401616	0.094776	0.0465955	0.779476	Spearman's		0	-0.401616	0.094776	0.0465955	0.837437	2.44793e-10
Genus_ [Eubacterium] ventriosum group	Metabolome_5-methoxytryptamine	Spearman's		0.441154	0.220686	0.0272802	0.706951	Spearman's		1	0.409869	0.218583	0.0466872	0.837437	0.0312852
Genus_ Parasutterella	Metabolome_aconitic acid	Spearman's		0.450067	0.0461074	0.0239776	0.686705	Spearman's		2	0.418541	0.00279699	0.0468509	0.837437	0.0315259
Genus_ Ruminococcaceae NK4A214 group	Metabolome_succinate semialdehyde	Spearman's		-0.301207	0.0310133	0.143423	0.891783	Spearman's		2	-0.418411	0.131706	0.0469264	0.837437	0.117204
Genus_ Lachnospiraceae UCG-001	Metabolome_isocitric acid	Spearman's		-0.250096	0.00987514	0.227919	0.910372	Spearman's		5	-0.44921	0.166638	0.0469292	0.837437	0.199114
Genus_ [Eubacterium] brachy group	Metabolome_uric acid	Spearman's		-0.268257	0.00435016	0.194792	0.899651	Spearman's		5	-0.44919	0.180978	0.0469405	0.837437	0.180933
Genus_ Butyricicoccus	Metabolome_citraconic acid	Spearman's		-0.467713	0.0521018	0.0183922	0.681312	Spearman's		6	-0.460571	0.151679	0.0472057	0.837437	0.00714141
Genus_ Ruminococcus 1	Metabolome_urea	Spearman's		-0.527736	0.119768	0.00670289	0.681312	Spearman's		4	-0.437501	0.131445	0.0473242	0.837437	0.0902341
Genus_ Lachnoclostridium	Metabolome_trans-4-hydroxyproline	Spearman's		-0.43	0.0254029	0.0319184	0.740385	Pearson's		3	-0.427088	0.182405	0.047431	0.837437	0.00291158
Genus_ Ruminiclostridium 9	Metabolome_5-aminovaleric acid	Spearman's		-0.249711	0.014438	0.228659	0.910372	Pearson's		5	-0.44797	0.200677	0.0476155	0.837437	0.198258
Genus_ [Eubacterium] ventriosum group	Metabolome_threonic acid	Spearman's		0.399864	0.169127	0.0476506	0.780154	Spearman's		0	0.399864	0.169127	0.0476506	0.837437	4.31467e-10
Genus_ Lachnospiraceae UCG-001	Metabolome_pinitol	Spearman's		0.335771	0.098529	0.100809	0.865987	Spearman's		3	0.426554	0.170787	0.0477394	0.837437	0.0907831
Genus_ Erysipelatoclostridium	Metabolome_glutamic acid	Spearman's		0.228165	0.000960767	0.272656	0.917813	Spearman's		3	0.426554	0.106394	0.0477394	0.837437	0.198389
Genus_ Christensenellaceae R-7 group	Metabolome_butylamine	Spearman's		-0.109792	0.000789643	0.601365	0.958314	Spearman's		6	-0.459493	0.216641	0.0477931	0.837437	0.349701
Genus_ Blautia	Metabolome_pimelic acid	Spearman's		0.425385	0.092658	0.034013	0.740385	Spearman's		1	0.407826	0.143365	0.0479009	0.837437	0.0175585
Genus_ [Eubacterium] coprostanoligenes group	Metabolome_erythrono-1,4-lactone	Spearman's		0.429231	0.000270374	0.0322602	0.740385	Spearman's		4	0.436364	0.0270205	0.0479694	0.837437	0.00713287
Genus_ GCA-900066575	Metabolome_epsilon-caprolactam	Spearman's		0.0669231	0.0350794	0.750606	0.980965	Pearson's		8	0.485877	0.236077	0.0479997	0.837437	0.418954
Genus_ Ruminococcaceae UCG-013	Metabolome_heptadecanoic acid	Spearman's		0.295512	0.000161434	0.151522	0.891783	Spearman's		2	0.416441	0.0937418	0.0480813	0.837437	0.120929
Genus_ Ruminococcaceae NK4A214 group	Metabolome_lanosterol	Spearman's		0.441632	0.0970372	0.0270944	0.706951	Spearman's		1	0.407384	0.197695	0.048167	0.837437	0.0342481
Genus_ Anaerotruncus	Metabolome_conduritol-beta-epoxide	Spearman's		0.469433	0.0156655	0.0179101	0.681312	Spearman's		2	0.415967	0.0885489	0.0483624	0.837437	0.0534657
Genus_ Roseburia	Metabolome_oleic acid	Spearman's		0.468552	0.0588133	0.0181557	0.681312	Spearman's		1	0.407045	0.0218696	0.0483714	0.837437	0.0615066
Genus_ Marvinbryantia	Metabolome_succinate semialdehyde	Spearman's		-0.336186	0.0760156	0.100362	0.864904	Spearman's		2	-0.415918	0.111068	0.0483912	0.837437	0.0797324
Genus_ Erysipelatoclostridium	Metabolome_terephthalic acid	Spearman's		0.112736	0.000403954	0.591588	0.955962	Spearman's		6	0.458297	0.171215	0.0484513	0.837437	0.345561
Genus_ Lachnospiraceae UCG-001	Metabolome_oleamide	Spearman's		0.207772	0.0118316	0.318956	0.9262	Spearman's		3	0.424859	0.201627	0.0487271	0.837437	0.217087
Genus_ Ruminococcus 1	Metabolome_linoleic acid	Spearman's		0.528506	0.282866	0.00660877	0.681312	Spearman's		4	0.434897	0.123415	0.0488107	0.837437	0.0936087
Genus_ Lactococcus	Metabolome_oleamide	Spearman's		0.486632	0.143177	0.0136323	0.681312	Spearman's		2	0.415122	0.129975	0.0488663	0.837437	0.0715097
Genus_ Parasutterella	Metabolome_threonine	Spearman's		0.418927	0.0965649	0.0371261	0.746478	Spearman's		2	0.414628	0.130639	0.0491631	0.837437	0.00429859
Genus_ Ruminiclostridium 9	Metabolome_cysteine	Pearson's	Both metabolite and genus log transformed.	0.167226	0.0279646	0.424305	0.93837	Spearman's		7	0.469556	0.191331	0.0492934	0.837437	0.30233
Genus_ Lachnospiraceae UCG-001	Metabolome_dehydroascorbic acid	Spearman's		-0.277853	0.00134099	0.178691	0.894948	Spearman's		5	-0.444863	0.173999	0.0493682	0.837437	0.16701
Genus_ Lachnospiraceae NK4A136 group	Metabolome_isoleucine	Spearman's		0.400769	0.205294	0.0471031	0.779476	Spearman's		4	0.433766	0.134723	0.0494675	0.837437	0.032997
Genus_ Ileibacterium	Metabolome_2-hydroxyglutaric acid	Spearman's		0.454615	0.180711	0.0224216	0.686705	Spearman's		1	0.405217	0.146528	0.0494864	0.837437	0.049398
Genus_ Acetatifactor	Metabolome_epsilon-caprolactam	Spearman's		0.106154	0.0368075	0.61354	0.959087	Spearman's		8	0.482843	0.258552	0.0496216	0.837437	0.376689
Genus_ Erysipelatoclostridium	Metabolome_lactic acid	Spearman's		-0.43055	0.119926	0.0316757	0.740385	Spearman's		4	-0.433398	0.228099	0.0496825	0.837437	0.00284816
Genus_ [Eubacterium] coprostanoligenes group	Metabolome_cholestenone	Pearson's	Both metabolite and genus log transformed.	0.365625	0.133682	0.0722799	0.850066	Pearson's	Both metabolite and genus log transformed.	5	0.444232	0.197342	0.0497299	0.837437	0.0786068
Genus_ Lachnospiraceae UCG-008	Metabolome_aminomalonate	Spearman's		-0.382308	0.000835952	0.0592894	0.816129	Spearman's		3	-0.422925	0.187449	0.0498734	0.837437	0.0406172
Genus_ Lachnospiraceae NK4A136 group	Metabolome_galactinol	Pearson's	Both metabolite and genus log transformed.	0.307842	0.0947669	0.134383	0.891783	Pearson's	Both metabolite and genus log transformed.	3	0.422899	0.178844	0.0498889	0.837437	0.115057
Genus_ Lachnospiraceae UCG-001	Metabolome_citric acid	Spearman's		-0.166987	0.00638351	0.424977	0.93837	Spearman's		5	-0.443943	0.183045	0.0498964	0.837437	0.276956
Genus_ Ruminococcaceae NK4A214 group	Metabolome_1,5-anhydroglucitol	Spearman's		-0.23686	0.00100374	0.254293	0.913217	Spearman's		2	-0.413302	0.176612	0.0499662	0.837437	0.176442
Genus_ Fusicatenibacter	Metabolome_citric acid	Spearman's		-0.351991	0.0609054	0.0844251	0.858367	Spearman's		5	-0.443776	0.260096	0.0499928	0.837437	0.0917851
Genus_ Bacteroides	Metabolome_methionine	Spearman's		0.336154	0.00503954	0.100397	0.864904	Spearman's		2	0.413043	0.126876	0.0501243	0.837437	0.0768896
Genus_ Ruminococcaceae UCG-009	Metabolome_beta-glycerolphosphate	Spearman's		-0.273857	0.0179935	0.185279	0.894948	Spearman's		3	-0.422431	0.168703	0.0501696	0.837437	0.148573
Genus_ Family XIII UCG-001	Metabolome_salicylaldehyde	Spearman's		-0.296925	0.0381927	0.149483	0.891783	Spearman's		5	-0.443414	0.129456	0.050202	0.837437	0.146489
Genus_ Butyricicoccus	Metabolome_lysine	Spearman's		-0.393416	0.0679984	0.0516966	0.797509	Spearman's		6	-0.455025	0.254008	0.050287	0.837437	0.0616094
Genus_ Parasutterella	Metabolome_pentadecanoic acid	Spearman's		-0.121177	0.0502846	0.56394	0.955266	Spearman's		2	-0.412651	0.0909051	0.0503643	0.837437	0.291474
Genus_ Intestinimonas	Metabolome_conduritol-beta-epoxide	Spearman's		0.295854	0.0411418	0.151026	0.891783	Spearman's		2	0.412598	0.0321257	0.0503969	0.837437	0.116744
Genus_ Lachnospiraceae UCG-008	Metabolome_cholestenone	Spearman's		0.364615	0.20398	0.0731308	0.851511	Pearson's	Both metabolite and genus log transformed.	4	0.43196	0.186589	0.0505303	0.837437	0.0673446
Genus_ Fusicatenibacter	Metabolome_fucose	Spearman's		-0.299346	0.0169302	0.146035	0.891783	Spearman's		4	-0.431958	0.261738	0.0505312	0.837437	0.132613
Genus_ Bacteroides	Metabolome_glycine	Spearman's		0.199231	0.000114258	0.339693	0.9262	Spearman's		2	0.412055	0.192742	0.050731	0.837437	0.212825
Genus_ Oscillibacter	Metabolome_5-aminovaleric acid	Spearman's		-0.313582	0.00133598	0.126901	0.891783	Spearman's		3	-0.42135	0.150515	0.0508223	0.837437	0.107768
Genus_ Lachnospiraceae UCG-008	Metabolome_fructose-6-phosphate	Spearman's		-0.352308	0.00836022	0.0841264	0.858367	Spearman's		3	-0.420666	0.127845	0.0512385	0.837437	0.0683586
Genus_ Parasutterella	Metabolome_glycerol	Spearman's		0.339296	0.00217121	0.0970618	0.858367	Spearman's		5	0.441519	0.146429	0.0513089	0.837437	0.102223
Genus_ Butyricicoccus	Metabolome_pseudo uridine	Spearman's		-0.536173	0.0225461	0.00573089	0.681312	Spearman's		5	-0.441053	0.271598	0.0515844	0.837437	0.0951208
Genus_ Lachnoclostridium	Metabolome_glycerol	Spearman's		0.196923	0.0189364	0.34543	0.927557	Spearman's		7	0.465428	0.168731	0.0516016	0.837437	0.268505
Genus_ Harryflintia	Metabolome_alpha-aminoadipic acid	Spearman's		-0.303858	0.0280126	0.139761	0.891783	Spearman's		5	-0.440333	0.135224	0.0520116	0.837437	0.136475
Genus_ [Eubacterium] coprostanoligenes group	Metabolome_cholic acid	Pearson's	Both metabolite and genus log transformed.	-0.22058	0.0486556	0.289346	0.922982	Pearson's	Both metabolite and genus log transformed.	4	-0.429271	0.184273	0.0521453	0.837437	0.20869
Genus_ Ruminiclostridium 5	Metabolome_trans-4-hydroxyproline	Spearman's		-0.408925	0.0286013	0.0423897	0.772099	Spearman's		3	-0.419091	0.204293	0.0522077	0.837437	0.0101659
Genus_ Blautia	Metabolome_aconitic acid	Spearman's		-0.346672	0.00679585	0.0895591	0.858367	Spearman's		2	-0.409686	0.0419713	0.0522087	0.837437	0.0630144
Genus_ Roseburia	Metabolome_5-methoxytryptamine	Spearman's		0.188113	0.00199961	0.36786	0.934401	Spearman's		2	0.409686	0.0860781	0.0522087	0.837437	0.221573
Genus_ Blautia	Metabolome_myristic acid	Spearman's		0.47	0.215658	0.0177533	0.681312	Spearman's		1	0.40087	0.0822082	0.0522195	0.837437	0.0691304
Genus_ Fusicatenibacter	Metabolome_N-acetylmannosamine	Spearman's		-0.259573	0.00841525	0.210195	0.902589	Spearman's		5	-0.43997	0.0889115	0.0522279	0.837437	0.180397
Genus_ Bifidobacterium	Metabolome_2-monoolein	Spearman's		0.437154	0.0374495	0.0288769	0.706951	Spearman's		2	0.409243	0.0718735	0.0524887	0.837437	0.0279104
Genus_ Lachnospiraceae NK4A136 group	Metabolome_1-kestose	Pearson's	Both metabolite and genus log transformed.	-0.0924241	0.00854222	0.660369	0.968289	Pearson's	Both metabolite and genus log transformed.	7	-0.463763	0.215076	0.0525553	0.837437	0.371339
Genus_ Lachnospiraceae NK4A136 group	Metabolome_leucine	Spearman's		0.406923	0.208154	0.0435106	0.775739	Spearman's		4	0.428571	0.152495	0.0525715	0.837437	0.0216484
Genus_ Lachnospiraceae UCG-008	Metabolome_ethanolamine	Spearman's		-0.485385	0.0920959	0.0139112	0.681312	Spearman's		3	-0.418408	0.153547	0.0526322	0.837437	0.0669769
Genus_ Tyzzerella	Metabolome_xylulose	Spearman's		0.37476	0.054761	0.0649225	0.839679	Spearman's		3	0.418079	0.254128	0.0528373	0.837437	0.0433196
Genus_ Tyzzerella	Metabolome_cystine	Spearman's		0.408234	0.120914	0.042774	0.773571	Spearman's		3	0.418079	0.154161	0.0528373	0.837437	0.0098452
Genus_ Lachnospiraceae NK4A136 group	Metabolome_phenylalanine	Spearman's		0.421538	0.192587	0.0358409	0.744073	Pearson's	Both metabolite and genus log transformed.	3	0.417775	0.174536	0.053028	0.837437	0.00376384
Genus_ [Eubacterium] brachy group	Metabolome_oleamide	Spearman's		0.310184	0.0477249	0.131293	0.891783	Spearman's		4	0.427351	0.264465	0.053322	0.837437	0.117167
Genus_ Enterorhabdus	Metabolome_proline	Spearman's		-0.35131	0.0100637	0.0850694	0.858367	Spearman's		3	-0.417303	0.126451	0.0533242	0.837437	0.0659931
Genus_ Lachnospiraceae NK4A136 group	Metabolome_arachidonic acid	Spearman's		-0.255385	0.0208002	0.217909	0.902589	Spearman's		4	-0.427273	0.151649	0.0533704	0.837437	0.171888
Genus_ Clostridium sensu stricto 1	Metabolome_1-kestose	Spearman's		-0.455602	4.22058e-05	0.0220951	0.686705	Spearman's		7	-0.462255	0.0361188	0.0534305	0.837437	0.00665353
Genus_ Butyricicoccus	Metabolome_dihydrocholesterol	Spearman's		0.546485	0.025493	0.00470649	0.681312	Spearman's		5	0.437736	0.158604	0.0535751	0.837437	0.10875
Genus_ Lachnospiraceae FCS020 group	Metabolome_cerotinic acid	Spearman's		0.455229	0.178286	0.0222182	0.686705	Pearson's	Both metabolite and genus log transformed.	4	0.426869	0.182217	0.0536208	0.837437	0.0283598
Genus_ Enterorhabdus	Metabolome_5-methoxytryptamine	Spearman's		0.125578	0.00819909	0.54976	0.951665	Spearman's		3	0.416526	0.241965	0.0538153	0.837437	0.290948
Genus_ Lachnospiraceae UCG-001	Metabolome_stearic acid	Spearman's		0.153521	0.00162175	0.463763	0.940248	Spearman's		3	0.416384	0.158624	0.0539054	0.837437	0.262864
Genus_ Acetatifactor	Metabolome_cholestenone	Pearson's	Both metabolite and genus log transformed.	0.404997	0.164022	0.0446111	0.775739	Pearson's	Both metabolite and genus log transformed.	5	0.437093	0.191051	0.0539673	0.837437	0.0320966
Genus_ Akkermansia	Metabolome_tyrosine	Spearman's		0.345584	0.000319924	0.0906373	0.858367	Spearman's		4	0.426251	0.0796079	0.0540055	0.837437	0.0806669
Genus_ [Eubacterium] ventriosum group	Metabolome_pimelic acid	Spearman's		-0.389867	0.160187	0.0540345	0.797765	Spearman's		0	-0.389867	0.160187	0.0540345	0.837437	4.7932e-10
Genus_ Intestinimonas	Metabolome_ribulose-5-phosphate	Spearman's		-0.189586	0.00439443	0.364053	0.934107	Spearman's		7	-0.461142	0.131653	0.0540836	0.837437	0.271556
Genus_ Romboutsia	Metabolome_citric acid	Spearman's		-0.308877	0.0211485	0.133012	0.891783	Spearman's		2	-0.406751	0.156907	0.0540854	0.837437	0.0978746
Genus_ Enterorhabdus	Metabolome_cholestenone	Spearman's		0.253467	0.00686488	0.221504	0.905184	Spearman's		6	0.447958	0.21014	0.054432	0.837437	0.194491
Genus_ Harryflintia	Metabolome_uric acid	Spearman's		-0.418046	0.0505952	0.0375676	0.746958	Spearman's		4	-0.425406	0.127766	0.0545351	0.837437	0.00735972
Genus_ Enterorhabdus	Metabolome_5-aminovaleric acid	Spearman's		-0.317341	0.0209826	0.122167	0.891783	Spearman's		3	-0.415159	0.152057	0.054688	0.837437	0.0978174
Genus_ Blautia	Metabolome_isocitric acid	Spearman's		-0.165385	0.000604446	0.429498	0.939462	Spearman's		3	-0.41502	0.222384	0.0547773	0.837437	0.249635
Genus_ Acetatifactor	Metabolome_tryptophan	Spearman's		0.354615	0.358963	0.0819751	0.858367	Spearman's		3	0.41502	0.131228	0.0547773	0.837437	0.0604044
Genus_ Lachnospiraceae NK4A136 group	Metabolome_methionine	Spearman's		0.373077	0.162651	0.0662326	0.842963	Spearman's		3	0.41502	0.0737027	0.0547773	0.837437	0.0419428
Genus_ [Eubacterium] coprostanoligenes group	Metabolome_leucine	Spearman's		0.196154	0.00813507	0.347356	0.927795	Spearman's		4	0.424675	0.127454	0.054996	0.837437	0.228521
Genus_ Clostridium sensu stricto 1	Metabolome_methylmaleic acid	Spearman's		-0.348265	0.0251206	0.0879972	0.858367	Spearman's		7	-0.45955	0.0117319	0.0550283	0.837437	0.111285
Genus_ Coriobacteriaceae UCG-002	Metabolome_1,3-dihydroxypyridine	Spearman's		-0.11397	0.00347338	0.587509	0.955266	Spearman's		4	-0.424609	0.130552	0.055038	0.837437	0.310639
Genus_ Lactobacillus	Metabolome_1-monopalmitin	Spearman's		-0.0860229	0.222204	0.682647	0.969861	Spearman's		5	-0.435353	0.121202	0.055041	0.837437	0.34933
Genus_ Bacteroides	Metabolome_glycolic acid	Spearman's		-0.319231	0.0129111	0.119837	0.891783	Spearman's		1	-0.396522	0.250756	0.0550684	0.837437	0.077291
Genus_ Ruminococcaceae NK4A214 group	Metabolome_maltose	Spearman's		-0.152775	3.46719e-05	0.465963	0.940248	Spearman's		5	-0.435286	0.176207	0.0550822	0.837437	0.282512
Genus_ Romboutsia	Metabolome_cholesterol	Spearman's		0.4336	0.145828	0.0303572	0.728572	Spearman's		1	0.396437	0.139586	0.0551251	0.837437	0.0371632
Genus_ Roseburia	Metabolome_benzoic acid	Spearman's		0.0753991	0.0566475	0.72019	0.978094	Spearman's		5	0.43475	0.111706	0.0554166	0.837437	0.359351
Genus_ Lachnospiraceae NK4A136 group	Metabolome_2-monoolein	Spearman's		0.336154	0.0624076	0.100397	0.864904	Spearman's		3	0.41389	0.134524	0.055507	0.837437	0.0777366
Genus_ Oscillibacter	Metabolome_ribonic acid	Spearman's		-0.316154	0.0241222	0.123648	0.891783	Spearman's		3	-0.41389	0.176781	0.055507	0.837437	0.0977366
Genus_ Lachnospiraceae UCG-001	Metabolome_galactinol	Spearman's		0.402155	0.178333	0.0462744	0.779476	Spearman's		3	0.413676	0.153553	0.0556463	0.837437	0.0115211
Genus_ Roseburia	Metabolome_1-monoolein	Spearman's		0.379688	0.062728	0.0611995	0.82353	Spearman's		2	0.40425	0.120669	0.0557255	0.837437	0.0245617
Genus_ Ileibacterium	Metabolome_citric acid	Spearman's		0.166154	0.00197564	0.427325	0.938563	Pearson's		2	0.40425	0.163418	0.0557257	0.837437	0.238096
Genus_ Ruminiclostridium 5	Metabolome_1,5-anhydroglucitol	Spearman's		-0.348529	0.0109401	0.0877409	0.858367	Spearman's		4	-0.423514	0.170243	0.0557349	0.837437	0.0749856
Genus_ Romboutsia	Metabolome_succinate semialdehyde	Spearman's		-0.3816	0.148857	0.0598012	0.817657	Spearman's		1	-0.395108	0.146135	0.0560201	0.839196	0.0135087
Genus_ Ruminococcaceae NK4A214 group	Metabolome_mannose	Spearman's		-0.260151	0.00372726	0.209144	0.902589	Spearman's		4	-0.422934	0.155587	0.0561068	0.839196	0.162783
Genus_ [Eubacterium] nodatum group	Metabolome_tryptophan	Spearman's		0.298036	0.0749023	0.147893	0.891783	Spearman's		3	0.412897	0.045965	0.0561555	0.839196	0.11486
Genus_ Bacteroides	Metabolome_hypoxanthine	Spearman's		0.270769	0.00248921	0.190484	0.899035	Pearson's	Both metabolite and genus log transformed.	2	0.403316	0.162664	0.0563475	0.840551	0.132547
Genus_ Parasutterella	Metabolome_oleamide	Spearman's		-0.443547	0.1845	0.0263597	0.701264	Spearman's		1	-0.394434	0.120414	0.0564788	0.840665	0.0491133
Genus_ [Eubacterium] nodatum group	Metabolome_alpha-aminoadipic acid	Spearman's		-0.281094	0.0221224	0.173468	0.89182	Spearman's		5	-0.432819	0.165527	0.0566328	0.840665	0.151725
Genus_ Oscillibacter	Metabolome_isocitric acid	Pearson's	Both metabolite and genus log transformed.	-0.375645	0.141109	0.0642414	0.839679	Spearman's		4	-0.422078	0.102589	0.0566593	0.840665	0.0464332
Genus_ Akkermansia	Metabolome_conduritol-beta-epoxide	Spearman's		0.275019	0.000146493	0.183346	0.894948	Spearman's		3	0.411815	0.179663	0.0568679	0.842254	0.136795
Genus_ Parasutterella	Metabolome_nonadecanoic acid	Spearman's		-0.386613	0.128004	0.0562504	0.806968	Spearman's		1	-0.393564	0.138909	0.0570744	0.843806	0.00695101
Genus_ Ruminococcaceae UCG-009	Metabolome_xylitol	Spearman's		-0.46169	0.0414111	0.0201645	0.686705	Spearman's		5	-0.431905	0.121858	0.0572154	0.844385	0.0297848
Genus_ Erysipelatoclostridium	Metabolome_palmitoleic acid	Spearman's		-0.15913	0.000131713	0.447387	0.940248	Spearman's		5	-0.430937	0.192127	0.0578377	0.848102	0.271807
Genus_ Ruminococcaceae UCG-013	Metabolome_trans-4-hydroxyproline	Spearman's		-0.364478	0.0260304	0.0732476	0.851511	Spearman's		2	-0.40109	0.133449	0.0578519	0.848102	0.0366128
Genus_ Ileibacterium	Metabolome_conduritol-beta-epoxide	Spearman's		-0.384305	0.113458	0.0578643	0.810736	Spearman's		0	-0.384305	0.113458	0.0578643	0.848102	8.4724e-11
Genus_ Ruminococcus 1	Metabolome_sorbitol	Spearman's		0.0261942	0.0879373	0.901088	0.993561	Spearman's		3	0.410301	0.00140347	0.0578763	0.848102	0.384107
Genus_ Bifidobacterium	Metabolome_1-monoolein	Spearman's		0.390812	0.00541188	0.053404	0.797542	Spearman's		3	0.40955	0.0789725	0.0583816	0.848837	0.0187378
Genus_ Enterorhabdus	Metabolome_ornithine	Spearman's		-0.364022	0.0284089	0.0736344	0.851511	Spearman's		5	-0.42997	0.188458	0.0584642	0.848837	0.0659484
Genus_ Anaerotruncus	Metabolome_isocitric acid	Spearman's		-0.287699	0.0361152	0.163155	0.891783	Spearman's		4	-0.419306	0.141064	0.0584763	0.848837	0.131607
Genus_ Lachnoclostridium	Metabolome_dehydroabietic acid	Spearman's		0.313846	0.0302513	0.126564	0.891783	Spearman's		3	0.409373	0.106523	0.058501	0.848837	0.0955271
Genus_ Lactobacillus	Metabolome_dihydrocholesterol	Spearman's		-0.132907	0.00709642	0.526515	0.946136	Spearman's		6	-0.441359	0.0842677	0.0585316	0.848837	0.308452
Genus_ Lachnospiraceae FCS020 group	Metabolome_creatinine	Spearman's		-0.40054	0.0887073	0.0472415	0.779476	Pearson's	Both metabolite and genus log transformed.	6	-0.441345	0.194786	0.0585405	0.848837	0.0408057
Genus_ [Eubacterium] nodatum group	Metabolome_ethanolamine	Spearman's		-0.370428	0.053533	0.0683363	0.842963	Spearman's		4	-0.418862	0.15156	0.0587712	0.849078	0.0484347
Genus_ Lachnospiraceae UCG-008	Metabolome_phytol	Spearman's		0.177692	0.021072	0.395454	0.937416	Spearman's		2	0.399209	0.147461	0.059147	0.849078	0.221517
Genus_ Ileibacterium	Metabolome_isocitric acid	Spearman's		0.216923	0.00377711	0.297618	0.923268	Spearman's		2	0.399209	0.172591	0.059147	0.849078	0.182286
Genus_ Ruminiclostridium 5	Metabolome_succinic acid	Spearman's		-0.413541	0.0293207	0.0398917	0.75073	Spearman's		3	-0.408359	0.214422	0.0591898	0.849078	0.00518184
Genus_ Lachnospiraceae UCG-006	Metabolome_urea	Spearman's		-0.483846	0.0865573	0.0142615	0.681312	Spearman's		4	-0.418182	0.137592	0.0592258	0.849078	0.0656643
Genus_ Fusicatenibacter	Metabolome_isocitric acid	Spearman's		-0.324293	0.0568877	0.113755	0.891783	Spearman's		5	-0.428733	0.182054	0.0592737	0.849078	0.104439
Genus_ Ruminiclostridium 5	Metabolome_creatinine	Spearman's		-0.461243	0.0654548	0.0203017	0.686705	Spearman's		5	-0.428733	0.21917	0.0592737	0.849078	0.0325099
Genus_ Romboutsia	Metabolome_xylitol	Spearman's		-0.387464	0.0458987	0.055664	0.802358	Spearman's		3	-0.40797	0.157892	0.0594558	0.850218	0.0205058
Genus_ [Eubacterium] coprostanoligenes group	Metabolome_glucose-6-phosphate	Spearman's		0.284615	0.000311471	0.167914	0.891783	Spearman's		4	0.416883	0.219461	0.0601007	0.857961	0.132268
Genus_ Enterorhabdus	Metabolome_aniline	Spearman's		0.31433	1.88579e-06	0.125948	0.891783	Spearman's		4	0.416532	0.154891	0.0603388	0.858741	0.102202
Genus_ Anaerotruncus	Metabolome_lanosterol	Spearman's		0.486212	0.147314	0.0137258	0.681312	Spearman's		2	0.397473	0.172287	0.0603624	0.858741	0.0887388
Genus_ Lachnospiraceae UCG-001	Metabolome_1-monostearin	Spearman's		0.25125	0.00272212	0.225708	0.909495	Spearman's		6	0.437911	0.365513	0.0607639	0.859086	0.186661
Genus_ Acetatifactor	Metabolome_salicylaldehyde	Spearman's		-0.260769	0.00429362	0.208025	0.902589	Spearman's		4	-0.415584	0.132486	0.0609854	0.859086	0.154815
Genus_ Lachnospiraceae UCG-008	Metabolome_alpha-aminoadipic acid	Spearman's		-0.388462	0.0382442	0.0549832	0.797765	Spearman's		4	-0.415584	0.192215	0.0609854	0.859086	0.0271229
Genus_ Anaerotruncus	Metabolome_orotic acid	Spearman's		0.192709	0.00970924	0.356056	0.93042	Spearman's		4	0.4155	0.0981484	0.061043	0.859086	0.222792
Genus_ Tyzzerella	Metabolome_tyrosine	Spearman's		0.342055	0.0947556	0.0942028	0.858367	Spearman's		2	0.396441	0.0895876	0.0610937	0.859086	0.0543863
Genus_ ASF356	Metabolome_creatinine	Spearman's		0.0130009	0.000597168	0.950818	0.996804	Spearman's		7	-0.449745	0.161961	0.0611205	0.859086	0.462746
Genus_ [Eubacterium] brachy group	Metabolome_salicylic acid	Spearman's		-0.0722081	0.0910317	0.731595	0.979978	Spearman's		7	0.449741	0.20422	0.0611229	0.859086	0.521949
Genus_ Akkermansia	Metabolome_inulotriose	Spearman's		0.198191	0.0174479	0.34227	0.9262	Spearman's		6	0.437226	0.0127912	0.0612153	0.859086	0.239035
Genus_ Christensenellaceae R-7 group	Metabolome_aniline	Spearman's		-0.0989333	5.23404e-05	0.637999	0.964379	Spearman's		5	-0.425344	0.0655926	0.0615337	0.861797	0.32641
Genus_ Lachnospiraceae UCG-001	Metabolome_behenic acid	Spearman's		0.247403	0.0189586	0.233132	0.910372	Spearman's		3	0.40452	0.210249	0.0618541	0.861797	0.157117
Genus_ Lachnospiraceae UCG-008	Metabolome_uric acid	Pearson's	Both metabolite and genus log transformed.	-0.253069	0.064044	0.222255	0.906391	Spearman's		2	-0.395257	0.112176	0.0619412	0.861797	0.142188
Genus_ Blautia	Metabolome_methionine	Spearman's		-0.438462	0.0843149	0.0283468	0.706951	Spearman's		2	-0.395257	0.142062	0.0619412	0.861797	0.0432046
Genus_ Clostridium sensu stricto 1	Metabolome_orotic acid	Spearman's		0.121283	0.0137802	0.563596	0.955266	Spearman's		6	0.435853	0.0173756	0.0621268	0.861797	0.31457
Genus_ Clostridium sensu stricto 1	Metabolome_conduritol-beta-epoxide	Spearman's		0.400466	0.144309	0.0472858	0.779476	Spearman's		4	0.413869	0.095052	0.0621693	0.861797	0.0134026
Genus_ Clostridium sensu stricto 1	Metabolome_cholesterol	Spearman's		0.505795	0.0788804	0.00989521	0.681312	Spearman's		5	0.424255	0.0408177	0.0622737	0.861797	0.0815407
Genus_ Butyricicoccus	Metabolome_1,3-dihydroxypyridine	Spearman's		0.209504	0.01343	0.314848	0.925884	Spearman's		6	0.435539	0.206745	0.0623365	0.861797	0.226035
Genus_ Butyricicoccus	Metabolome_2,5-dihydroxypyrazine	Spearman's		-0.4977	0.159339	0.011354	0.681312	Spearman's		4	-0.413616	0.185041	0.0623451	0.861797	0.0840838
Genus_ Marvinbryantia	Metabolome_adenosine-5-monophosphate	Spearman's		-0.200101	0.0360219	0.337545	0.9262	Spearman's		5	-0.423878	0.112246	0.0625311	0.861797	0.223777
Genus_ Bacteroides	Metabolome_valine	Spearman's		0.316154	0.000235221	0.123648	0.891783	Spearman's		2	0.394269	0.069812	0.0626552	0.861797	0.0781149
Genus_ Erysipelatoclostridium	Metabolome_threonic acid	Spearman's		0.343209	0.0912274	0.0930253	0.858367	Spearman's		3	0.40339	0.14325	0.0626553	0.861797	0.0601809
Genus_ Lactococcus	Metabolome_behenic acid	Spearman's		0.517407	0.246805	0.00807714	0.681312	Spearman's		2	0.393872	0.0518497	0.0629437	0.863336	0.123535
Genus_ Fusicatenibacter	Metabolome_erythritol	Spearman's		-0.282032	0.0209817	0.171977	0.891783	Spearman's		4	-0.412606	0.220963	0.063052	0.863336	0.130574
Genus_ Alistipes	Metabolome_phenylacetic acid	Spearman's		-0.406545	0.0422266	0.043725	0.775739	Spearman's		6	-0.434401	0.239032	0.0631018	0.863336	0.0278563
Genus_ Anaerotruncus	Metabolome_beta-alanine	Spearman's		-0.209025	0.00734109	0.315981	0.925884	Spearman's		9	-0.474577	0.0973004	0.0632517	0.863336	0.265552
Genus_ Ruminiclostridium 5	Metabolome_nicotinamide	Spearman's		-0.261973	0.00582336	0.205857	0.902589	Spearman's		8	-0.459841	0.130819	0.0632877	0.863336	0.197867
Genus_ Christensenellaceae R-7 group	Metabolome_2-ketoadipic acid	Spearman's		0.00522818	0.00215651	0.980212	0.99989	Spearman's		6	-0.433695	0.160276	0.0635802	0.865902	0.438923
Genus_ Bacteroides	Metabolome_glutamic acid	Spearman's		0.224615	0.00243332	0.280388	0.92227	Spearman's		1	0.384348	0.198049	0.0636882	0.865951	0.159732
Genus_ Ruminococcaceae UCG-013	Metabolome_citraconic acid	Spearman's		-0.404547	0.0361719	0.0448712	0.775739	Spearman's		4	-0.41144	0.120178	0.063875	0.867069	0.00689297
Genus_ Ruminiclostridium 5	Metabolome_urea	Spearman's		-0.388536	0.0289897	0.0549324	0.797765	Spearman's		4	-0.411172	0.137519	0.0640649	0.868227	0.0226362
Genus_ Bacteroides	Metabolome_stearic acid	Spearman's		-0.264615	3.82912e-06	0.201154	0.90148	Spearman's		1	-0.383478	0.205356	0.0643414	0.869491	0.118863
Genus_ A2	Metabolome_zymosterol	Spearman's		-0.376388	0.0341566	0.0636736	0.836947	Spearman's		5	-0.421224	0.157471	0.0643679	0.869491	0.0448361
Genus_ Oscillibacter	Metabolome_urea	Spearman's		-0.301538	0.0327896	0.142961	0.891783	Spearman's		3	-0.400339	0.13206	0.0648585	0.873974	0.0988003
Genus_ Ruminococcaceae UCG-013	Metabolome_lactic acid	Spearman's		-0.306685	0.0419512	0.135929	0.891783	Spearman's		3	-0.400228	0.12345	0.0649398	0.873974	0.0935426
Genus_ Tyzzerella	Metabolome_alanine	Spearman's		0.247018	0.00283046	0.233883	0.910372	Spearman's		2	0.391004	0.114577	0.0650598	0.873974	0.143985
Genus_ Butyricicoccus	Metabolome_guanosine	Spearman's		-0.457059	0.085828	0.0216201	0.686705	Spearman's		5	-0.420127	0.144331	0.0651388	0.873974	0.0369312
Unclassified Genus	Metabolome_fructose	Pearson's	Both metabolite and genus log transformed.	0.0220935	0.000488121	0.916515	0.995415	Pearson's	Both metabolite and genus log transformed.	6	0.431295	0.186015	0.0652266	0.873974	0.409201
Genus_ Bacteroides	Metabolome_glycerol	Spearman's		0.366154	0.00700674	0.0718375	0.850049	Spearman's		5	0.419549	0.0735279	0.0655483	0.876867	0.053395
Genus_ Lachnospiraceae UCG-008	Metabolome_beta-alanine	Spearman's		-0.112308	0.108917	0.593006	0.956089	Spearman's		7	0.442724	0.234459	0.0657824	0.877561	0.555032
Genus_ ASF356	Metabolome_1-kestose	Spearman's		-0.270233	0.0324001	0.191397	0.899035	Spearman's		9	-0.470282	0.127699	0.0660196	0.877561	0.200049
Genus_ Enterorhabdus	Metabolome_2-monoolein	Spearman's		0.256934	4.83189e-05	0.215033	0.902589	Spearman's		2	0.389605	0.154574	0.0661111	0.877561	0.132671
Genus_ Acetatifactor	Metabolome_cysteine	Pearson's	Both metabolite and genus log transformed.	0.303988	0.0924089	0.139582	0.891783	Pearson's	Both metabolite and genus log transformed.	4	0.408185	0.166615	0.0662161	0.877561	0.104197
Genus_ Harryflintia	Metabolome_ribonic acid	Spearman's		-0.212894	0.000618066	0.306901	0.925515	Spearman's		3	-0.398422	0.171109	0.0662726	0.877561	0.185528
Genus_ Oscillibacter	Metabolome_citric acid	Pearson's	Both metabolite and genus log transformed.	-0.351506	0.123556	0.084884	0.858367	Spearman's		4	-0.407792	0.0883787	0.066503	0.877561	0.0562867
Genus_ Ruminococcaceae UCG-009	Metabolome_glycerol-alpha-phosphate	Spearman's		-0.278198	0.0188762	0.178129	0.894948	Spearman's		3	-0.39806	0.108617	0.0665422	0.877561	0.119862
Genus_ Tyzzerella	Metabolome_phenylalanine	Spearman's		0.311274	0.0873385	0.129873	0.891783	Spearman's		2	0.389026	0.0863123	0.0665497	0.877561	0.0777527
Genus_ [Eubacterium] nodatum group	Metabolome_adenosine-5-monophosphate	Spearman's		-0.243743	0.00767576	0.240342	0.911015	Spearman's		6	-0.429324	0.0917557	0.0666018	0.877561	0.185581
Genus_ Ruminococcus 1	Metabolome_oleic acid	Spearman's		0.576272	0.218665	0.00257008	0.681312	Spearman's		3	0.39785	0.0787882	0.0666985	0.877561	0.178421
Genus_ Tyzzerella	Metabolome_succinate semialdehyde	Spearman's		-0.450558	0.142056	0.0238057	0.686705	Spearman's		3	-0.397628	0.163765	0.0668651	0.877561	0.0529301
Genus_ Bifidobacterium	Metabolome_asparagine	Spearman's		0.127053	0.0138894	0.545046	0.950082	Spearman's		3	0.397621	0.108616	0.0668699	0.877561	0.270569
Genus_ Ruminiclostridium 9	Metabolome_orotic acid	Spearman's		0.196999	0.0223625	0.345241	0.927557	Spearman's		7	0.44066	0.189025	0.0672019	0.878364	0.243662
Genus_ ASF356	Metabolome_xylose	Spearman's		-0.0343596	0.0310619	0.870479	0.992793	Spearman's		8	0.453249	0.201724	0.0676727	0.878364	0.487608
Genus_ Ruminococcaceae UCG-009	Metabolome_erythrono-1,4-lactone	Spearman's		-0.289247	0.0171555	0.160802	0.891783	Spearman's		3	-0.396536	0.0539031	0.067686	0.878364	0.107289
Genus_ Ruminococcaceae NK4A214 group	Metabolome_adenosine-5-monophosphate	Spearman's		-0.181198	0.00662724	0.386044	0.936078	Spearman's		5	-0.416557	0.203557	0.0676965	0.878364	0.235359
Genus_ A2	Metabolome_4-hydroxybenzoic acid	Spearman's		0.348508	0.0930321	0.0877614	0.858367	Spearman's		4	0.405938	0.126271	0.0678698	0.878364	0.0574306
Genus_ Fusicatenibacter	Metabolome_pseudo uridine	Spearman's		-0.482971	0.0203791	0.014464	0.681312	Spearman's		4	-0.405458	0.273665	0.0682271	0.878364	0.0775129
Genus_ Harryflintia	Metabolome_glycerol-3-galactoside	Spearman's		0.398692	0.0173322	0.0483668	0.787719	Spearman's		3	0.3958	0.259505	0.068244	0.878364	0.00289177
Genus_ Blautia	Metabolome_glycolic acid	Spearman's		0.433077	0.126838	0.0305802	0.730096	Spearman's		1	0.378261	0.0901922	0.068369	0.878364	0.0548161
Genus_ Ruminococcaceae UCG-013	Metabolome_isolinoleic acid	Spearman's		-0.137984	0.00183449	0.510694	0.942871	Spearman's		4	-0.405213	0.244797	0.06841	0.878364	0.267229
Genus_ Bacteroides	Metabolome_xanthosine	Spearman's		0.350769	0.0145478	0.085584	0.858367	Spearman's		2	0.386364	0.171406	0.068597	0.878364	0.0355944
Genus_ Oscillibacter	Metabolome_trans-4-hydroxyproline	Spearman's		-0.398462	0.0432728	0.0485087	0.787719	Spearman's		2	-0.386364	0.113358	0.068597	0.878364	0.0120979
Genus_ Blautia	Metabolome_dehydroabietic acid	Spearman's		0.394615	0.0750763	0.0509242	0.795446	Spearman's		1	0.377391	0.124824	0.0690585	0.878364	0.0172241
Genus_ [Eubacterium] coprostanoligenes group	Metabolome_glycolic acid	Spearman's		-0.171538	0.0121171	0.412282	0.937741	Spearman's		3	-0.394692	0.11949	0.0690906	0.878364	0.223154
Genus_ Oscillibacter	Metabolome_2-hydroxyglutaric acid	Spearman's		-0.283077	0.00782694	0.170325	0.891783	Spearman's		3	-0.394692	0.14822	0.0690906	0.878364	0.111615
Genus_ Parasutterella	Metabolome_dehydroabietic acid	Spearman's		-0.412002	0.142587	0.0407111	0.758256	Spearman's		1	-0.377038	0.0816319	0.0693398	0.878364	0.0349638
Genus_ Enterorhabdus	Metabolome_N-carbamoylaspartate	Spearman's		-0.196876	0.0242453	0.345547	0.927557	Spearman's		3	-0.394223	0.196381	0.0694517	0.878364	0.197347
Genus_ Blautia	Metabolome_lanosterol	Spearman's		0.401616	0.0833947	0.0465955	0.779476	Spearman's		1	0.376604	0.246487	0.0696878	0.878364	0.0250121
Genus_ Clostridium sensu stricto 1	Metabolome_succinate semialdehyde	Spearman's		-0.496529	0.0918822	0.011579	0.681312	Spearman's		5	-0.413648	0.00167262	0.0698356	0.878364	0.0828806
Genus_ ASF356	Metabolome_2,5-dihydroxypyrazine	Spearman's		-0.498678	0.1762	0.0111688	0.681312	Spearman's		5	-0.413636	0.0850667	0.0698444	0.878364	0.0850416
Genus_ Oscillibacter	Metabolome_alpha-aminoadipic acid	Spearman's		-0.369231	0.0478835	0.0693033	0.843549	Spearman's		5	-0.413534	0.1302	0.0699207	0.878364	0.0443031
Genus_ Clostridium sensu stricto 1	Metabolome_nicotinic acid	Spearman's		-0.347493	0.0334517	0.0887516	0.858367	Spearman's		6	-0.424674	0.00701099	0.0699332	0.878364	0.0771808
Genus_ Butyricicoccus	Metabolome_linolenic acid	Spearman's		0.29316	0.0446984	0.154961	0.891783	Spearman's		4	0.403189	0.250663	0.0699354	0.878364	0.110029
Genus_ Ileibacterium	Metabolome_ornithine	Spearman's		-0.282308	6.29089e-05	0.171539	0.891783	Spearman's		3	-0.393563	0.0717468	0.0699616	0.878364	0.111255
Genus_ Romboutsia	Metabolome_nicotinamide	Spearman's		-0.208003	0.000205566	0.318406	0.9262	Spearman's		5	-0.412989	0.108965	0.0703273	0.878364	0.204986
Genus_ Lactococcus	Metabolome_pseudo uridine	Spearman's		-0.507408	0.0288819	0.00962404	0.681312	Spearman's		3	-0.393049	0.111117	0.0703608	0.878364	0.114359
Genus_ Ileibacterium	Metabolome_succinate semialdehyde	Spearman's		0.356154	0.125951	0.0805642	0.858367	Spearman's		1	0.375652	0.151878	0.0704536	0.878364	0.0194983
Genus_ Lachnospiraceae UCG-008	Metabolome_aspartic acid	Pearson's	Both metabolite and genus log transformed.	-0.127592	0.0162797	0.543326	0.94943	Spearman's		1	-0.375652	0.164067	0.0704536	0.878364	0.24806
Genus_ Oscillibacter	Metabolome_conduritol-beta-epoxide	Pearson's	Both metabolite and genus log transformed.	0.428499	0.183611	0.032588	0.740385	Pearson's	Both metabolite and genus log transformed.	2	0.38399	0.147449	0.070462	0.878364	0.0445085
Genus_ Lachnospiraceae UCG-006	Metabolome_ascorbic acid	Pearson's	Both metabolite and genus log transformed.	-0.0520234	0.00270644	0.804934	0.983207	Pearson's	Both metabolite and genus log transformed.	6	-0.423917	0.179705	0.070487	0.878364	0.371893
Genus_ Butyricicoccus	Metabolome_adenine	Spearman's		-0.212637	0.000802144	0.307498	0.925515	Spearman's		4	-0.40245	0.0779508	0.070498	0.878364	0.189813
Genus_ Akkermansia	Metabolome_valine	Spearman's		0.324033	0.00264559	0.114062	0.891783	Spearman's		4	0.402209	0.0106242	0.0706826	0.878364	0.0781762
Genus_ Ruminiclostridium	Metabolome_itaconic acid	Spearman's		-0.168879	0.246194	0.419676	0.937741	Spearman's		4	-0.402079	0.131684	0.0707827	0.878364	0.2332
Genus_ [Eubacterium] ventriosum group	Metabolome_behenic acid	Spearman's		-0.367266	0.101734	0.0709132	0.846972	Spearman's		0	-0.367266	0.101734	0.0709132	0.878364	1.57163e-10
Genus_ Bacteroides	Metabolome_cholestenone	Pearson's	Both metabolite and genus log transformed.	0.00385961	1.48966e-05	0.985391	1	Pearson's	Both metabolite and genus log transformed.	5	0.412156	0.169873	0.0709523	0.878364	0.408297
Genus_ Lachnospiraceae UCG-008	Metabolome_dehydroabietic acid	Spearman's		0.248462	0.0012672	0.231073	0.910372	Spearman's		1	0.374783	0.129355	0.0711592	0.878364	0.126321
Genus_ Lachnospiraceae UCG-001	Metabolome_zymosterol	Spearman's		0.136976	0.0143696	0.513818	0.943254	Spearman's		4	0.40156	0.194882	0.0711816	0.878364	0.264584
Genus_ Christensenellaceae R-7 group	Metabolome_myristic acid	Spearman's		0	0.154223	1	1	Spearman's		3	-0.391841	0.201468	0.0713057	0.878364	0.391841
Genus_ Ruminococcaceae UCG-013	Metabolome_conduritol-beta-epoxide	Spearman's		0.225048	0.000293412	0.279437	0.921222	Spearman's		2	0.382769	0.0768933	0.0714366	0.878364	0.157721
Genus_ Family XIII UCG-001	Metabolome_adenosine-5-monophosphate	Spearman's		-0.189903	0.00420182	0.363236	0.934107	Spearman's		7	-0.434647	0.15736	0.0714676	0.878364	0.244744
Genus_ Ruminiclostridium 5	Metabolome_ethanolamine	Spearman's		-0.437392	0.068217	0.0287798	0.706951	Spearman's		5	-0.411433	0.184808	0.0714983	0.878364	0.0259589
Genus_ Akkermansia	Metabolome_ornithine	Spearman's		0.458726	0.00142346	0.0210865	0.686705	Spearman's		6	0.422486	0.159658	0.0715426	0.878364	0.0362402
Genus_ Ruminiclostridium 5	Metabolome_D-erythro-sphingosine	Spearman's		-0.337757	0.00442986	0.0986845	0.860628	Spearman's		3	-0.391415	0.174864	0.0716411	0.878364	0.0536576
Genus_ Coriobacteriaceae UCG-002	Metabolome_alpha-aminoadipic acid	Spearman's		0.338345	0.00462726	0.0980626	0.859312	Spearman's		5	0.411163	0.0446276	0.0717031	0.878364	0.072818
Genus_ Oscillibacter	Metabolome_asparagine	Spearman's		-0.0946154	0.00594653	0.652805	0.967259	Pearson's	Both metabolite and genus log transformed.	3	-0.391206	0.153042	0.0718058	0.878364	0.296591
Genus_ Ruminococcaceae UCG-014	Metabolome_1,5-anhydroglucitol	Spearman's		-0.323013	0.00548039	0.115271	0.891783	Spearman's		5	-0.410862	0.104977	0.0719317	0.878364	0.0878486
Genus_ Fusicatenibacter	Metabolome_glyceric acid	Spearman's		-0.224274	0.029203	0.281139	0.922982	Spearman's		5	-0.410681	0.178495	0.0720695	0.878364	0.186407
Genus_ Roseburia	Metabolome_glycerol	Spearman's		0.0376996	0.0752868	0.858008	0.99127	Spearman's		5	0.410681	0.0619838	0.0720695	0.878364	0.372981
Genus_ Ruminococcaceae UCG-013	Metabolome_pseudo uridine	Spearman's		-0.535749	0.0528824	0.00577676	0.681312	Spearman's		3	-0.390493	0.127864	0.0723715	0.878364	0.145257
Genus_ Lachnospiraceae UCG-001	Metabolome_butylamine	Spearman's		-0.00269334	0.0344423	0.989806	1	Spearman's		6	0.421237	0.20888	0.0724735	0.878364	0.423931
Genus_ Lachnospiraceae NK4A136 group	Metabolome_tocopherol alpha-	Pearson's	Both metabolite and genus log transformed.	-0.361993	0.131039	0.0753759	0.852729	Pearson's	Both metabolite and genus log transformed.	3	-0.390315	0.152346	0.0725127	0.878364	0.0283217
Genus_ Akkermansia	Metabolome_glucose-6-phosphate	Spearman's		0.406004	0.0313251	0.0440332	0.775739	Spearman's		4	0.39974	0.136864	0.0725928	0.878364	0.00626334
Genus_ GCA-900066575	Metabolome_orotic acid	Spearman's		0.156983	0.0183498	0.453618	0.940248	Pearson's	Both metabolite and genus log transformed.	4	0.399733	0.159786	0.0725986	0.878364	0.242749
Genus_ Ruminiclostridium 9	Metabolome_cholestenone	Spearman's		0.215385	0.0253663	0.301142	0.923281	Spearman's		8	0.446078	0.0461098	0.0726918	0.878364	0.230694
Genus_ Ruminiclostridium 5	Metabolome_ascorbic acid	Pearson's	Both metabolite and genus log transformed.	0.0656863	0.0043147	0.755075	0.980965	Pearson's	Both metabolite and genus log transformed.	6	-0.420896	0.177153	0.0727296	0.878364	0.486582
Genus_ Ruminococcaceae UCG-013	Metabolome_nicotinic acid	Spearman's		-0.348681	0.000317391	0.087593	0.858367	Spearman's		3	-0.389927	0.134794	0.0728219	0.878364	0.0412465
Genus_ Butyricicoccus	Metabolome_adenosine-5-monophosphate	Spearman's		-0.2211	0.0192523	0.288181	0.922982	Spearman's		8	-0.445538	0.406025	0.073081	0.878364	0.224437
Genus_ Blautia	Metabolome_5-aminovaleric acid	Spearman's		-0.458638	0.064605	0.0211145	0.686705	Spearman's		2	-0.380623	0.121133	0.0731739	0.878364	0.0780151
Genus_ Parasutterella	Metabolome_aspartic acid	Spearman's		0.410848	0.0569627	0.0413343	0.762405	Spearman's		2	0.380529	0.0546301	0.0732508	0.878364	0.0303194
Genus_ [Eubacterium] nodatum group	Metabolome_linolenic acid	Spearman's		0.369272	0.0185205	0.0692694	0.843549	Spearman's		2	0.380505	0.196701	0.0732701	0.878364	0.0112326
Genus_ Tyzzerella	Metabolome_ascorbic acid	Spearman's		-0.0988842	0.0218541	0.638166	0.964379	Spearman's		5	-0.408578	0.166774	0.0736845	0.878364	0.309694
Genus_ [Eubacterium] coprostanoligenes group	Metabolome_threonic acid	Spearman's		0.411538	0.0394095	0.0409607	0.758256	Pearson's	Both metabolite and genus log transformed.	3	0.388781	0.151151	0.0737416	0.878364	0.0227571
Genus_ Romboutsia	Metabolome_adenosine	Spearman's		0.295974	0.00350586	0.150853	0.891783	Spearman's		2	0.379797	0.0491156	0.073851	0.878364	0.0838227
Genus_ Akkermansia	Metabolome_glucose	Spearman's		0.512219	0.0398875	0.00885165	0.681312	Spearman's		4	0.39779	0.113604	0.0741286	0.878364	0.114428
Genus_ Anaerotruncus	Metabolome_citric acid	Spearman's		-0.267259	0.0325602	0.196521	0.90017	Spearman's		4	-0.397786	0.160217	0.0741317	0.878364	0.130527
Genus_ Blautia	Metabolome_proline	Spearman's		-0.466923	0.0820878	0.018617	0.681312	Spearman's		2	-0.379447	0.12537	0.0741395	0.878364	0.0874764
Genus_ Blautia	Metabolome_tyrosine	Spearman's		-0.424615	0.0633644	0.0343725	0.740385	Spearman's		2	-0.379447	0.107365	0.0741395	0.878364	0.0451687
Genus_ Intestinimonas	Metabolome_ethanolamine	Spearman's		-0.418436	0.0348811	0.0373717	0.746478	Spearman's		4	-0.397658	0.179883	0.0742336	0.878364	0.0207777
Genus_ [Eubacterium] coprostanoligenes group	Metabolome_aconitic acid	Pearson's	Both metabolite and genus log transformed.	0.263994	0.0696931	0.202252	0.902589	Pearson's	Both metabolite and genus log transformed.	4	0.397554	0.158049	0.074316	0.878364	0.13356
Genus_ Ruminiclostridium 5	Metabolome_uric acid	Pearson's	Both metabolite and genus log transformed.	-0.168754	0.0284781	0.420023	0.937741	Spearman's		4	-0.397532	0.139333	0.0743341	0.878364	0.228777
Genus_ Roseburia	Metabolome_urea	Spearman's		-0.405078	0.117672	0.0445643	0.775739	Spearman's		2	-0.379046	0.123327	0.0744705	0.878364	0.0260317
Genus_ Lachnospiraceae NK4A136 group	Metabolome_4-aminobutyric acid	Spearman's		0.182343	0.0063375	0.382999	0.936078	Spearman's		7	0.430563	0.102694	0.0744764	0.878364	0.24822
Genus_ Akkermansia	Metabolome_linoleic acid	Spearman's		0.175486	0.0216413	0.401442	0.937741	Spearman's		5	0.407226	0.144689	0.0747368	0.878364	0.231741
Genus_ Blautia	Metabolome_tocopherol alpha-	Spearman's		0.377692	0.0532682	0.0626869	0.834734	Spearman's		1	0.370435	0.14497	0.0747679	0.878364	0.00725752
Genus_ Lachnospiraceae UCG-008	Metabolome_behenic acid	Spearman's		0.212308	0.00954621	0.308266	0.925515	Spearman's		1	0.370435	0.200362	0.0747679	0.878364	0.158127
Genus_ [Eubacterium] brachy group	Metabolome_sorbitol	Spearman's		-0.00854074	0.0411437	0.96768	0.998018	Spearman's		4	0.396355	0.0728373	0.0752746	0.881829	0.404896
Genus_ Blautia	Metabolome_isoleucine	Spearman's		-0.502308	0.0788051	0.0105033	0.681312	Spearman's		3	-0.386787	0.138586	0.0753628	0.881829	0.115521
Genus_ Lachnospiraceae UCG-008	Metabolome_arachidic acid	Spearman's		0.211538	0.00671262	0.310063	0.925515	Spearman's		1	0.369565	0.203906	0.075506	0.881829	0.158027
Genus_ Lachnospiraceae UCG-006	Metabolome_cholestenone	Spearman's		0.332308	0.183414	0.104594	0.875908	Spearman's		5	0.406015	0.0116562	0.0756894	0.881829	0.0737073
Genus_ Lachnospiraceae FCS020 group	Metabolome_heptadecanoic acid	Spearman's		0.237628	0.0277173	0.252712	0.913217	Spearman's		4	0.395706	0.124958	0.0757974	0.881829	0.158078
Unclassified Genus	Metabolome_sucrose	Spearman's		0.140769	0.00427063	0.502115	0.942023	Pearson's	Both metabolite and genus log transformed.	7	0.428768	0.183842	0.0758279	0.881829	0.287999
Genus_ Ruminococcaceae NK4A214 group	Metabolome_urea	Spearman's		-0.270415	0.0130139	0.191086	0.899035	Spearman's		2	-0.37713	0.0396874	0.07607	0.881829	0.106714
Genus_ Lachnospiraceae UCG-001	Metabolome_D-erythro-sphingosine	Spearman's		-0.27626	0.00276776	0.181297	0.894948	Spearman's		3	-0.385876	0.177447	0.0761126	0.881829	0.109616
Genus_ Enterorhabdus	Metabolome_5'-deoxy-5'-methylthioadenosine	Spearman's		-0.277125	0.0144613	0.179879	0.894948	Spearman's		2	-0.37692	0.152482	0.0762467	0.881829	0.0997949
Genus_ Bifidobacterium	Metabolome_dihydrocholesterol	Spearman's		-0.15254	0.000197537	0.466656	0.940248	Spearman's		3	-0.385693	0.10356	0.0762638	0.881829	0.233152
Genus_ Family XIII UCG-001	Metabolome_xylulose	Spearman's		0.326698	0.00912632	0.110947	0.891783	Spearman's		4	0.395026	0.248219	0.0763474	0.881829	0.0683282
Genus_ Lachnospiraceae UCG-001	Metabolome_3,4-dihydroxycinnamic acid	Spearman's		0.0361678	0.035904	0.863723	0.992793	Spearman's		6	0.416155	0.108972	0.0763558	0.881829	0.379987
Genus_ Ruminococcus 1	Metabolome_trans-4-hydroxyproline	Spearman's		-0.372111	0.0291534	0.0669934	0.842963	Spearman's		3	-0.3854	0.0432017	0.0765063	0.881829	0.0132886
Genus_ Christensenellaceae R-7 group	Metabolome_cholestenone	Spearman's		0.226018	0.0353191	0.277315	0.918382	Spearman's		6	0.415864	0.16506	0.0765821	0.881829	0.189846
Genus_ Lactococcus	Metabolome_butylamine	Spearman's		0.215041	0.0105942	0.301931	0.923281	Spearman's		5	0.404663	0.0515887	0.0767629	0.881829	0.189622
Genus_ Marvinbryantia	Metabolome_D-erythro-sphingosine	Spearman's		-0.307358	0.0400817	0.135029	0.891783	Spearman's		1	-0.367979	0.0889862	0.0768667	0.881829	0.0606211
Genus_ Ruminococcus 1	Metabolome_salicylaldehyde	Spearman's		-0.305856	0.0315967	0.137045	0.891783	Spearman's		6	-0.415496	0.104858	0.0768703	0.881829	0.10964
Genus_ Ruminococcaceae UCG-013	Metabolome_2-deoxypentitol	Spearman's		-0.433995	0.108102	0.0301896	0.72778	Spearman's		3	-0.384833	0.240137	0.0769771	0.881834	0.0491621
Genus_ [Eubacterium] brachy group	Metabolome_oxoproline	Spearman's		-0.168874	0.0148276	0.419689	0.937741	Spearman's		5	-0.404158	0.117259	0.0771675	0.882796	0.235284
Genus_ Akkermansia	Metabolome_phenylalanine	Spearman's		0.298249	0.000860628	0.14759	0.891783	Spearman's		4	0.393762	0.0493177	0.0773782	0.883949	0.0955132
Genus_ Intestinimonas	Metabolome_orotic acid	Spearman's		0.139468	0.00721761	0.506114	0.942023	Spearman's		4	0.393547	0.358778	0.077555	0.883949	0.254079
Genus_ [Eubacterium] coprostanoligenes group	Metabolome_tocopherol gamma-	Spearman's		0.184615	0.00162045	0.376995	0.936078	Spearman's		4	0.393506	0.153668	0.077588	0.883949	0.208891
Genus_ Lachnospiraceae NK4A136 group	Metabolome_alpha-aminoadipic acid	Spearman's		-0.328462	0.058838	0.108919	0.885947	Spearman's		6	-0.414035	0.13171	0.0780195	0.88643	0.0855735
Genus_ Lachnospiraceae UCG-006	Metabolome_alpha-aminoadipic acid	Spearman's		-0.315385	0.0079967	0.124615	0.891783	Spearman's		6	-0.414035	0.170363	0.0780195	0.88643	0.0986505
Genus_ Blautia	Metabolome_leucine	Spearman's		-0.500769	0.0722529	0.0107813	0.681312	Spearman's		3	-0.383399	0.106457	0.0781784	0.88702	0.11737
Genus_ Akkermansia	Metabolome_lauric acid	Spearman's		-0.0642679	0.00281311	0.760211	0.980965	Spearman's		5	-0.40271	0.169379	0.0783343	0.887186	0.338442
Genus_ Lactobacillus	Metabolome_isothreonic acid	Spearman's		-0.1908	0.00177357	0.360933	0.933277	Spearman's		6	-0.413503	0.0154341	0.0784412	0.887186	0.222704
Genus_ Blautia	Metabolome_fumaric acid	Spearman's		-0.375385	0.0678349	0.0644409	0.839679	Spearman's		1	-0.366087	0.115853	0.0785139	0.887186	0.00929766
Genus_ Oscillibacter	Metabolome_beta-glycerolphosphate	Spearman's		-0.244615	0.0175998	0.23861	0.911015	Spearman's		3	-0.38227	0.257521	0.0791342	0.888342	0.137655
Genus_ Ileibacterium	Metabolome_D-erythro-sphingosine	Spearman's		0.357692	0.0731862	0.0791718	0.857092	Spearman's		0	0.357692	0.0731862	0.0791718	0.888342	3.07693e-10
Genus_ Lachnospiraceae UCG-008	Metabolome_proline	Spearman's		-0.207692	0.268736	0.319146	0.9262	Spearman's		1	-0.365217	0.0609275	0.0792799	0.888342	0.157525
Genus_ Akkermansia	Metabolome_hypoxanthine	Spearman's		0.420243	0.126859	0.0364741	0.744073	Spearman's		3	0.382029	0.209762	0.0793393	0.888342	0.0382136
Genus_ Acetatifactor	Metabolome_glycerol	Spearman's		0.166154	0.0236222	0.427325	0.938563	Spearman's		6	0.412281	0.0475646	0.0794167	0.888342	0.246127
Genus_ Ruminococcaceae UCG-013	Metabolome_5-aminovaleric acid	Spearman's		-0.221237	0.082292	0.287875	0.922982	Spearman's		2	-0.372958	0.150174	0.0796411	0.888342	0.15172
Genus_ Clostridium sensu stricto 1	Metabolome_galactinol	Spearman's		0.407031	0.132396	0.0434495	0.775739	Spearman's		4	0.390985	0.143046	0.0796799	0.888342	0.0160461
Genus_ Oscillibacter	Metabolome_phenylacetic acid	Spearman's		-0.192729	0.0133675	0.356004	0.93042	Spearman's		5	-0.400903	0.21175	0.0798095	0.888342	0.208173
Genus_ Family XIII UCG-001	Metabolome_aconitic acid	Spearman's		0.273695	0.00047281	0.18555	0.894948	Spearman's		4	0.390686	0.0570677	0.079931	0.888342	0.116991
Genus_ Harryflintia	Metabolome_uracil	Spearman's		-0.3565	0.000488611	0.080249	0.85711	Spearman's		2	-0.372615	0.127883	0.0799396	0.888342	0.0161149
Genus_ Fusicatenibacter	Metabolome_putrescine	Spearman's		-0.347375	0.0236264	0.0888677	0.858367	Spearman's		3	-0.381248	0.109319	0.0800065	0.888342	0.0338737
Genus_ Bacteroides	Metabolome_xylulose	Spearman's		0.278462	0.00410611	0.177701	0.894948	Spearman's		2	0.37253	0.143609	0.0800145	0.888342	0.0940681
Genus_ Bacteroides	Metabolome_uridine	Pearson's	Both metabolite and genus log transformed.	0.268478	0.0720805	0.19441	0.899035	Spearman's		2	0.37253	0.137458	0.0800145	0.888342	0.104051
Genus_ Ruminococcaceae UCG-009	Metabolome_ribulose-5-phosphate	Spearman's		-0.338243	0.000331111	0.0981698	0.859512	Spearman's		7	-0.423225	0.0186514	0.0801157	0.888342	0.0849813
Genus_ Lactobacillus	Metabolome_ethanolamine	Spearman's		0.343276	4.9193e-05	0.092957	0.858367	Spearman's		7	0.42285	0.357754	0.0804118	0.890309	0.0795736
Genus_ Coriobacteriaceae UCG-002	Metabolome_pinitol	Spearman's		-0.350468	0.0471793	0.0858716	0.858367	Spearman's		2	-0.371966	0.0707651	0.0805078	0.890309	0.0214984
Genus_ Butyricicoccus	Metabolome_tryptophan	Spearman's		-0.211701	0.0264348	0.309682	0.925515	Spearman's		6	-0.410752	0.217117	0.0806488	0.890681	0.199051
Genus_ Lachnospiraceae UCG-008	Metabolome_adenine	Spearman's		-0.427005	0.180753	0.0332654	0.740385	Spearman's		1	-0.363557	0.0794357	0.0807578	0.890699	0.0634479
Genus_ Blautia	Metabolome_malonic acid	Spearman's		0.342263	0.0393134	0.0939892	0.858367	Spearman's		3	0.380064	0.25259	0.0810264	0.891582	0.0378009
Genus_ Lachnospiraceae UCG-006	Metabolome_orotic acid	Spearman's		0.1793	0.0289803	0.391123	0.936978	Spearman's		5	0.399398	0.154867	0.0810529	0.891582	0.220099
Genus_ [Eubacterium] coprostanoligenes group	Metabolome_galactinol	Pearson's	Both metabolite and genus log transformed.	0.31897	0.101742	0.120157	0.891783	Pearson's	Both metabolite and genus log transformed.	3	0.379503	0.144023	0.0815131	0.892082	0.0605328
Genus_ A2	Metabolome_dehydroascorbic acid	Spearman's		0.103217	0.00778722	0.623443	0.961585	Spearman's		7	0.421167	0.209127	0.0817512	0.892082	0.317951
Genus_ Blautia	Metabolome_oxoproline	Spearman's		-0.373077	0.0415821	0.0662326	0.842963	Spearman's		2	-0.370553	0.177464	0.0817557	0.892082	0.00252356
Genus_ Acetatifactor	Metabolome_glycolic acid	Spearman's		-0.315385	0.0743555	0.124615	0.891783	Spearman's		2	-0.370553	0.10197	0.0817557	0.892082	0.0551687
Genus_ Acetatifactor	Metabolome_xylose	Spearman's		-0.407692	0.150162	0.0430771	0.775226	Spearman's		5	-0.398496	0.101203	0.0818054	0.892082	0.00919607
Genus_ GCA-900066575	Metabolome_alpha-aminoadipic acid	Spearman's		-0.247692	0.0190201	0.232568	0.910372	Spearman's		5	-0.398496	0.0222349	0.0818054	0.892082	0.150804
Genus_ Intestinimonas	Metabolome_galactinol	Spearman's		0.310512	0.0972267	0.130864	0.891783	Spearman's		2	0.370446	0.0226093	0.0818513	0.892082	0.0599337
Genus_ GCA-900066575	Metabolome_leucine	Pearson's	Both metabolite and genus log transformed.	0.297653	0.0885975	0.14844	0.891783	Pearson's	Both metabolite and genus log transformed.	3	0.3788	0.143489	0.0821264	0.893906	0.0811463
Genus_ Ileibacterium	Metabolome_epsilon-caprolactam	Spearman's		-0.283077	0.0303355	0.170325	0.891783	Spearman's		6	-0.408772	0.0629849	0.0822663	0.894255	0.125695
Genus_ Ruminiclostridium 5	Metabolome_beta-glycerolphosphate	Spearman's		-0.316599	0.0154955	0.123091	0.891783	Spearman's		4	-0.387788	0.167185	0.0823922	0.894451	0.0711889
Genus_ Oscillibacter	Metabolome_phosphoethanolamine	Spearman's		-0.334615	0.0110874	0.10206	0.870413	Spearman's		2	-0.369565	0.130894	0.0826369	0.895153	0.0349498
Genus_ Family XIII UCG-001	Metabolome_guanosine	Spearman's		-0.0169014	0.0245486	0.936089	0.995415	Spearman's		4	0.387462	0.154553	0.0826727	0.895153	0.404364
Genus_ Butyricicoccus	Metabolome_myo-inositol	Spearman's		-0.465475	0.0596006	0.0190353	0.681312	Spearman's		5	-0.397242	0.148129	0.0828605	0.896006	0.0682329
Genus_ Lachnospiraceae UCG-008	Metabolome_linoleic acid	Spearman's		0.459231	0.120265	0.0209272	0.686705	Spearman's		3	0.377753	0.15239	0.0830454	0.896006	0.0814781
Genus_ Enterorhabdus	Metabolome_fructose	Spearman's		-0.459168	0.0559477	0.0209468	0.686705	Spearman's		5	-0.396988	0.156018	0.0830755	0.896006	0.062181
Genus_ Family XIII UCG-001	Metabolome_leucine	Spearman's		0.276003	0.0667034	0.18172	0.894948	Spearman's		4	0.386774	0.188406	0.0832669	0.896904	0.110771
Genus_ Lachnospiraceae UCG-001	Metabolome_salicylic acid	Spearman's		0.0253944	0.0236474	0.904095	0.993625	Spearman's		6	0.407196	0.0935611	0.0835702	0.899003	0.381802
Genus_ Family XIII UCG-001	Metabolome_lanosterol	Spearman's		0.301006	0.0655744	0.143703	0.891783	Spearman's		3	0.376492	0.21548	0.0841619	0.899322	0.0754864
Genus_ Lachnospiraceae NK4A136 group	Metabolome_succinate semialdehyde	Spearman's		-0.42	0.154783	0.0365936	0.74502	Spearman's		4	-0.385714	0.17967	0.0841882	0.899322	0.0342857
Genus_ Family XIII UCG-001	Metabolome_2-monoolein	Spearman's		0.441766	0.0948061	0.0270423	0.706951	Spearman's		3	0.376386	0.0483049	0.0842566	0.899322	0.06538
Genus_ Ruminiclostridium	Metabolome_oleic acid	Spearman's		0.424697	0.0902853	0.0343342	0.740385	Spearman's		1	0.359643	0.0790674	0.0843245	0.899322	0.0650537
Genus_ Lachnospiraceae NK4A136 group	Metabolome_tyrosine	Spearman's		0.392308	0.182075	0.0524179	0.797542	Pearson's	Both metabolite and genus log transformed.	3	0.376288	0.141593	0.0843439	0.899322	0.0160195
Genus_ Lactobacillus	Metabolome_pantothenic acid	Spearman's		0.204253	0.0290472	0.327403	0.9262	Spearman's		5	0.395467	0.00303246	0.0843705	0.899322	0.191213
Genus_ Harryflintia	Metabolome_methionine sulfoxide	Spearman's		-0.366564	0.0242848	0.0714953	0.848927	Spearman's		3	-0.376114	0.102945	0.0844998	0.899322	0.00954904
Genus_ Harryflintia	Metabolome_glycerol-alpha-phosphate	Spearman's		-0.298438	0.0108211	0.147321	0.891783	Spearman's		3	-0.376114	0.11001	0.0844998	0.899322	0.0776751
Genus_ Ruminococcaceae UCG-013	Metabolome_asparagine	Spearman's		-0.134078	0.179221	0.522845	0.946061	Spearman's		2	-0.367419	0.108015	0.0845757	0.899322	0.23334
Genus_ Ruminiclostridium 9	Metabolome_zymosterol	Spearman's		0.0476923	0.031219	0.820905	0.985317	Spearman's		6	0.405263	0.210312	0.0851904	0.900544	0.357571
Genus_ [Eubacterium] ventriosum group	Metabolome_succinate semialdehyde	Spearman's		-0.385086	0.124066	0.0573138	0.809189	Spearman's		1	-0.358646	0.106891	0.0852524	0.900544	0.0264407
Genus_ Marvinbryantia	Metabolome_sophorose	Spearman's		-0.0542646	0.00670497	0.796699	0.982961	Spearman's		3	-0.374821	0.0986549	0.08566	0.900544	0.320556
Genus_ [Eubacterium] nodatum group	Metabolome_succinic acid	Spearman's		-0.402003	0.0484337	0.046365	0.779476	Spearman's		2	-0.366156	0.1171	0.0857321	0.900544	0.0358468
Genus_ Tyzzerella	Metabolome_glucose-6-phosphate	Spearman's		0.336283	0.0142563	0.100258	0.864904	Spearman's		3	0.374576	0.110938	0.0858809	0.900544	0.0382931
Genus_ Intestinimonas	Metabolome_3,4-dihydroxycinnamic acid	Spearman's		0.121096	0.00686547	0.564204	0.955266	Spearman's		5	0.393667	0.0584003	0.0859222	0.900544	0.272571
Genus_ Lachnospiraceae NK4A136 group	Metabolome_hypoxanthine	Pearson's	Both metabolite and genus log transformed.	0.234538	0.0550079	0.259117	0.916264	Pearson's	Both metabolite and genus log transformed.	4	0.383557	0.147116	0.0860867	0.900544	0.14902
Genus_ Lachnospiraceae UCG-008	Metabolome_cystine	Spearman's		-0.211538	0.182291	0.310063	0.925515	Spearman's		2	-0.365613	0.110694	0.0862331	0.900544	0.154074
Genus_ Harryflintia	Metabolome_2-deoxypentitol	Spearman's		-0.468353	0.0448299	0.0182114	0.681312	Spearman's		3	-0.374086	0.136513	0.086325	0.900544	0.0942671
Genus_ [Eubacterium] nodatum group	Metabolome_xylose	Spearman's		-0.312669	0.0532104	0.128071	0.891783	Spearman's		5	-0.393073	0.157856	0.0864391	0.900544	0.0804041
Genus_ Ruminococcus 1	Metabolome_tryptophan	Spearman's		0.220339	0.0687554	0.289887	0.922982	Spearman's		4	0.38309	0.120874	0.0865023	0.900544	0.162751
Genus_ [Eubacterium] nodatum group	Metabolome_salicylaldehyde	Spearman's		-0.299962	0.0762867	0.145167	0.891783	Spearman's		4	-0.38309	0.115322	0.0865023	0.900544	0.0831282
Genus_ Family XIII UCG-001	Metabolome_lysine	Spearman's		0.209215	0.0253206	0.31553	0.925884	Spearman's		4	0.382645	0.175717	0.0868995	0.900544	0.173429
Genus_ Coriobacteriaceae UCG-002	Metabolome_malic acid	Spearman's		0.408347	0.0179869	0.0427109	0.773571	Spearman's		2	0.364858	3.02e-06	0.0869327	0.900544	0.043489
Genus_ Lactococcus	Metabolome_ribitol	Spearman's		-0.573572	0.0833334	0.0027213	0.681312	Spearman's		4	-0.382592	0.174647	0.0869469	0.900544	0.19098
Genus_ Tyzzerella	Metabolome_orotic acid	Spearman's		0.426289	0.00950428	0.033594	0.740385	Spearman's		4	0.382515	0.124761	0.0870151	0.900544	0.043774
Genus_ Blautia	Metabolome_pantothenic acid	Spearman's		0.413846	0.0605518	0.0397308	0.75073	Spearman's		2	0.364625	0.119549	0.0871502	0.900544	0.0492216
Genus_ Lachnospiraceae UCG-008	Metabolome_glycine	Spearman's		-0.293077	0.00122498	0.155083	0.891783	Spearman's		2	-0.364625	0.0696916	0.0871502	0.900544	0.0715476
Genus_ Bacteroides	Metabolome_pimelic acid	Spearman's		-0.293846	0.0171554	0.153951	0.891783	Spearman's		1	-0.356522	0.183191	0.0872531	0.900544	0.0626756
Genus_ Butyricicoccus	Metabolome_dehydroascorbic acid	Spearman's		-0.44721	0.0683012	0.024999	0.695611	Spearman's		7	-0.414232	0.000347523	0.0874453	0.900544	0.032978
Genus_ Lachnospiraceae UCG-008	Metabolome_5'-deoxy-5'-methylthioadenosine	Spearman's		-0.401001	0.101298	0.0469639	0.779476	Spearman's		1	-0.356242	0.0770141	0.0875193	0.900544	0.0447588
Genus_ Ruminococcaceae UCG-009	Metabolome_2-deoxypentitol	Spearman's		-0.492264	0.126369	0.01243	0.681312	Spearman's		3	-0.372448	0.13018	0.0878204	0.900544	0.119816
Genus_ Butyricicoccus	Metabolome_pantothenic acid	Spearman's		-0.0129796	0.076362	0.950899	0.996804	Spearman's		5	-0.391313	0.141022	0.0879836	0.900544	0.378333
Genus_ Lactococcus	Metabolome_stearic acid	Spearman's		0.47086	0.168169	0.0175179	0.681312	Spearman's		2	0.363726	0.0613706	0.0879901	0.900544	0.107134
Genus_ Parasutterella	Metabolome_uric acid	Spearman's		0.319292	0.0389926	0.119762	0.891783	Spearman's		3	0.372211	0.184239	0.0880386	0.900544	0.0529191
Genus_ Ruminiclostridium 5	Metabolome_phthalic acid	Spearman's		-0.454703	0.0558432	0.0223925	0.686705	Spearman's		6	-0.401754	0.168487	0.0881902	0.900544	0.0529484
Genus_ Lachnospiraceae UCG-008	Metabolome_ethylsuccinate	Spearman's		-0.0161538	0.0572486	0.938911	0.995415	Spearman's		5	0.390977	0.0670269	0.0882801	0.900544	0.407131
Genus_ Tyzzerella	Metabolome_glycolic acid	Spearman's		-0.358215	0.0940255	0.0787032	0.856748	Spearman's		2	-0.363322	0.224376	0.0883702	0.900544	0.00510712
Genus_ Lactococcus	Metabolome_linolenic acid	Spearman's		-0.27813	0.00231179	0.178239	0.894948	Spearman's		2	-0.363232	0.0418047	0.0884548	0.900544	0.0851016
Genus_ Lachnospiraceae UCG-006	Metabolome_sucrose	Spearman's		0.0846154	0.000320097	0.687581	0.969884	Pearson's	Both metabolite and genus log transformed.	7	0.412667	0.170294	0.0887691	0.900544	0.328052
Genus_ ASF356	Metabolome_asparagine	Spearman's		-0.201514	0.000878018	0.334072	0.9262	Spearman's		5	-0.389447	0.0564143	0.0896428	0.900544	0.187933
Genus_ A2	Metabolome_glyceric acid	Spearman's		-0.438345	0.055002	0.0283937	0.706951	Spearman's		6	-0.400016	0.209719	0.089705	0.900544	0.0383293
Genus_ Enterorhabdus	Metabolome_cholesterol	Spearman's		0.422959	0.0339021	0.035157	0.743722	Spearman's		3	0.370371	0.11682	0.0897454	0.900544	0.0525882
Genus_ Enterorhabdus	Metabolome_erythrono-1,4-lactone	Spearman's		0.242296	2.94953e-05	0.243232	0.911015	Spearman's		3	0.37012	0.237978	0.08998	0.900544	0.127824
Genus_ Lachnospiraceae UCG-001	Metabolome_xylitol	Spearman's		-0.0454021	0.0465476	0.829378	0.985821	Spearman's		6	0.399473	0.143205	0.0901813	0.900544	0.444875
Unclassified Genus	Metabolome_oleic acid	Spearman's		0.545385	0.218744	0.00480787	0.681312	Spearman's		3	0.369848	0.128935	0.090235	0.900544	0.175537
Genus_ Marvinbryantia	Metabolome_nicotinic acid	Spearman's		-0.225537	0.00126025	0.278367	0.919388	Spearman's		3	-0.369351	0.134176	0.0907012	0.900544	0.143814
Genus_ Ruminococcaceae UCG-013	Metabolome_fructose	Spearman's		-0.103256	0.0217661	0.623311	0.961585	Spearman's		5	0.388094	0.231109	0.0908602	0.900544	0.49135
Genus_ Akkermansia	Metabolome_serine	Spearman's		0.286704	0.00161158	0.16468	0.891783	Spearman's		4	0.378168	0.00943232	0.0909693	0.900544	0.0914638
Genus_ Parasutterella	Metabolome_phenylacetic acid	Spearman's		-0.347826	0.0234124	0.0884255	0.858367	Spearman's		4	-0.378168	0.0982383	0.0909694	0.900544	0.0303416
Genus_ Tyzzerella	Metabolome_phenylacetic acid	Spearman's		-0.363671	0.0664551	0.0739332	0.851511	Pearson's		5	-0.387734	0.150338	0.0911863	0.900544	0.024063
Genus_ Marvinbryantia	Metabolome_succinic acid	Spearman's		-0.306934	0.0235053	0.135596	0.891783	Spearman's		1	-0.352424	0.0477738	0.0912127	0.900544	0.0454898
Genus_ Marvinbryantia	Metabolome_linoleic acid	Spearman's		0.404865	0.238225	0.0446874	0.775739	Spearman's		3	0.368717	0.263463	0.0913001	0.900544	0.0361479
Genus_ Coriobacteriaceae UCG-002	Metabolome_isolinoleic acid	Spearman's		-0.299959	0.0289569	0.145171	0.891783	Spearman's		4	-0.377736	0.0599212	0.0913694	0.900544	0.0777768
Genus_ Ruminiclostridium	Metabolome_adenine	Spearman's		-0.313967	0.00894386	0.12641	0.891783	Pearson's		1	-0.352176	0.124028	0.0914559	0.900544	0.0382095
Genus_ Butyricicoccus	Metabolome_serine	Spearman's		-0.224681	0.0336519	0.280244	0.922255	Spearman's		5	-0.387186	0.191069	0.0916843	0.900544	0.162505
Genus_ Butyricicoccus	Metabolome_threonine	Spearman's		-0.301216	0.0591397	0.143411	0.891783	Spearman's		5	-0.387186	0.21531	0.0916843	0.900544	0.0859705
Genus_ Butyricicoccus	Metabolome_tyrosine	Spearman's		-0.250193	0.0423326	0.227733	0.910372	Spearman's		5	-0.387186	0.150237	0.0916843	0.900544	0.136994
Genus_ Lachnospiraceae UCG-008	Metabolome_oxoproline	Spearman's		-0.183077	0.0150092	0.381053	0.936078	Spearman's		2	-0.359684	0.147932	0.0918451	0.900544	0.176607
Genus_ Family XIII UCG-001	Metabolome_2-hydroxyglutaric acid	Spearman's		-0.353252	0.0530257	0.083241	0.858367	Spearman's		4	-0.377139	0.174507	0.091924	0.900544	0.023887
Genus_ Lactococcus	Metabolome_aconitic acid	Pearson's	Both metabolite and genus log transformed.	-0.544547	0.296532	0.00488621	0.681312	Pearson's	Both metabolite and genus log transformed.	3	-0.367759	0.135247	0.0922092	0.900544	0.176788
Genus_ Clostridium sensu stricto 1	Metabolome_dehydroascorbic acid	Spearman's		-0.215487	0.00189353	0.300906	0.923281	Spearman's		6	-0.397094	0.147731	0.0922928	0.900544	0.181607
Genus_ Acetatifactor	Metabolome_lactic acid	Spearman's		-0.149231	0.00340446	0.476492	0.940248	Spearman's		3	-0.367589	0.107223	0.0923716	0.900544	0.218358
Genus_ Bacteroides	Metabolome_aniline	Spearman's		-0.387692	0.0426464	0.0555078	0.801953	Spearman's		3	-0.367589	0.199019	0.0923716	0.900544	0.0201034
Genus_ Bacteroides	Metabolome_alpha-aminoadipic acid	Spearman's		-0.157692	5.42516e-05	0.451555	0.940248	Spearman's		4	-0.376623	0.0670837	0.0924053	0.900544	0.218931
Genus_ Enterorhabdus	Metabolome_trans-4-hydroxyproline	Spearman's		-0.3698	0.0363276	0.068842	0.842963	Spearman's		2	-0.358912	0.162897	0.0925956	0.900544	0.0108885
Genus_ Lachnospiraceae UCG-001	Metabolome_citraconic acid	Spearman's		-0.240092	0.0166922	0.247677	0.911015	Spearman's		5	-0.386005	0.151902	0.0927648	0.900544	0.145912
Genus_ Parasutterella	Metabolome_glyceric acid	Spearman's		0.170417	0.000831174	0.415389	0.937741	Spearman's		3	0.367128	0.048841	0.0928122	0.900544	0.196711
Genus_ Coriobacteriaceae UCG-002	Metabolome_terephthalic acid	Spearman's		-0.14506	0.0195225	0.489036	0.942023	Spearman's		5	-0.385764	3.83e-06	0.0929856	0.900544	0.240704
Genus_ Parasutterella	Metabolome_levoglucosan	Spearman's		-0.14085	0.00308636	0.501865	0.942023	Spearman's		3	-0.36677	0.0384339	0.0931551	0.900544	0.22592
Genus_ Family XIII UCG-001	Metabolome_tryptophan	Spearman's		0.277613	0.085437	0.179082	0.894948	Spearman's		4	0.375763	0.197535	0.0932129	0.900544	0.09815
Genus_ Family XIII UCG-001	Metabolome_glucose	Spearman's		0.205997	0.0014282	0.323201	0.9262	Spearman's		4	0.37538	0.0900837	0.0935736	0.900544	0.169383
Genus_ Tyzzerella	Metabolome_valine	Spearman's		0.303578	0.0524784	0.140144	0.891783	Spearman's		2	0.357884	0.0773365	0.093601	0.900544	0.0543061
Genus_ Lachnospiraceae UCG-006	Metabolome_tryptophan	Pearson's	Both metabolite and genus log transformed.	0.0668028	0.00446261	0.75104	0.980965	Spearman's		4	0.375325	0.0472147	0.0936258	0.900544	0.308522
Genus_ Blautia	Metabolome_conduritol-beta-epoxide	Spearman's		0.390844	0.0798996	0.0533827	0.797542	Spearman's		1	0.349641	0.032556	0.0939767	0.900544	0.0412032
Genus_ Ruminiclostridium 5	Metabolome_itaconic acid	Spearman's		-0.302366	0.00396186	0.141814	0.891783	Spearman's		6	-0.39491	0.117611	0.094263	0.900544	0.0925442
Genus_ Family XIII UCG-001	Metabolome_1-monoolein	Spearman's		0.454641	0.15603	0.0224131	0.686705	Spearman's		3	0.365511	0.0461022	0.0943697	0.900544	0.0891295
Genus_ Intestinimonas	Metabolome_serine	Spearman's		-0.195527	0.000220145	0.348929	0.92852	Spearman's		2	-0.356968	0.137225	0.0945048	0.900544	0.161441
Genus_ Enterorhabdus	Metabolome_oleamide	Spearman's		0.390987	0.0757665	0.0532883	0.797542	Spearman's		2	0.356931	0.0939642	0.0945409	0.900544	0.0340552
Genus_ ASF356	Metabolome_inulotriose	Spearman's		-0.211729	0.0489687	0.309617	0.925515	Spearman's		8	0.418242	0.0735438	0.0947785	0.900544	0.629971
Genus_ Harryflintia	Metabolome_methylmaleic acid	Spearman's		-0.164509	0.288782	0.431979	0.939462	Spearman's		4	-0.373949	0.107387	0.0949311	0.900544	0.209441
Genus_ Intestinimonas	Metabolome_D-erythro-sphingosine	Spearman's		-0.252218	0.00161654	0.223866	0.908286	Spearman's		2	-0.356472	0.125924	0.0949964	0.900544	0.104254
Genus_ [Eubacterium] ventriosum group	Metabolome_arachidic acid	Spearman's		-0.341188	0.0959606	0.0950938	0.858367	Spearman's		0	-0.341188	0.0959606	0.0950938	0.900544	2.62281e-10
Genus_ Lachnospiraceae NK4A136 group	Metabolome_cis-gondoic acid	Spearman's		0.362308	0.205966	0.0751041	0.852729	Spearman's		5	0.383459	0.221545	0.0951244	0.900544	0.021151
Genus_ Lachnospiraceae UCG-006	Metabolome_epsilon-caprolactam	Spearman's		-0.0315385	0.0517134	0.881036	0.992793	Pearson's		9	0.43149	0.186183	0.0951546	0.900544	0.463028
Genus_ Ruminococcaceae UCG-014	Metabolome_tocopherol gamma-	Spearman's		0.143691	0.00124296	0.493193	0.942023	Spearman's		5	0.38342	0.0784565	0.0951603	0.900544	0.23973
Genus_ Ruminococcaceae UCG-009	Metabolome_aconitic acid	Spearman's		-0.354296	0.00373066	0.0822702	0.858367	Spearman's		3	-0.36467	0.0447534	0.0951878	0.900544	0.010374
Genus_ Ruminococcaceae UCG-013	Metabolome_proline	Spearman's		-0.196109	0.13705	0.347468	0.927795	Spearman's		2	-0.35603	0.0992387	0.0954368	0.900544	0.159921
Genus_ Blautia	Metabolome_xanthine	Spearman's		-0.437692	0.0750698	0.0286576	0.706951	Spearman's		3	-0.364201	0.101165	0.0956463	0.900544	0.0734913
Genus_ GCA-900066575	Metabolome_dehydroascorbic acid	Pearson's	Both metabolite and genus log transformed.	-0.145744	0.0212412	0.486969	0.942023	Spearman's		5	-0.382099	0.102106	0.0964028	0.900544	0.236355
Genus_ Clostridium sensu stricto 1	Metabolome_5'-deoxy-5'-methylthioadenosine	Spearman's		0.259611	0.0188474	0.210125	0.902589	Spearman's		4	0.372145	0.0569684	0.0966639	0.900544	0.112534
Genus_ Erysipelatoclostridium	Metabolome_alpha-aminoadipic acid	Spearman's		-0.420931	0.0697509	0.0361366	0.744073	Spearman's		6	-0.392277	0.200706	0.0966781	0.900544	0.0286538
Genus_ Lachnoclostridium	Metabolome_heptadecanoic acid	Spearman's		0.320769	0.0545837	0.117964	0.891783	Spearman's		3	0.363072	0.093867	0.0967567	0.900544	0.0423025
Genus_ Ileibacterium	Metabolome_dehydroascorbic acid	Spearman's		0.205039	0.000102122	0.325504	0.9262	Spearman's		3	0.362609	0.00277397	0.0972139	0.900544	0.15757
Genus_ [Eubacterium] coprostanoligenes group	Metabolome_lysine	Spearman's		0.111538	0.000256458	0.595556	0.957068	Spearman's		4	0.371429	0.0843899	0.0973584	0.900544	0.25989
Genus_ Fusicatenibacter	Metabolome_ribulose-5-phosphate	Spearman's		-0.256637	0.0120454	0.215582	0.902589	Spearman's		7	-0.402893	0.134142	0.0973689	0.900544	0.146255
Genus_ Ruminococcaceae NK4A214 group	Metabolome_glucose	Spearman's		-0.230544	0.00120695	0.26755	0.917813	Spearman's		2	-0.354084	0.0126054	0.0973913	0.900544	0.12354
Genus_ Coriobacteriaceae UCG-002	Metabolome_stearic acid	Spearman's		-0.222063	0.000296075	0.286034	0.922982	Spearman's		2	-0.353832	0.0299103	0.0976463	0.900544	0.131769
Genus_ Blautia	Metabolome_threonine	Spearman's		-0.424615	0.0869361	0.0343725	0.740385	Spearman's		2	-0.353755	0.145597	0.0977245	0.900544	0.0708604
Genus_ Marvinbryantia	Metabolome_citrulline	Spearman's		-0.242071	0.0512142	0.243684	0.911015	Spearman's		2	-0.353754	0.123504	0.097726	0.900544	0.111683
Genus_ Harryflintia	Metabolome_glyceric acid	Spearman's		-0.27173	0.0555798	0.188854	0.898842	Spearman's		4	-0.371043	0.214159	0.0977339	0.900544	0.0993127
Genus_ ASF356	Metabolome_N-acetylmannosamine	Spearman's		-0.118911	0.0413592	0.571304	0.955266	Spearman's		7	0.402296	0.0747187	0.0979126	0.900544	0.521207
Genus_ ASF356	Metabolome_fructose	Spearman's		0.145796	0.0369054	0.486812	0.942023	Spearman's		7	0.401881	0.0391035	0.0982923	0.900544	0.256085
Genus_ Erysipelatoclostridium	Metabolome_citrulline	Spearman's		0.269334	0.00180427	0.192936	0.899035	Spearman's		4	0.37037	0.0817786	0.0983907	0.900544	0.101036
Genus_ Harryflintia	Metabolome_citrulline	Spearman's		-0.272504	0.0271546	0.187547	0.897311	Spearman's		3	-0.361319	0.143804	0.0984985	0.900544	0.0888152
Genus_ Blautia	Metabolome_palmitic acid	Spearman's		0.374615	0.11639	0.065034	0.839679	Spearman's		1	0.345217	0.157381	0.0984991	0.900544	0.029398
Genus_ Lachnospiraceae NK4A136 group	Metabolome_nicotinic acid	Spearman's		-0.346154	0.00456686	0.0900713	0.858367	Spearman's		4	-0.37013	0.128098	0.0986265	0.900544	0.023976
Genus_ Alistipes	Metabolome_maltotriose	Spearman's		-0.0862202	0.012419	0.681956	0.969861	Spearman's		6	-0.390159	0.164007	0.0986539	0.900544	0.303939
Genus_ Lachnospiraceae FCS020 group	Metabolome_methionine	Pearson's	Both metabolite and genus log transformed.	-0.1788	0.0319694	0.392467	0.937416	Pearson's	Both metabolite and genus log transformed.	4	-0.369781	0.136738	0.0989692	0.900544	0.190981
Genus_ Marvinbryantia	Metabolome_sorbitol	Spearman's		-0.193318	0.00539942	0.35451	0.930338	Spearman's		1	-0.344646	0.0695336	0.0990947	0.900544	0.151329
Genus_ Enterorhabdus	Metabolome_maltotriose	Spearman's		0.0246533	0.0348552	0.906881	0.993625	Spearman's		5	0.379195	0.263176	0.0991742	0.900544	0.354541
Genus_ Tyzzerella	Metabolome_guanosine	Spearman's		0.096979	0.00627792	0.644684	0.964602	Spearman's		3	0.360554	0.122257	0.0992666	0.900544	0.263575
Genus_ Lachnospiraceae UCG-006	Metabolome_glycerol	Spearman's		-0.0161538	0.0460867	0.938911	0.995415	Spearman's		6	0.389474	0.0812323	0.0992991	0.900544	0.405628
Genus_ Intestinimonas	Metabolome_lactic acid	Spearman's		-0.16776	1.12637e-05	0.422807	0.93837	Spearman's		3	-0.360444	0.160917	0.0993766	0.900544	0.192685
Genus_ Parasutterella	Metabolome_adenosine	Spearman's		-0.345451	0.0705311	0.0907698	0.858367	Spearman's		3	-0.36035	0.0766653	0.0994716	0.900544	0.0148991
Genus_ Lachnospiraceae UCG-001	Metabolome_pentadecanoic acid	Spearman's		0.138515	0.0487137	0.509054	0.942871	Spearman's		4	0.369071	0.115182	0.0996695	0.900544	0.230556
Genus_ Blautia	Metabolome_asparagine	Spearman's		-0.429231	0.0651106	0.0322602	0.740385	Spearman's		2	-0.351779	0.102797	0.0997449	0.900544	0.0774521
Genus_ Christensenellaceae R-7 group	Metabolome_dehydroabietic acid	Spearman's		-0.0309669	0.0483504	0.883177	0.992793	Spearman's		3	-0.359842	0.0964032	0.0999853	0.900544	0.328875
Genus_ Christensenellaceae R-7 group	Metabolome_palmitic acid	Spearman's		0.0116629	0.105932	0.955875	0.996804	Spearman's		3	-0.359842	0.0914165	0.0999853	0.900544	0.371504
Genus_ Roseburia	Metabolome_pseudo uridine	Spearman's		-0.437945	0.0504245	0.0285552	0.706951	Spearman's		2	-0.351545	0.186242	0.0999857	0.900544	0.0863998
Genus_ Lachnospiraceae UCG-008	Metabolome_isolinoleic acid	Pearson's	Both metabolite and genus log transformed.	-0.045017	0.00202653	0.830805	0.986184	Pearson's	Both metabolite and genus log transformed.	3	-0.359523	0.129257	0.100308	0.900544	0.314506
Genus_ Ruminococcaceae UCG-013	Metabolome_oxoproline	Spearman's		-0.155269	0.00548476	0.458626	0.940248	Spearman's		3	-0.359469	0.0734246	0.100363	0.900544	0.2042
Genus_ Ruminococcaceae UCG-013	Metabolome_pinitol	Spearman's		0.281696	0.0274633	0.172509	0.891783	Spearman's		2	0.351165	0.22404	0.100379	0.900544	0.0694687
Genus_ Fusicatenibacter	Metabolome_sucrose	Spearman's		-0.0757838	0.0070087	0.718819	0.977202	Spearman's		7	-0.399381	0.146601	0.1006	0.900544	0.323597
Genus_ Ruminococcaceae UCG-009	Metabolome_citrulline	Spearman's		-0.207169	0.0181647	0.320395	0.9262	Spearman's		3	-0.358995	0.0863113	0.100845	0.900544	0.151826
Genus_ ASF356	Metabolome_tocopherol alpha-	Spearman's		0.0417887	0.0189818	0.842785	0.988842	Spearman's		5	0.377352	0.0791243	0.100962	0.900544	0.335564
Genus_ Blautia	Metabolome_pinitol	Spearman's		0.417003	0.277052	0.0380958	0.75073	Spearman's		1	0.342683	0.267565	0.101161	0.900544	0.0743201
Genus_ Turicibacter	Metabolome_lanosterol	Spearman's		-0.00485702	0.0318689	0.981617	0.999982	Spearman's		6	-0.387468	0.133948	0.101205	0.900544	0.382611
Genus_ Turicibacter	Metabolome_2,5-dihydroxypyrazine	Spearman's		-0.425879	0.150087	0.0337837	0.740385	Spearman's		6	0.387298	0.307642	0.101368	0.900544	0.813177
Genus_ Turicibacter	Metabolome_cerotinic acid	Spearman's		-0.0704132	0.00033895	0.738035	0.980435	Spearman's		6	-0.387298	0.185071	0.101368	0.900544	0.316885
Genus_ Turicibacter	Metabolome_citrulline	Spearman's		-0.148111	0.000687813	0.479845	0.941054	Spearman's		6	-0.387298	0.215713	0.101368	0.900544	0.239188
Genus_ Turicibacter	Metabolome_D-erythro-sphingosine	Spearman's		-0.439476	0.118607	0.0279412	0.706951	Spearman's		6	-0.387298	0.192221	0.101368	0.900544	0.0521774
Genus_ Turicibacter	Metabolome_glycolic acid	Spearman's		0.268542	0.152203	0.1943	0.899035	Spearman's		6	-0.387298	0.210822	0.101368	0.900544	0.65584
Genus_ Turicibacter	Metabolome_heptadecanoic acid	Spearman's		0.09178	0.11646	0.662598	0.96935	Spearman's		6	-0.387298	0.172183	0.101368	0.900544	0.479078
Genus_ Turicibacter	Metabolome_phytol	Spearman's		0.0951793	0.359506	0.650864	0.966489	Spearman's		6	-0.387298	0.2102	0.101368	0.900544	0.482478
Genus_ Turicibacter	Metabolome_putrescine	Spearman's		-0.262229	0.00617724	0.205399	0.902589	Spearman's		6	-0.387298	0.106116	0.101368	0.900544	0.12507
Genus_ Turicibacter	Metabolome_stearic acid	Spearman's		0.11169	0.144606	0.595053	0.957068	Spearman's		6	-0.387298	0.181898	0.101368	0.900544	0.498988
Genus_ Turicibacter	Metabolome_tocopherol gamma-	Spearman's		0.01991	0.147885	0.924742	0.995415	Spearman's		6	-0.387298	0.110532	0.101368	0.900544	0.407208
Genus_ Turicibacter	Metabolome_uracil	Spearman's		-0.424908	0.0399784	0.0342356	0.740385	Spearman's		6	-0.387298	0.288382	0.101368	0.900544	0.0376092
Genus_ Turicibacter	Metabolome_arachidic acid	Spearman's		0.0733269	0.120551	0.72759	0.979636	Spearman's		6	-0.387298	0.137061	0.101368	0.900544	0.460625
Genus_ Turicibacter	Metabolome_behenic acid	Spearman's		0.113147	0.201303	0.590228	0.955266	Spearman's		6	-0.387298	0.147071	0.101368	0.900544	0.500445
Genus_ Turicibacter	Metabolome_myristic acid	Spearman's		0.0820678	0.0409684	0.696544	0.972596	Spearman's		6	-0.387298	0.115834	0.101368	0.900544	0.469366
Genus_ Turicibacter	Metabolome_pimelic acid	Spearman's		0.158794	0.18228	0.44836	0.940248	Spearman's		6	-0.387298	0.124894	0.101368	0.900544	0.546092
Genus_ Turicibacter	Metabolome_sorbitol	Spearman's		0.0772118	0.0115559	0.713737	0.977103	Spearman's		6	0.387298	0.320057	0.101368	0.900544	0.310087
Genus_ Ruminiclostridium 9	Metabolome_isolinoleic acid	Pearson's	Both metabolite and genus log transformed.	-0.138313	0.0191306	0.509676	0.942871	Pearson's	Both metabolite and genus log transformed.	7	-0.398518	0.158817	0.101406	0.900544	0.260205
Genus_ Akkermansia	Metabolome_fucose	Spearman's		0.270978	0.00262643	0.190129	0.899035	Spearman's		4	0.367241	0.204178	0.101491	0.900544	0.0962633
Genus_ Intestinimonas	Metabolome_adenosine	Spearman's		0.115697	0.00320421	0.581825	0.955266	Spearman's		4	0.367189	0.112963	0.101543	0.900544	0.251492
Genus_ Clostridium sensu stricto 1	Metabolome_ethanolamine	Spearman's		-0.408497	0.0492549	0.0426272	0.773571	Spearman's		6	-0.386788	0.10255	0.101858	0.900544	0.0217094
Genus_ Enterorhabdus	Metabolome_asparagine	Spearman's		-0.218028	0.000532415	0.295104	0.923268	Spearman's		3	-0.357931	0.100271	0.101932	0.900544	0.139903
Genus_ Family XIII UCG-001	Metabolome_erythrono-1,4-lactone	Spearman's		0.304972	2.1811e-07	0.138242	0.891783	Spearman's		4	0.366676	0.035882	0.102058	0.900544	0.0617042
Genus_ Akkermansia	Metabolome_glycine	Spearman's		0.339427	0.0690377	0.096925	0.858367	Spearman's		3	0.357728	0.105126	0.10214	0.900544	0.0183017
Genus_ Lachnospiraceae UCG-008	Metabolome_uridine	Pearson's	Both metabolite and genus log transformed.	-0.265262	0.0703639	0.200014	0.900327	Pearson's	Both metabolite and genus log transformed.	2	-0.349287	0.122002	0.102335	0.900544	0.0840254
Genus_ Turicibacter	Metabolome_aniline	Spearman's		0.13937	0.00969518	0.506417	0.942023	Spearman's		7	-0.39736	0.217387	0.102495	0.900544	0.536729
Genus_ Turicibacter	Metabolome_fucose	Spearman's		-0.213466	0.0292408	0.305572	0.925414	Spearman's		7	0.39736	0.200678	0.102495	0.900544	0.610826
Genus_ Turicibacter	Metabolome_glucose-6-phosphate	Spearman's		-0.107319	0.0397922	0.609628	0.958733	Spearman's		7	0.39736	0.140618	0.102495	0.900544	0.504679
Genus_ Turicibacter	Metabolome_glyceric acid	Spearman's		0.107319	0.0423624	0.609628	0.958733	Spearman's		7	-0.39736	0.103368	0.102495	0.900544	0.504679
Genus_ Turicibacter	Metabolome_zymosterol	Spearman's		-0.000971217	0.0127966	0.996324	1	Spearman's		7	-0.39736	0.146188	0.102495	0.900544	0.396388
Genus_ Turicibacter	Metabolome_adenosine	Spearman's		0.218038	0.179066	0.29508	0.923268	Spearman's		7	0.39736	0.114632	0.102495	0.900544	0.179321
Genus_ Turicibacter	Metabolome_cystine	Spearman's		-0.15151	0.0141299	0.469707	0.940248	Spearman's		7	0.39736	0.380896	0.102495	0.900544	0.54887
Genus_ Turicibacter	Metabolome_glycerol-3-galactoside	Spearman's		-0.0932368	0.0097553	0.65756	0.967533	Spearman's		7	0.39736	0.230403	0.102495	0.900544	0.490597
Genus_ Blautia	Metabolome_ornithine	Spearman's		-0.289231	0.00924841	0.160826	0.891783	Spearman's		4	-0.366234	0.105645	0.102504	0.900544	0.077003
Genus_ Lachnospiraceae NK4A136 group	Metabolome_ribonic acid	Spearman's		-0.272308	0.0307357	0.187878	0.897479	Spearman's		4	-0.366234	0.177418	0.102504	0.900544	0.0939261
Genus_ Turicibacter	Metabolome_malonic acid	Spearman's		-0.0946513	0.00597315	0.652681	0.967259	Spearman's		8	-0.409505	0.243524	0.102608	0.900544	0.314854
Genus_ Lachnospiraceae UCG-008	Metabolome_pseudo uridine	Spearman's		-0.447865	0.0394	0.024762	0.695611	Spearman's		2	-0.348987	0.0655368	0.102651	0.900544	0.0988779
Genus_ Clostridium sensu stricto 1	Metabolome_cysteine	Spearman's		0.31506	0.00540569	0.125024	0.891783	Spearman's		6	0.385856	0.00428127	0.102757	0.900544	0.0707956
Genus_ [Eubacterium] ventriosum group	Metabolome_salicylic acid	Spearman's		-0.336407	0.062599	0.100125	0.864904	Spearman's		3	-0.357039	0.0877936	0.10285	0.900544	0.0206316
Genus_ Fusicatenibacter	Metabolome_lyxitol	Spearman's		-0.414695	0.0290132	0.0392858	0.75073	Spearman's		5	-0.375329	0.0625496	0.102953	0.900544	0.039366
Genus_ Ruminiclostridium	Metabolome_fructose	Spearman's		0.20427	0.00669151	0.327363	0.9262	Spearman's		4	0.365703	0.198947	0.10304	0.900544	0.161433
Genus_ Lachnospiraceae UCG-008	Metabolome_asparagine	Spearman's		-0.186154	0.303043	0.372961	0.936078	Spearman's		1	-0.34087	0.0605795	0.103099	0.900544	0.154716
Genus_ Fusicatenibacter	Metabolome_xylitol	Spearman's		-0.378534	0.0622896	0.0620561	0.829584	Spearman's		6	-0.385257	0.104836	0.103338	0.900544	0.00672239
Genus_ Ruminococcaceae UCG-014	Metabolome_adenosine-5-monophosphate	Spearman's		-0.118516	0.00543106	0.572594	0.955266	Spearman's		7	-0.396284	0.0464163	0.103514	0.900544	0.277768
Genus_ Harryflintia	Metabolome_adenosine	Spearman's		0.20941	0.0018681	0.31507	0.925884	Spearman's		4	0.365143	0.150995	0.103609	0.900544	0.155733
Genus_ Lachnospiraceae FCS020 group	Metabolome_methionine sulfoxide	Spearman's		-0.235317	0.00859726	0.257492	0.91449	Spearman's		4	-0.365116	0.0902505	0.103636	0.900544	0.129799
Genus_ Family XIII UCG-001	Metabolome_cholestenone	Spearman's		0.367736	0.0323441	0.0705256	0.846218	Spearman's		6	0.38494	0.000151026	0.103646	0.900544	0.0172038
Genus_ Intestinimonas	Metabolome_uracil	Spearman's		-0.314695	0.0459957	0.125486	0.891783	Spearman's		2	-0.348044	0.118614	0.103647	0.900544	0.0333492
Genus_ Lachnospiraceae FCS020 group	Metabolome_threonine	Spearman's		-0.163297	0.000227564	0.435426	0.939462	Pearson's	Both metabolite and genus log transformed.	4	-0.365067	0.133274	0.103686	0.900544	0.20177
Genus_ Turicibacter	Metabolome_benzoic acid	Spearman's		-0.192787	0.0131286	0.355858	0.93042	Spearman's		8	-0.408248	0.260429	0.103771	0.900544	0.215462
Genus_ Turicibacter	Metabolome_butylamine	Spearman's		0.128686	1.35281e-06	0.539845	0.94943	Spearman's		8	-0.408248	0.232934	0.103771	0.900544	0.536935
Genus_ Turicibacter	Metabolome_lauric acid	Spearman's		0.0723557	0.0510317	0.731066	0.979978	Spearman's		8	-0.408248	0.220641	0.103771	0.900544	0.480604
Genus_ Turicibacter	Metabolome_lyxitol	Spearman's		-0.411796	0.0273029	0.0408219	0.758256	Spearman's		8	-0.408248	0.288883	0.103771	0.900544	0.00354778
Genus_ Turicibacter	Metabolome_salicylaldehyde	Spearman's		0.0995498	0.0116997	0.635896	0.963908	Spearman's		8	-0.408248	0.14667	0.103771	0.900544	0.507798
Genus_ Turicibacter	Metabolome_terephthalic acid	Spearman's		-0.0966361	0.000160776	0.64586	0.964602	Spearman's		8	-0.408248	0.294858	0.103771	0.900544	0.311612
Genus_ Turicibacter	Metabolome_nicotinic acid	Spearman's		-0.101007	0.00340654	0.630937	0.962641	Spearman's		8	-0.408248	0.0942384	0.103771	0.900544	0.307242
Genus_ Lachnospiraceae UCG-008	Metabolome_adenosine-5-monophosphate	Spearman's		-0.395385	0.133993	0.0504337	0.791228	Spearman's		5	-0.374436	0.243756	0.103841	0.900544	0.0209485
Genus_ Tyzzerella	Metabolome_benzoic acid	Spearman's		-0.352059	0.074146	0.0843612	0.858367	Spearman's		5	-0.374436	0.0678969	0.103841	0.900544	0.0223776
Genus_ Enterorhabdus	Metabolome_erythritol	Spearman's		-0.349259	0.0598457	0.0870337	0.858367	Spearman's		3	-0.355971	0.194938	0.103957	0.900544	0.00671244
Genus_ Ruminiclostridium	Metabolome_cerotinic acid	Spearman's		0.391229	0.116955	0.0531277	0.797542	Spearman's		1	0.340074	0.131002	0.103958	0.900544	0.0511552
Genus_ Intestinimonas	Metabolome_methylmaleic acid	Spearman's		-0.286156	0.0121944	0.165524	0.891783	Spearman's		5	-0.374155	0.0683033	0.104121	0.900544	0.0879988
Genus_ Lachnospiraceae NK4A136 group	Metabolome_dehydroascorbic acid	Pearson's	Both metabolite and genus log transformed.	-0.21802	0.0475327	0.295122	0.923268	Spearman's		6	-0.384379	0.151268	0.104193	0.900544	0.166359
Genus_ Intestinimonas	Metabolome_phosphate	Spearman's		-0.407637	0.0296403	0.0431079	0.775226	Spearman's		4	-0.364529	0.149714	0.104235	0.900544	0.0431086
Genus_ [Eubacterium] nodatum group	Metabolome_D-erythro-sphingosine	Spearman's		-0.271082	0.000662938	0.189952	0.899035	Spearman's		2	-0.347353	0.117721	0.104381	0.900868	0.076271
Genus_ Bifidobacterium	Metabolome_ascorbic acid	Spearman's		0.393515	0.00539732	0.0516319	0.797509	Spearman's		5	0.373638	0.000483119	0.104638	0.90104	0.0198773
Genus_ Christensenellaceae R-7 group	Metabolome_5'-deoxy-5'-methylthioadenosine	Spearman's		-0.136414	0.00183748	0.515564	0.94486	Spearman's		3	-0.355212	0.156117	0.10475	0.90104	0.218798
Genus_ Christensenellaceae R-7 group	Metabolome_heptadecanoic acid	Spearman's		0.0607274	0.101844	0.773073	0.980965	Spearman's		3	-0.355011	0.12281	0.10496	0.90104	0.415739
Genus_ Romboutsia	Metabolome_lyxitol	Spearman's		-0.293628	0.0446537	0.154271	0.891783	Spearman's		2	-0.346728	0.109641	0.105049	0.90104	0.0530992
Genus_ Alistipes	Metabolome_fructose	Spearman's		0.250193	0.0149466	0.227734	0.910372	Spearman's		6	0.383502	0.100398	0.105053	0.90104	0.133309
Genus_ Turicibacter	Metabolome_methylmaleic acid	Spearman's		-0.352552	0.00658749	0.0838968	0.858367	Spearman's		9	-0.420084	0.132208	0.105228	0.90104	0.0675322
Genus_ Lachnoclostridium	Metabolome_pinitol	Spearman's		0.370456	0.111244	0.0683136	0.842963	Spearman's		3	0.354702	0.169337	0.105284	0.90104	0.0157538
Genus_ Ruminococcaceae NK4A214 group	Metabolome_galactinol	Spearman's		0.404911	0.168491	0.0446604	0.775739	Spearman's		1	0.338852	0.0575401	0.105287	0.90104	0.0660595
Genus_ Coriobacteriaceae UCG-002	Metabolome_citric acid	Spearman's		0.390069	0.00164216	0.0538997	0.797765	Spearman's		4	0.36328	0.0298863	0.105516	0.90104	0.0267887
Genus_ Erysipelatoclostridium	Metabolome_valine	Spearman's		0.300885	0.00175012	0.143873	0.891783	Spearman's		4	0.363223	0.0465655	0.105575	0.90104	0.062338
Genus_ Lachnospiraceae UCG-001	Metabolome_orotic acid	Spearman's		0.168976	0.0231264	0.419403	0.937741	Spearman's		5	0.372601	0.0255764	0.105682	0.90104	0.203625
Genus_ Roseburia	Metabolome_pyruvic acid	Spearman's		-0.330512	0.124683	0.106597	0.881828	Spearman's		2	-0.346021	0.144545	0.105807	0.90104	0.015509
Genus_ Parasutterella	Metabolome_phthalic acid	Spearman's		0.29698	0.0897765	0.149404	0.891783	Spearman's		3	0.354137	0.0786782	0.105879	0.90104	0.0571571
Genus_ Romboutsia	Metabolome_orotic acid	Spearman's		0.124185	0.0309475	0.554231	0.952867	Spearman's		2	0.345811	0.117837	0.106033	0.90104	0.221626
Genus_ Harryflintia	Metabolome_arachidonic acid	Spearman's		-0.0932862	0.00665035	0.657389	0.967533	Spearman's		3	-0.353963	0.164385	0.106063	0.90104	0.260676
Genus_ Butyricicoccus	Metabolome_methionine	Spearman's		-0.273466	0.0640509	0.185932	0.894948	Spearman's		5	-0.372129	0.149715	0.106159	0.90104	0.0986627
Genus_ Parasutterella	Metabolome_pseudo uridine	Spearman's		0.230133	0.00964416	0.268428	0.917813	Spearman's		2	0.345612	0.05527	0.106248	0.90104	0.115479
Genus_ Tyzzerella	Metabolome_xanthosine	Spearman's		0.302809	0.0404042	0.141202	0.891783	Spearman's		3	0.353672	0.140735	0.10637	0.90116	0.0508636
Unclassified Genus	Metabolome_glucose-6-phosphate	Spearman's		0.297692	0.0100855	0.148384	0.891783	Spearman's		4	0.362338	0.101718	0.106491	0.901259	0.0646454
Genus_ ASF356	Metabolome_sucrose	Spearman's		-0.0975069	0.0374275	0.642876	0.964602	Spearman's		9	0.418508	0.0307607	0.106677	0.901914	0.516015
Genus_ Turicibacter	Metabolome_itaconic acid	Spearman's		-0.416652	0.0102075	0.0382749	0.75073	Spearman's		10	-0.433013	0.15886	0.106908	0.902094	0.0163605
Genus_ A2	Metabolome_threonic acid	Spearman's		-0.336503	0.0256161	0.100022	0.864904	Spearman's		4	-0.361929	0.136084	0.106916	0.902094	0.0254253
Genus_ Lachnospiraceae NK4A136 group	Metabolome_valine	Spearman's		0.348462	0.162259	0.0878061	0.858367	Spearman's		3	0.352908	0.0981263	0.107182	0.902235	0.00444642
Genus_ Oscillibacter	Metabolome_succinate semialdehyde	Spearman's		-0.195385	0.0276652	0.349287	0.92852	Spearman's		3	-0.352908	0.0853115	0.107182	0.902235	0.157523
Genus_ [Eubacterium] brachy group	Metabolome_fumaric acid	Spearman's		-0.253893	0.054485	0.220702	0.904695	Spearman's		4	-0.361402	0.119546	0.107465	0.902235	0.107509
Genus_ Fusicatenibacter	Metabolome_epsilon-caprolactam	Spearman's		-0.0250048	0.0108381	0.905559	0.993625	Spearman's		9	-0.417647	0.135024	0.107474	0.902235	0.392642
Genus_ Erysipelatoclostridium	Metabolome_erythritol	Spearman's		-0.0319415	0.000765076	0.879527	0.992793	Spearman's		4	-0.361391	0.118749	0.107476	0.902235	0.329449
Genus_ Bifidobacterium	Metabolome_methylmaleic acid	Spearman's		0.277662	0.00115944	0.179001	0.894948	Spearman's		5	0.370709	0.0844208	0.107605	0.902402	0.0930471
Genus_ Romboutsia	Metabolome_1,5-anhydroglucitol	Spearman's		-0.300666	0.0661273	0.144179	0.891783	Spearman's		1	-0.336196	0.112161	0.108219	0.904576	0.0355303
Genus_ Erysipelatoclostridium	Metabolome_methionine sulfoxide	Spearman's		0.25279	2.0351e-06	0.222783	0.906391	Spearman's		4	0.360624	0.10861	0.10828	0.904576	0.107834
Genus_ Parasutterella	Metabolome_butylamine	Spearman's		-0.351221	0.04467	0.0851536	0.858367	Spearman's		4	-0.360507	0.105586	0.108403	0.904576	0.00928528
Genus_ Blautia	Metabolome_benzoic acid	Spearman's		0.245385	0.0099303	0.23709	0.911015	Spearman's		5	0.369925	0.0857287	0.10841	0.904576	0.12454
Genus_ [Eubacterium] coprostanoligenes group	Metabolome_nicotinic acid	Spearman's		-0.353846	0.0304873	0.0826875	0.858367	Spearman's		5	-0.369925	0.158856	0.10841	0.904576	0.0160787
Genus_ Marvinbryantia	Metabolome_citric acid	Spearman's		-0.0979306	0.0118183	0.641425	0.964407	Spearman's		3	-0.351632	0.157704	0.108546	0.90466	0.253702
Unclassified Genus	Metabolome_isoleucine	Pearson's	Both metabolite and genus log transformed.	0.00733749	5.38387e-05	0.972232	0.998668	Pearson's	Both metabolite and genus log transformed.	4	0.360284	0.129804	0.108638	0.90466	0.352946
Genus_ Marvinbryantia	Metabolome_methylmaleic acid	Spearman's		-0.244191	0.0010796	0.239452	0.911015	Spearman's		4	-0.359798	0.104412	0.10915	0.906106	0.115608
Genus_ [Eubacterium] ventriosum group	Metabolome_uridine	Spearman's		0.346839	0.0771577	0.0893947	0.858367	Spearman's		1	0.335205	0.08444	0.109328	0.906106	0.0116331
Genus_ Tyzzerella	Metabolome_glycine	Spearman's		0.27626	0.0165749	0.181297	0.894948	Spearman's		3	0.350848	0.129614	0.109392	0.906106	0.0745874
Genus_ Tyzzerella	Metabolome_ethylsuccinate	Spearman's		-0.352059	0.00154753	0.0843612	0.858367	Spearman's		6	-0.378947	0.135044	0.1096	0.906106	0.0268889
Genus_ Lachnospiraceae UCG-001	Metabolome_aniline	Spearman's		-0.0200077	0.0272424	0.924374	0.995415	Spearman's		5	0.368698	0.187539	0.109676	0.906106	0.388706
Genus_ Marvinbryantia	Metabolome_galactinol	Spearman's		0.402822	0.0986535	0.0458795	0.779476	Spearman's		1	0.334511	0.0292415	0.11011	0.906106	0.0683116
Genus_ Blautia	Metabolome_serine	Spearman's		-0.389231	0.0506462	0.0544625	0.797765	Spearman's		2	-0.341897	0.135003	0.110312	0.906106	0.0473335
Genus_ Bacteroides	Metabolome_azelaic acid	Spearman's		-0.260769	0.0256926	0.208025	0.902589	Spearman's		2	-0.341897	0.0607874	0.110312	0.906106	0.081128
Genus_ Lachnospiraceae UCG-008	Metabolome_tocopherol gamma-	Spearman's		0.133077	0.0345245	0.525983	0.946136	Spearman's		2	0.341897	0.0556157	0.110312	0.906106	0.20882
Genus_ Ruminococcaceae UCG-014	Metabolome_ethylsuccinate	Spearman's		-0.287768	0.00202879	0.163049	0.891783	Spearman's		7	-0.389212	0.157768	0.110391	0.906106	0.101444
Genus_ GCA-900066575	Metabolome_cysteine	Spearman's		0.193077	0.00625591	0.35512	0.930338	Spearman's		4	0.358442	0.153278	0.11059	0.906106	0.165365
Genus_ Ruminococcaceae UCG-009	Metabolome_5-aminovaleric acid	Spearman's		-0.268831	0.00328212	0.193802	0.899035	Spearman's		3	-0.349708	0.0360781	0.110628	0.906106	0.080877
Genus_ Enterorhabdus	Metabolome_heptadecanoic acid	Spearman's		0.453776	0.156179	0.0227026	0.686705	Spearman's		2	0.341585	0.0726999	0.110659	0.906106	0.112191
Genus_ Tyzzerella	Metabolome_methionine	Spearman's		0.290881	0.0726334	0.158343	0.891783	Spearman's		2	0.341572	0.0718149	0.110673	0.906106	0.0506908
Genus_ Enterorhabdus	Metabolome_citrulline	Spearman's		-0.217258	0.0227046	0.296856	0.923268	Spearman's		3	-0.349449	0.105584	0.11091	0.906106	0.132191
Genus_ A2	Metabolome_lanosterol	Spearman's		-0.063518	0.0416075	0.76293	0.980965	Spearman's		4	-0.358104	0.220209	0.11095	0.906106	0.294586
Genus_ Ruminiclostridium	Metabolome_galactinol	Pearson's	Both metabolite and genus log transformed.	0.426458	0.181866	0.0335163	0.740385	Spearman's		1	0.333623	0.182728	0.111116	0.906106	0.0928348
Genus_ Tyzzerella	Metabolome_serine	Spearman's		0.330127	0.0741009	0.10703	0.881885	Spearman's		2	0.341078	0.0681086	0.111224	0.906106	0.0109507
Unclassified Genus	Metabolome_tryptophan	Pearson's	Both metabolite and genus log transformed.	0.108473	0.0117663	0.605769	0.958604	Pearson's	Both metabolite and genus log transformed.	4	0.357795	0.128017	0.111281	0.906106	0.249322
Genus_ Alistipes	Metabolome_glycine	Spearman's		0.166282	0.000361035	0.426964	0.938563	Spearman's		4	0.357608	0.159509	0.111482	0.906106	0.191326
Genus_ Coriobacteriaceae UCG-002	Metabolome_behenic acid	Spearman's		-0.267176	0.00179601	0.196666	0.90017	Spearman's		2	-0.340801	0.0287824	0.111532	0.906106	0.0736258
Genus_ Harryflintia	Metabolome_inulotriose	Spearman's		0.153671	0.0128472	0.463321	0.940248	Spearman's		5	0.36676	0.0972472	0.1117	0.906106	0.21309
Genus_ Roseburia	Metabolome_palmitoleic acid	Spearman's		-0.269719	0.000282075	0.192276	0.899035	Spearman's		2	-0.340583	0.030234	0.111776	0.906106	0.0708642
Genus_ Blautia	Metabolome_behenic acid	Spearman's		0.382308	0.123153	0.0592894	0.816129	Spearman's		1	0.333043	0.145848	0.111777	0.906106	0.0492642
Genus_ Blautia	Metabolome_malic acid	Spearman's		-0.350769	0.0521366	0.085584	0.858367	Spearman's		1	-0.333043	0.111214	0.111777	0.906106	0.0177258
Genus_ [Eubacterium] ventriosum group	Metabolome_glutamic acid	Spearman's		0.325976	0.14681	0.111784	0.891783	Spearman's		0	0.325976	0.14681	0.111784	0.906106	2.56956e-10
Genus_ Coriobacteriaceae UCG-002	Metabolome_myristic acid	Spearman's		-0.26212	0.00336322	0.205594	0.902589	Spearman's		2	-0.3403	0.00549032	0.112093	0.906106	0.0781804
Genus_ Tyzzerella	Metabolome_hypoxanthine	Spearman's		0.23586	0.00254047	0.256363	0.913983	Spearman's		3	0.348023	0.157182	0.112475	0.906106	0.112163
Genus_ Alistipes	Metabolome_lactose	Spearman's		0.00692841	0.000821325	0.973779	0.998668	Spearman's		5	-0.365964	0.115326	0.112539	0.906106	0.372893
Genus_ Ruminococcaceae UCG-009	Metabolome_inosine	Spearman's		-0.230056	0.0111078	0.268592	0.917813	Spearman's		5	-0.365795	0.017114	0.112718	0.906106	0.135739
Genus_ Lachnospiraceae UCG-008	Metabolome_2,5-dihydroxypyrazine	Spearman's		-0.287692	0.0381633	0.163165	0.891783	Spearman's		1	-0.332174	0.155025	0.112773	0.906106	0.0444816
Genus_ Erysipelatoclostridium	Metabolome_ascorbic acid	Pearson's	Both metabolite and genus log transformed.	-0.13342	0.0178009	0.524907	0.946136	Spearman's		6	-0.375768	0.192743	0.112856	0.906106	0.242348
Genus_ Roseburia	Metabolome_linoleic acid	Spearman's		0.424312	0.157794	0.034515	0.740385	Spearman's		2	0.339511	0.0730673	0.112982	0.906106	0.0848016
Genus_ [Eubacterium] coprostanoligenes group	Metabolome_fructose-6-phosphate	Spearman's		0.262308	6.03464e-06	0.205258	0.902589	Spearman's		5	0.365414	0.134686	0.113122	0.906106	0.103106
Genus_ Bacteroides	Metabolome_aminomalonate	Spearman's		0.222308	0.000350205	0.285489	0.922982	Spearman's		3	0.347261	0.126271	0.113316	0.906106	0.124954
Genus_ Lachnospiraceae UCG-008	Metabolome_terephthalic acid	Spearman's		0.0138462	0.0898775	0.947625	0.996804	Spearman's		3	0.347261	0.10589	0.113316	0.906106	0.333415
Genus_ Oscillibacter	Metabolome_methionine sulfoxide	Spearman's		-0.251538	0.006019	0.225159	0.909495	Spearman's		3	-0.347261	0.0679782	0.113316	0.906106	0.095723
Genus_ Ileibacterium	Metabolome_cysteine	Spearman's		-0.302308	0.0343766	0.141894	0.891783	Spearman's		2	-0.338933	0.152215	0.113636	0.906106	0.0366251
Genus_ Romboutsia	Metabolome_uric acid	Spearman's		-0.227943	0.0116741	0.273134	0.917813	Spearman's		2	-0.338623	0.11795	0.113987	0.906106	0.11068
Genus_ Christensenellaceae R-7 group	Metabolome_N-acetylaspartic acid	Spearman's		0.098129	0.0218066	0.640747	0.964407	Spearman's		4	0.354858	0.0737772	0.11446	0.906106	0.256729
Genus_ Ruminococcaceae UCG-014	Metabolome_2-monoolein	Spearman's		-0.143303	0.00308387	0.494371	0.942023	Spearman's		4	-0.354821	0.0427212	0.1145	0.906106	0.211518
Genus_ Parasutterella	Metabolome_nicotinamide	Spearman's		0.428544	0.298613	0.0325678	0.740385	Spearman's		5	0.364047	0.141733	0.114579	0.906106	0.0644973
Genus_ Ruminococcaceae NK4A214 group	Metabolome_xylitol	Spearman's		-0.382529	0.0714976	0.05913	0.816129	Spearman's		4	-0.354676	0.194433	0.114659	0.906106	0.0278534
Genus_ Lachnospiraceae NK4A136 group	Metabolome_adenosine	Pearson's	Both metabolite and genus log transformed.	-0.465429	0.216624	0.0190487	0.681312	Spearman's		5	-0.36391	0.119029	0.114725	0.906106	0.101519
Genus_ Blautia	Metabolome_glycine	Spearman's		-0.401538	0.0356592	0.0466417	0.779476	Spearman's		2	-0.337945	0.116121	0.11476	0.906106	0.0635938
Genus_ Family XIII UCG-001	Metabolome_mannose	Spearman's		0.230137	0.00086455	0.268419	0.917813	Spearman's		6	0.373908	0.153199	0.114794	0.906106	0.143771
Genus_ Lachnospiraceae NK4A136 group	Metabolome_glucose-1-phosphate	Spearman's		-0.300769	0.0376628	0.144034	0.891783	Spearman's		4	-0.354545	0.11508	0.114802	0.906106	0.0537762
Genus_ Ruminococcus 1	Metabolome_conduritol-beta-epoxide	Spearman's		0.261222	0.0183776	0.207209	0.902589	Spearman's		3	0.345785	0.0982058	0.114962	0.906106	0.0845631
Genus_ Lachnospiraceae FCS020 group	Metabolome_aminomalonate	Spearman's		-0.243405	0.0290033	0.241015	0.911015	Pearson's	Both metabolite and genus log transformed.	6	-0.373645	0.139611	0.115069	0.906106	0.130241
Genus_ Erysipelatoclostridium	Metabolome_N-carbamoylaspartate	Spearman's		-0.234977	0.00110346	0.2582	0.915109	Spearman's		4	-0.354241	0.0926084	0.115135	0.906106	0.119264
Genus_ Lactobacillus	Metabolome_N-acetylmannosamine	Spearman's		0.100535	0.0433223	0.632542	0.96283	Spearman's		6	0.373335	0.00609466	0.115395	0.906106	0.2728
Genus_ [Eubacterium] brachy group	Metabolome_2-deoxypentitol	Spearman's		-0.279234	0.0361927	0.176451	0.894948	Spearman's		5	-0.362992	0.0947617	0.115712	0.906106	0.0837573
Genus_ Christensenellaceae R-7 group	Metabolome_cysteine	Spearman's		0.291572	0.035023	0.157313	0.891783	Spearman's		4	0.353482	0.283074	0.115971	0.906106	0.0619104
Genus_ Harryflintia	Metabolome_ribulose-5-phosphate	Spearman's		-0.241778	0.0112452	0.244273	0.911015	Spearman's		7	-0.383515	0.0920122	0.116164	0.906106	0.141738
Genus_ [Eubacterium] coprostanoligenes group	Metabolome_isoleucine	Spearman's		0.127692	0.00557457	0.543006	0.94943	Spearman's		4	0.353247	0.066276	0.116231	0.906106	0.225554
Genus_ Lactococcus	Metabolome_3,4-dihydroxycinnamic acid	Spearman's		0.348913	0.0985591	0.0873678	0.858367	Spearman's		4	0.353247	0.0463971	0.116231	0.906106	0.00433349
Genus_ Ruminococcaceae NK4A214 group	Metabolome_beta-alanine	Spearman's		-0.280679	0.0318948	0.17413	0.892076	Spearman's		8	-0.395344	0.0826925	0.116259	0.906106	0.114665
Genus_ A2	Metabolome_glucoheptulose	Spearman's		0.323981	0.014087	0.114124	0.891783	Spearman's		5	0.362454	0.256932	0.116292	0.906106	0.0384735
Genus_ Butyricicoccus	Metabolome_aniline	Spearman's		0.264963	0.000994582	0.200541	0.90148	Spearman's		6	0.372304	0.178219	0.116482	0.906106	0.107342
Genus_ Lachnospiraceae UCG-001	Metabolome_2-ketoadipic acid	Spearman's		-0.11389	0.0384238	0.587774	0.955266	Spearman's		6	0.372257	0.077023	0.116533	0.906106	0.486146
Genus_ Roseburia	Metabolome_oleamide	Spearman's		0.346605	0.145307	0.0896249	0.858367	Spearman's		1	0.328767	0.14903	0.116738	0.906106	0.017838
Genus_ Lachnospiraceae UCG-001	Metabolome_glycerol-3-galactoside	Spearman's		0.249327	0.00511425	0.2294	0.910372	Spearman's		4	0.352712	0.0905155	0.116823	0.906106	0.103385
Genus_ Blautia	Metabolome_epsilon-caprolactam	Spearman's		0.100769	0.0156663	0.631744	0.962641	Spearman's		7	0.382869	0.164516	0.116832	0.906106	0.2821
Genus_ Ruminiclostridium 9	Metabolome_ethanolamine	Spearman's		-0.475385	0.0867965	0.0163206	0.681312	Spearman's		7	-0.382869	0.171637	0.116832	0.906106	0.0925157
Genus_ Lachnospiraceae FCS020 group	Metabolome_nicotinic acid	Pearson's	Both metabolite and genus log transformed.	0.161488	0.0260784	0.440598	0.939764	Pearson's	Both metabolite and genus log transformed.	5	0.36194	0.131001	0.116849	0.906106	0.200452
Genus_ Acetatifactor	Metabolome_leucine	Spearman's		0.296923	0.282277	0.149486	0.891783	Spearman's		3	0.343874	0.123099	0.117117	0.906106	0.0469504
Genus_ Bacteroides	Metabolome_creatinine	Spearman's		0.0607692	0.036731	0.77292	0.980965	Spearman's		3	0.343874	0.0504125	0.117117	0.906106	0.283104
Genus_ Marvinbryantia	Metabolome_isocitric acid	Spearman's		-0.0941151	0.0122081	0.654529	0.967533	Spearman's		3	-0.34376	0.146561	0.117247	0.906106	0.249645
Genus_ Ruminococcaceae UCG-009	Metabolome_ribonic acid	Spearman's		-0.215061	0.00264342	0.301887	0.923281	Spearman's		3	-0.343743	0.101516	0.117265	0.906106	0.128682
Genus_ [Eubacterium] brachy group	Metabolome_pseudo uridine	Spearman's		-0.414191	0.0321179	0.0395494	0.75073	Spearman's		5	-0.36146	0.150029	0.117372	0.906106	0.0527311
Genus_ Erysipelatoclostridium	Metabolome_epsilon-caprolactam	Spearman's		0.281647	0.0208638	0.172587	0.891783	Spearman's		7	0.382232	0.184577	0.117494	0.906106	0.100585
Genus_ Ruminococcaceae UCG-014	Metabolome_urea	Spearman's		-0.209533	0.0057076	0.31478	0.925884	Spearman's		5	-0.361314	0.123149	0.11753	0.906106	0.151782
Genus_ Lachnospiraceae FCS020 group	Metabolome_butylamine	Spearman's		0.101675	0.013783	0.628665	0.962242	Spearman's		7	0.382188	0.0628625	0.117539	0.906106	0.280512
Genus_ Oscillibacter	Metabolome_ribulose-5-phosphate	Spearman's		-0.297365	0.0206214	0.148852	0.891783	Spearman's		7	-0.382034	0.109943	0.117699	0.906106	0.0846692
Genus_ [Eubacterium] brachy group	Metabolome_ethanolamine	Spearman's		-0.375404	0.129137	0.0644257	0.839679	Spearman's		6	-0.371101	0.261691	0.117761	0.906106	0.00430329
Genus_ Blautia	Metabolome_glutamic acid	Spearman's		-0.34	0.0643892	0.0963262	0.858367	Spearman's		1	-0.327826	0.130856	0.117852	0.906106	0.0121739
Genus_ Ruminococcus 1	Metabolome_gluconic acid	Spearman's		0.00577924	0.0114804	0.978127	0.999523	Spearman's		5	0.360965	0.270674	0.117912	0.906106	0.355186
Genus_ Enterorhabdus	Metabolome_uracil	Spearman's		-0.322805	0.0188354	0.115519	0.891783	Spearman's		2	-0.335149	0.103777	0.117984	0.906106	0.0123445
Genus_ Lactococcus	Metabolome_palmitic acid	Spearman's		0.251587	0.0184111	0.225067	0.909495	Spearman's		2	0.335063	0.0345806	0.118084	0.906106	0.0834762
Genus_ Parasutterella	Metabolome_2-ketoadipic acid	Spearman's		-0.17388	0.126526	0.405834	0.937741	Spearman's		3	-0.342841	0.0510349	0.118294	0.906106	0.168961
Genus_ Coriobacteriaceae UCG-002	Metabolome_guanosine	Spearman's		0.460549	0.0729023	0.0205157	0.686705	Spearman's		3	0.342754	0.0129713	0.118394	0.906106	0.117795
Genus_ Enterorhabdus	Metabolome_butylamine	Spearman's		0.302003	0.00370171	0.142316	0.891783	Spearman's		5	0.360348	0.0310735	0.118587	0.906106	0.0583446
Genus_ Butyricicoccus	Metabolome_phenylalanine	Spearman's		-0.302559	0.0567743	0.141547	0.891783	Spearman's		5	-0.360298	0.150794	0.118642	0.906106	0.0577398
Genus_ GCA-900066575	Metabolome_glycerol	Spearman's		0.177692	0.0222981	0.395454	0.937416	Spearman's		6	0.370175	0.056021	0.118752	0.906106	0.192483
Genus_ Ileibacterium	Metabolome_2,5-dihydroxypyrazine	Spearman's		0.32	0.0740585	0.118898	0.891783	Spearman's		0	0.32	0.0740584	0.118898	0.906106	9.99201e-16
Genus_ Enterorhabdus	Metabolome_glycine	Spearman's		-0.449923	0.0920911	0.0240282	0.686705	Spearman's		3	-0.342292	0.0691533	0.118923	0.906106	0.107631
Genus_ Parasutterella	Metabolome_isocitric acid	Spearman's		0.345836	0.0385401	0.0903869	0.858367	Spearman's		3	0.342276	0.0796079	0.118941	0.906106	0.00355954
Genus_ Clostridium sensu stricto 1	Metabolome_zymosterol	Spearman's		0.294983	8.72961e-06	0.152291	0.891783	Spearman's		5	0.360003	0.0362408	0.118967	0.906106	0.0650197
Genus_ Roseburia	Metabolome_dehydroascorbic acid	Spearman's		-0.432282	0.112347	0.0309217	0.730096	Spearman's		4	-0.350552	0.0387434	0.119238	0.906106	0.0817293
Genus_ [Eubacterium] ventriosum group	Metabolome_salicylaldehyde	Spearman's		-0.316849	0.0807314	0.12278	0.891783	Spearman's		3	-0.341819	0.135306	0.119467	0.906106	0.0249701
Genus_ Coriobacteriaceae UCG-002	Metabolome_heptadecanoic acid	Spearman's		-0.233341	0.000665808	0.261625	0.916462	Spearman's		2	-0.333785	0.05115	0.119581	0.906106	0.100444
Genus_ Coriobacteriaceae UCG-002	Metabolome_xanthine	Spearman's		0.168006	0.00383267	0.422118	0.93837	Spearman's		4	0.350222	0.0351632	0.11961	0.906106	0.182216
Genus_ Ruminococcaceae NK4A214 group	Metabolome_conduritol-beta-epoxide	Spearman's		0.376878	0.0809081	0.0633019	0.835291	Spearman's		1	0.32631	0.029328	0.119661	0.906106	0.0505675
Genus_ Parasutterella	Metabolome_fructose-6-phosphate	Spearman's		0.412772	0.122513	0.0402998	0.755342	Spearman's		2	0.33358	0.0560633	0.119822	0.906106	0.0791913
Unclassified Genus	Metabolome_lysine	Pearson's	Both metabolite and genus log transformed.	-0.013752	0.000189119	0.947981	0.996804	Pearson's		4	0.350031	0.122522	0.119825	0.906106	0.363783
Genus_ Alistipes	Metabolome_1-monostearin	Spearman's		0.207082	0.00102914	0.320601	0.9262	Spearman's		6	0.369069	0.0779489	0.119943	0.906106	0.161987
Genus_ Christensenellaceae R-7 group	Metabolome_3,4-dihydroxycinnamic acid	Spearman's		-0.189823	4.53838e-05	0.363441	0.934107	Spearman's		5	-0.358965	0.148338	0.120112	0.906106	0.169142
Genus_ Parasutterella	Metabolome_1,3-dihydroxypyridine	Spearman's		-0.429396	0.214052	0.0321865	0.740385	Spearman's		2	-0.333169	0.0819326	0.120308	0.906106	0.0962274
Genus_ Parasutterella	Metabolome_cholestenone	Spearman's		0.203501	0.00683597	0.329227	0.9262	Spearman's		5	0.358782	0.0122877	0.120315	0.906106	0.155281
Genus_ Lachnospiraceae UCG-001	Metabolome_lactic acid	Spearman's		-0.11389	0.00204357	0.587774	0.955266	Spearman's		4	-0.349578	0.156898	0.120339	0.906106	0.235688
Genus_ Blautia	Metabolome_ribulose-5-phosphate	Spearman's		0.0546259	0.0050936	0.795373	0.982822	Spearman's		6	-0.368583	0.0492889	0.12047	0.906106	0.423209
Genus_ Blautia	Metabolome_valine	Spearman's		-0.385385	0.0681259	0.0571048	0.809189	Spearman's		2	-0.333004	0.103217	0.120502	0.906106	0.0523807
Genus_ Lachnoclostridium	Metabolome_cholestenone	Spearman's		0.177692	0.0254107	0.395454	0.937416	Spearman's		6	0.368421	0.043503	0.120645	0.906106	0.190729
Genus_ Ruminococcus 1	Metabolome_xylose	Spearman's		-0.456857	0.142286	0.0216853	0.686705	Spearman's		6	-0.368353	0.168615	0.12072	0.906106	0.0885047
Genus_ Tyzzerella	Metabolome_threonine	Spearman's		0.315506	0.0837368	0.124462	0.891783	Spearman's		2	0.332674	0.084935	0.120893	0.906106	0.0171683
Genus_ Oscillibacter	Metabolome_glucose	Spearman's		-0.198462	0.00181644	0.341599	0.9262	Spearman's		3	-0.340486	0.0634826	0.12101	0.906106	0.142024
Genus_ Ruminococcus 1	Metabolome_xylulose	Spearman's		0.126348	0.0045492	0.547295	0.950145	Spearman's		4	0.34896	0.152785	0.121041	0.906106	0.222611
Genus_ Family XIII UCG-001	Metabolome_isoleucine	Spearman's		0.242207	0.0588176	0.24341	0.911015	Spearman's		4	0.348922	0.17164	0.121083	0.906106	0.106715
Genus_ Lachnospiraceae FCS020 group	Metabolome_glucose-6-phosphate	Spearman's		-0.15675	0.0500386	0.454299	0.940248	Spearman's		4	-0.348846	0.0900838	0.121171	0.906106	0.192096
Genus_ Lachnospiraceae FCS020 group	Metabolome_isothreonic acid	Spearman's		-0.294628	0.0610423	0.152808	0.891783	Spearman's		5	-0.357951	0.104319	0.121238	0.906106	0.0633235
Genus_ [Eubacterium] brachy group	Metabolome_citraconic acid	Spearman's		-0.192943	0.000574496	0.35546	0.930381	Spearman's		5	-0.357849	0.088466	0.121352	0.906106	0.164906
Genus_ Intestinimonas	Metabolome_2-monoolein	Spearman's		0.383341	0.0107548	0.0585486	0.813617	Spearman's		2	0.332178	0.0357938	0.121481	0.906106	0.0511627
Genus_ Lachnospiraceae UCG-008	Metabolome_dihydrocholesterol	Spearman's		0.406154	0.0587519	0.0439474	0.775739	Spearman's		2	0.332016	0.0281099	0.121675	0.906106	0.074138
Genus_ Christensenellaceae R-7 group	Metabolome_beta-glycerolphosphate	Spearman's		-0.121857	0.0059127	0.561739	0.955115	Spearman's		4	-0.348148	0.213443	0.121967	0.906106	0.226291
Unclassified Genus	Metabolome_xylulose	Spearman's		0.249231	3.14926e-05	0.229585	0.910372	Spearman's		4	0.348052	0.114384	0.122077	0.906106	0.0988212
Genus_ Marvinbryantia	Metabolome_lanosterol	Spearman's		0.361268	0.198934	0.0760061	0.854755	Spearman's		1	0.3243	0.213382	0.122091	0.906106	0.0369677
Genus_ Bifidobacterium	Metabolome_urea	Spearman's		-0.431747	0.0727077	0.031153	0.732166	Spearman's		3	-0.339114	0.113108	0.122612	0.906106	0.0926329
Genus_ Ruminococcaceae UCG-009	Metabolome_1,5-anhydroglucitol	Spearman's		-0.112463	0.000948843	0.592491	0.956089	Spearman's		3	-0.33905	0.138515	0.122687	0.906106	0.226587
Genus_ Butyricicoccus	Metabolome_cystine	Spearman's		-0.214834	0.0244331	0.302408	0.923281	Spearman's		6	-0.36648	0.157669	0.122766	0.906106	0.151645
Genus_ Oscillibacter	Metabolome_maltotriose	Spearman's		-0.156923	0.019799	0.453794	0.940248	Spearman's		5	-0.356391	0.061502	0.122986	0.906106	0.199468
Genus_ A2	Metabolome_2-deoxypentitol	Spearman's		-0.329854	0.0446836	0.107339	0.881885	Spearman's		5	-0.356356	0.168633	0.123026	0.906106	0.0265024
Genus_ Christensenellaceae R-7 group	Metabolome_glycolic acid	Spearman's		0.0353908	0.0931292	0.866625	0.992793	Spearman's		3	-0.33871	0.124785	0.123087	0.906106	0.374101
Genus_ Bifidobacterium	Metabolome_nonadecanoic acid	Spearman's		-0.155244	0.00979937	0.4587	0.940248	Spearman's		2	-0.330772	0.0509566	0.123164	0.906106	0.175528
Genus_ Lachnospiraceae UCG-001	Metabolome_urea	Spearman's		-0.405541	0.057647	0.0442982	0.775739	Spearman's		4	-0.346979	0.114076	0.123311	0.906106	0.058562
Unclassified Genus	Metabolome_2-hydroxyglutaric acid	Spearman's		-0.417692	0.0388204	0.0377461	0.747683	Pearson's	Both metabolite and genus log transformed.	4	-0.346964	0.120384	0.123328	0.906106	0.0707288
Genus_ Enterorhabdus	Metabolome_tartaric acid	Spearman's		-0.491522	0.0540835	0.0125831	0.681312	Spearman's		6	-0.365919	0.0423721	0.123383	0.906106	0.125604
Genus_ Anaerotruncus	Metabolome_beta-glycerolphosphate	Spearman's		-0.238335	0.00680955	0.251261	0.911076	Spearman's		3	-0.338428	0.157488	0.12342	0.906106	0.100093
Genus_ Family XIII UCG-001	Metabolome_galactose-6-phosphate	Spearman's		-0.0257595	0.000168927	0.902722	0.993625	Spearman's		6	-0.365527	0.224569	0.123816	0.906106	0.339767
Genus_ Lachnospiraceae NK4A136 group	Metabolome_lactose	Pearson's	Both metabolite and genus log transformed.	-0.167462	0.0280434	0.423644	0.93837	Pearson's	Both metabolite and genus log transformed.	5	-0.355581	0.126438	0.123901	0.906106	0.188119
Genus_ Clostridium sensu stricto 1	Metabolome_oleic acid	Spearman's		0.225484	0.00238535	0.278482	0.919388	Spearman's		4	0.346413	0.0177445	0.123965	0.906106	0.120928
Genus_ Alistipes	Metabolome_lauric acid	Spearman's		-0.0708237	0.360161	0.73656	0.980035	Spearman's		5	-0.355422	0.148829	0.124081	0.906106	0.284598
Genus_ Christensenellaceae R-7 group	Metabolome_lauric acid	Spearman's		-0.00924986	0.410357	0.964998	0.99764	Spearman's		5	-0.355391	0.179047	0.124116	0.906106	0.346141
Genus_ A2	Metabolome_glucose	Spearman's		0.154505	0.0528025	0.460867	0.940248	Spearman's		5	-0.355079	0.0995176	0.12447	0.906106	0.509584
Genus_ A2	Metabolome_tocopherol gamma-	Spearman's		-0.127399	9.13197e-05	0.543941	0.94943	Spearman's		5	-0.355079	0.233717	0.12447	0.906106	0.22768
Genus_ Alistipes	Metabolome_alanine	Spearman's		0.30485	0.00130093	0.138407	0.891783	Spearman's		3	0.337479	0.0720521	0.124542	0.906106	0.032629
Genus_ Christensenellaceae R-7 group	Metabolome_5-methoxytryptamine	Spearman's		0.188617	0.0017814	0.366556	0.934107	Spearman's		4	0.345911	0.333478	0.124547	0.906106	0.157294
Genus_ Coriobacteriaceae UCG-002	Metabolome_cystine	Spearman's		0.055613	0.042983	0.791754	0.982551	Spearman's		4	0.345622	0.01151	0.124883	0.906106	0.290009
Genus_ Fusicatenibacter	Metabolome_ribonic acid	Spearman's		-0.289671	0.0237516	0.160161	0.891783	Spearman's		4	-0.345567	0.103693	0.124947	0.906106	0.0558957
Genus_ Lachnospiraceae UCG-008	Metabolome_monomyristin	Spearman's		0.308462	0.402885	0.133561	0.891783	Spearman's		4	0.345455	0.0270373	0.125078	0.906106	0.036993
Genus_ Christensenellaceae R-7 group	Metabolome_alanine	Spearman's		-0.509547	0.101734	0.00927402	0.681312	Spearman's		3	-0.336899	0.132831	0.125232	0.906106	0.172648
Genus_ Lachnospiraceae FCS020 group	Metabolome_fumaric acid	Spearman's		-0.350472	0.0967194	0.0858677	0.858367	Pearson's	Both metabolite and genus log transformed.	4	-0.345271	0.119212	0.125292	0.906106	0.0052013
Genus_ Lachnospiraceae UCG-001	Metabolome_nonadecanoic acid	Spearman's		0.173144	0.00946885	0.407855	0.937741	Spearman's		3	0.336723	0.0807636	0.125441	0.906106	0.16358
Genus_ Ruminococcaceae UCG-013	Metabolome_oleamide	Spearman's		0.186862	0.00385724	0.371112	0.934884	Spearman's		2	0.328795	0.0410048	0.125556	0.906106	0.141933
Genus_ Lachnospiraceae FCS020 group	Metabolome_xylitol	Spearman's		-0.547276	0.146014	0.00463479	0.681312	Spearman's		7	-0.374549	0.141055	0.125678	0.906106	0.172727
Genus_ Lactococcus	Metabolome_xanthine	Pearson's	Both metabolite and genus log transformed.	-0.471418	0.222235	0.0173664	0.681312	Spearman's		4	-0.344917	0.0791598	0.125705	0.906106	0.126501
Genus_ Parasutterella	Metabolome_aminomalonate	Spearman's		0.360454	0.0784854	0.0767183	0.855932	Spearman's		2	0.328639	0.0279768	0.125747	0.906106	0.0318154
Genus_ Coriobacteriaceae UCG-002	Metabolome_1-monostearin	Spearman's		-0.318511	0.00708071	0.120721	0.891783	Spearman's		5	-0.353933	0.0774779	0.125777	0.906106	0.0354224
Genus_ Alistipes	Metabolome_gluconic acid	Spearman's		0.402695	0.00213135	0.0459547	0.779476	Spearman's		5	0.353916	0.0698125	0.125796	0.906106	0.0487789
Genus_ Alistipes	Metabolome_leucine	Spearman's		0.287914	0.00102802	0.162827	0.891783	Spearman's		5	0.353916	0.113437	0.125796	0.906106	0.0660022
Genus_ Alistipes	Metabolome_2-monoolein	Spearman's		0.161663	0.000119931	0.440096	0.939764	Spearman's		3	0.336348	0.137982	0.125889	0.906106	0.174686
Genus_ Ruminiclostridium 9	Metabolome_1-monostearin	Spearman's		0.109231	0.000179411	0.603236	0.958314	Pearson's		7	0.374034	0.139901	0.126241	0.906106	0.264803
Genus_ Blautia	Metabolome_beta-glycerolphosphate	Spearman's		0.174615	0.0102543	0.403819	0.937741	Spearman's		2	0.328063	0.0594032	0.12645	0.906106	0.153448
Genus_ Erysipelatoclostridium	Metabolome_zymosterol	Spearman's		0.219315	0.00109349	0.292191	0.923093	Spearman's		4	0.344268	0.0425298	0.126467	0.906106	0.124953
Genus_ Bacteroides	Metabolome_butylamine	Spearman's		-0.314615	0.0387393	0.125587	0.891783	Spearman's		4	-0.344156	0.213718	0.126598	0.906106	0.0295405
Genus_ [Eubacterium] coprostanoligenes group	Metabolome_2-hydroxyglutaric acid	Spearman's		-0.242308	0.00570825	0.243208	0.911015	Spearman's		4	-0.344156	0.149187	0.126598	0.906106	0.101848
Genus_ Harryflintia	Metabolome_1-hexadecanol	Spearman's		-0.181153	0.0030359	0.386163	0.936078	Spearman's		3	-0.335714	0.131241	0.126649	0.906106	0.154561
Genus_ Marvinbryantia	Metabolome_fucose	Spearman's		-0.278371	0.040782	0.177848	0.894948	Spearman's		2	-0.327829	0.0762898	0.126737	0.906106	0.0494573
Genus_ Enterorhabdus	Metabolome_urea	Spearman's		-0.310863	0.0561765	0.130406	0.891783	Spearman's		3	-0.335503	0.107647	0.126903	0.906106	0.0246395
Genus_ Alistipes	Metabolome_monomyristin	Spearman's		0.268668	0.00125392	0.194082	0.899035	Spearman's		7	0.37332	0.120557	0.127023	0.906106	0.104652
Genus_ Anaerotruncus	Metabolome_ethanolamine	Spearman's		-0.443889	0.0538838	0.0262302	0.701264	Spearman's		4	-0.343639	0.132786	0.127207	0.906106	0.10025
Genus_ Enterorhabdus	Metabolome_phthalic acid	Spearman's		-0.481511	0.162678	0.0148072	0.681312	Spearman's		5	-0.352676	0.264175	0.127221	0.906106	0.128834
Genus_ Lachnospiraceae FCS020 group	Metabolome_pentadecanoic acid	Spearman's		0.177162	0.0162105	0.396889	0.937741	Spearman's		5	0.352676	0.0885862	0.127221	0.906106	0.175514
Genus_ Parasutterella	Metabolome_salicylic acid	Spearman's		-0.328909	0.0410548	0.108409	0.885489	Spearman's		4	-0.343618	0.0980784	0.127231	0.906106	0.0147087
Genus_ Harryflintia	Metabolome_beta-glycerolphosphate	Spearman's		-0.239215	0.0082102	0.249461	0.911015	Spearman's		3	-0.335145	0.10939	0.127334	0.906106	0.0959298
Genus_ Anaerotruncus	Metabolome_5-methoxytryptamine	Spearman's		0.0863867	0.0311337	0.681374	0.969861	Spearman's		3	0.335037	0.198345	0.127465	0.906106	0.24865
Genus_ Intestinimonas	Metabolome_nonadecanoic acid	Spearman's		0.239492	0.0473929	0.248898	0.911015	Spearman's		2	0.327221	0.127106	0.127485	0.906106	0.0877288
Genus_ Lactococcus	Metabolome_hypoxanthine	Pearson's	Both metabolite and genus log transformed.	-0.483671	0.233938	0.0143019	0.681312	Pearson's	Both metabolite and genus log transformed.	3	-0.334935	0.112181	0.127588	0.906106	0.148736
Genus_ Lachnospiraceae UCG-008	Metabolome_xanthine	Spearman's		-0.223077	0.0518559	0.283783	0.922982	Spearman's		2	-0.327075	0.0970081	0.127664	0.906106	0.103998
Genus_ Acetatifactor	Metabolome_2-hydroxyglutaric acid	Spearman's		-0.360769	0.0599725	0.0764419	0.855881	Spearman's		3	-0.334839	0.0953709	0.127703	0.906106	0.0259302
Genus_ Lachnoclostridium	Metabolome_oleamide	Spearman's		0.233077	0.0155253	0.262181	0.917185	Spearman's		3	0.334839	0.0950884	0.127703	0.906106	0.101762
Genus_ Lachnospiraceae UCG-008	Metabolome_lauric acid	Spearman's		0.218462	0.00429935	0.294121	0.923268	Spearman's		4	0.342857	0.0968516	0.128131	0.906106	0.124396
Genus_ Lachnospiraceae UCG-006	Metabolome_cysteine	Spearman's		0.258462	0.0935783	0.212223	0.902589	Spearman's		4	0.342857	0.121493	0.128131	0.906106	0.0843956
Genus_ [Eubacterium] ventriosum group	Metabolome_cholestenone	Spearman's		0.303375	0.030226	0.140423	0.891783	Spearman's		4	0.342852	0.0678784	0.128138	0.906106	0.0394768
Genus_ Lactococcus	Metabolome_ornithine	Spearman's		-0.308906	0.0231258	0.132973	0.891783	Spearman's		5	-0.35188	0.0367373	0.128142	0.906106	0.0429741
Genus_ Anaerotruncus	Metabolome_ribonic acid	Spearman's		-0.267259	0.00775251	0.196521	0.90017	Spearman's		3	-0.334375	0.148914	0.128266	0.906106	0.0671156
Genus_ [Eubacterium] nodatum group	Metabolome_uracil	Spearman's		-0.289565	0.0371674	0.160321	0.891783	Spearman's		2	-0.326571	0.0569855	0.128287	0.906106	0.0370063
Genus_ Butyricicoccus	Metabolome_pinitol	Spearman's		0.539875	0.224104	0.00534347	0.681312	Spearman's		4	0.342474	0.169872	0.128586	0.906106	0.197401
Genus_ Family XIII UCG-001	Metabolome_pimelic acid	Spearman's		-0.207606	0.00417713	0.319352	0.9262	Spearman's		3	-0.334096	0.051046	0.128604	0.906106	0.12649
Genus_ Lactococcus	Metabolome_tyrosine	Spearman's		-0.257357	0.0128631	0.214253	0.902589	Pearson's	Both metabolite and genus log transformed.	3	-0.334092	0.111617	0.128609	0.906106	0.0767347
Genus_ [Eubacterium] ventriosum group	Metabolome_sophorose	Spearman's		-0.14908	0.0012632	0.476944	0.940248	Spearman's		2	-0.326125	0.120874	0.12884	0.906106	0.177045
Genus_ Bacteroides	Metabolome_threonine	Spearman's		0.305385	0.00762906	0.137682	0.891783	Spearman's		2	0.326087	0.112447	0.128887	0.906106	0.0207023
Genus_ Oscillibacter	Metabolome_citrulline	Spearman's		-0.187692	0.00333753	0.368952	0.934401	Spearman's		3	-0.33371	0.0923248	0.129073	0.906106	0.146017
Genus_ Ruminococcaceae UCG-013	Metabolome_itaconic acid	Spearman's		-0.294356	3.05908e-05	0.153205	0.891783	Spearman's		5	-0.351036	0.12188	0.129122	0.906106	0.0566803
Genus_ Fusicatenibacter	Metabolome_fructose	Spearman's		-0.124255	1.12663e-05	0.554006	0.952867	Spearman's		6	-0.360685	0.13799	0.129253	0.906106	0.23643
Genus_ Alistipes	Metabolome_lysine	Spearman's		0.243264	9.6685e-05	0.241295	0.911015	Spearman's		5	0.350904	0.115814	0.129277	0.906106	0.10764
Genus_ Coriobacteriaceae UCG-002	Metabolome_adenosine	Spearman's		-0.132227	0.0537483	0.528654	0.947509	Spearman's		3	-0.333474	0.173684	0.129361	0.906106	0.201247
Genus_ Ruminiclostridium 5	Metabolome_succinate semialdehyde	Spearman's		-0.308521	0.0400056	0.133482	0.891783	Spearman's		4	-0.341669	0.073181	0.129545	0.906106	0.0331485
Genus_ [Eubacterium] ventriosum group	Metabolome_azelaic acid	Spearman's		-0.347708	0.121334	0.0885412	0.858367	Spearman's		1	-0.31831	0.101266	0.129546	0.906106	0.0293976
Genus_ Christensenellaceae R-7 group	Metabolome_behenic acid	Spearman's		0.0213149	0.0855795	0.919448	0.995415	Spearman's		3	-0.333276	0.171366	0.129602	0.906106	0.354591
Genus_ Fusicatenibacter	Metabolome_oleic acid	Spearman's		-0.0980958	0.0149728	0.64086	0.964407	Spearman's		3	-0.333239	0.240297	0.129647	0.906106	0.235143
Genus_ [Eubacterium] coprostanoligenes group	Metabolome_glycerol-alpha-phosphate	Spearman's		0.0976923	0.00814225	0.642241	0.964602	Spearman's		4	0.341558	0.122717	0.129678	0.906106	0.243866
Genus_ [Eubacterium] brachy group	Metabolome_aniline	Spearman's		-0.00232929	0.0485292	0.991183	1	Spearman's		6	0.360194	0.172777	0.129812	0.906149	0.362524
Unclassified Genus	Metabolome_tocopherol gamma-	Pearson's	Both metabolite and genus log transformed.	0.011596	0.000134468	0.956128	0.996804	Pearson's	Both metabolite and genus log transformed.	4	0.341328	0.116504	0.129954	0.906149	0.329732
Genus_ Family XIII UCG-001	Metabolome_phosphoethanolamine	Spearman's		-0.303362	0.0186281	0.14044	0.891783	Spearman's		3	-0.332887	0.132934	0.130078	0.906149	0.0295251
Genus_ Erysipelatoclostridium	Metabolome_tocopherol gamma-	Spearman's		0.3005	0.00637461	0.144411	0.891783	Spearman's		4	0.341131	0.0363277	0.13019	0.906149	0.0406305
Genus_ Harryflintia	Metabolome_palmitoleic acid	Spearman's		0.308368	0.208667	0.133684	0.891783	Spearman's		3	0.332678	0.223603	0.130334	0.906149	0.0243101
Genus_ [Eubacterium] coprostanoligenes group	Metabolome_linolenic acid	Spearman's		0.34	0.00523437	0.0963262	0.858367	Spearman's		3	0.33258	0.292332	0.130454	0.906149	0.00741954
Genus_ Akkermansia	Metabolome_nicotinic acid	Spearman's		-0.397922	0.0630518	0.048842	0.788274	Spearman's		5	-0.349887	0.129581	0.130467	0.906149	0.0480347
Genus_ Butyricicoccus	Metabolome_glycerol-alpha-phosphate	Spearman's		-0.128453	0.00717604	0.540586	0.94943	Spearman's		5	-0.34981	0.180985	0.130558	0.906149	0.221357
Genus_ GCA-900066575	Metabolome_tryptophan	Pearson's	Both metabolite and genus log transformed.	0.308861	0.0953948	0.133033	0.891783	Pearson's	Both metabolite and genus log transformed.	3	0.332386	0.110481	0.130692	0.906323	0.0235256
Genus_ Fusicatenibacter	Metabolome_trans-4-hydroxyproline	Spearman's		-0.344682	0.0274374	0.0915391	0.858367	Spearman's		3	-0.33211	0.119386	0.131033	0.907923	0.0125721
Genus_ Marvinbryantia	Metabolome_phosphate	Spearman's		-0.238679	0.0468381	0.250556	0.911015	Spearman's		3	-0.33179	0.160702	0.131426	0.90989	0.0931109
Genus_ Ruminococcus 1	Metabolome_glycerol	Spearman's		0.0408321	0.036151	0.846341	0.989029	Spearman's		7	0.368802	0.0174075	0.132057	0.910746	0.32797
Genus_ Bifidobacterium	Metabolome_fucose	Spearman's		-0.440328	0.0533279	0.0276041	0.706951	Spearman's		3	-0.331255	0.167315	0.132087	0.910746	0.109072
Genus_ Clostridium sensu stricto 1	Metabolome_urea	Spearman's		-0.596143	0.122712	0.00166152	0.681312	Spearman's		5	-0.348495	0.043038	0.13211	0.910746	0.247649
Genus_ Lachnospiraceae NK4A136 group	Metabolome_aconitic acid	Pearson's	Both metabolite and genus log transformed.	0.221964	0.0492681	0.286254	0.922982	Pearson's	Both metabolite and genus log transformed.	4	0.339431	0.115213	0.13224	0.910746	0.117467
Genus_ [Eubacterium] ventriosum group	Metabolome_xylitol	Spearman's		-0.325541	0.0386917	0.112291	0.891783	Spearman's		3	-0.331038	0.116625	0.132356	0.910746	0.00549644
Genus_ Ruminiclostridium	Metabolome_5-aminovaleric acid	Spearman's		-0.208582	0.0150595	0.317031	0.9262	Spearman's		2	-0.323282	0.141975	0.132404	0.910746	0.1147
Genus_ Lactobacillus	Metabolome_epsilon-caprolactam	Spearman's		-0.1007	0.0196683	0.63198	0.962641	Spearman's		10	0.406745	0.0240163	0.132428	0.910746	0.507444
Genus_ Parasutterella	Metabolome_citric acid	Spearman's		0.321985	0.0443971	0.116499	0.891783	Spearman's		3	0.33098	0.0781866	0.132428	0.910746	0.00899496
Genus_ Bifidobacterium	Metabolome_nicotinamide	Spearman's		-0.0339837	0.00630287	0.871884	0.992793	Spearman's		7	0.368306	0.0406927	0.132618	0.910778	0.40229
Genus_ Intestinimonas	Metabolome_lanosterol	Spearman's		0.211958	0.0107674	0.309082	0.925515	Spearman's		2	0.323086	0.139893	0.132652	0.910778	0.111128
Genus_ Lachnospiraceae NK4A136 group	Metabolome_tryptophan	Spearman's		0.385385	0.216814	0.0571048	0.809189	Spearman's		4	0.338961	0.0761349	0.132811	0.911109	0.0464236
Genus_ Lachnospiraceae FCS020 group	Metabolome_tyrosine	Pearson's	Both metabolite and genus log transformed.	-0.142448	0.0202914	0.496978	0.942023	Pearson's	Both metabolite and genus log transformed.	4	-0.338818	0.114797	0.132985	0.911552	0.19637
Genus_ Romboutsia	Metabolome_ribulose-5-phosphate	Spearman's		-0.11458	0.000658057	0.585498	0.955266	Spearman's		5	-0.347369	0.0493681	0.133448	0.912869	0.232789
Genus_ Lactobacillus	Metabolome_dehydroascorbic acid	Spearman's		0.216118	0.0275014	0.299459	0.923281	Spearman's		7	0.367402	0.180211	0.133644	0.912869	0.151284
Genus_ Clostridium sensu stricto 1	Metabolome_glucoheptulose	Spearman's		0.0351422	0.0902841	0.867554	0.992793	Spearman's		5	-0.34711	0.00224584	0.133758	0.912869	0.382252
Genus_ Erysipelatoclostridium	Metabolome_cholic acid	Pearson's	Both metabolite and genus log transformed.	-0.234191	0.0548455	0.259842	0.916264	Spearman's		4	-0.337882	0.0925486	0.134128	0.912869	0.103691
Genus_ Butyricicoccus	Metabolome_ribitol	Spearman's		-0.448019	0.0578451	0.0247063	0.695611	Spearman's		6	-0.356462	0.13602	0.134129	0.912869	0.0915577
Genus_ Parasutterella	Metabolome_aniline	Spearman's		-0.393922	0.0769842	0.0513695	0.797509	Spearman's		3	-0.329286	0.0951773	0.134542	0.912869	0.0646364
Genus_ GCA-900066575	Metabolome_lactic acid	Spearman's		-0.12	0.000849059	0.56776	0.955266	Spearman's		3	-0.329193	0.10575	0.134658	0.912869	0.209193
Genus_ Intestinimonas	Metabolome_phosphoethanolamine	Spearman's		-0.30891	0.00392834	0.132968	0.891783	Spearman's		2	-0.321271	0.00328911	0.134968	0.912869	0.0123614
Genus_ [Eubacterium] ventriosum group	Metabolome_sucrose	Spearman's		-0.472883	0.0984648	0.016974	0.681312	Spearman's		4	-0.337173	0.0539615	0.134998	0.912869	0.135709
Genus_ Fusicatenibacter	Metabolome_glycerol-alpha-phosphate	Spearman's		-0.276207	0.0188928	0.181384	0.894948	Spearman's		4	-0.337122	0.0452882	0.13506	0.912869	0.0609155
Genus_ Lachnospiraceae NK4A136 group	Metabolome_gluconic acid	Spearman's		0.186959	0.000242853	0.37086	0.93471	Spearman's		5	0.345995	0.136141	0.135096	0.912869	0.159036
Genus_ Butyricicoccus	Metabolome_pyruvic acid	Spearman's		-0.158471	0.00545496	0.449296	0.940248	Spearman's		5	-0.345987	0.154534	0.135105	0.912869	0.187516
Genus_ Lachnospiraceae FCS020 group	Metabolome_asparagine	Pearson's	Both metabolite and genus log transformed.	0.0121221	0.000146946	0.954139	0.996804	Pearson's	Both metabolite and genus log transformed.	4	-0.337058	0.113608	0.13514	0.912869	0.34918
Genus_ [Eubacterium] brachy group	Metabolome_D-erythro-sphingosine	Spearman's		-0.254281	0.0330796	0.219973	0.903634	Spearman's		4	-0.337001	0.0942945	0.13521	0.912869	0.0827193
Genus_ Ruminococcaceae UCG-014	Metabolome_inulotriose	Spearman's		0.0158795	0.0196803	0.939946	0.995995	Spearman's		7	0.366026	0.175531	0.135217	0.912869	0.350147
Genus_ Parasutterella	Metabolome_erythritol	Spearman's		0.296075	1.21664e-08	0.150707	0.891783	Spearman's		2	0.321058	0.0566004	0.135242	0.912869	0.0249824
Genus_ Ruminiclostridium 5	Metabolome_fumaric acid	Spearman's		-0.292749	0.0743722	0.155567	0.891783	Spearman's		3	-0.328156	0.119208	0.135964	0.912869	0.0354073
Genus_ Acetatifactor	Metabolome_erythrono-1,4-lactone	Spearman's		0.317692	0.00252718	0.121732	0.891783	Spearman's		3	0.328063	0.00243584	0.136081	0.912869	0.0103709
Genus_ Lactobacillus	Metabolome_lactose	Spearman's		-0.283753	0.0155962	0.169262	0.891783	Spearman's		7	-0.365054	0.18055	0.136336	0.912869	0.0813011
Genus_ Blautia	Metabolome_cholesterol	Spearman's		0.376923	0.0346182	0.0632674	0.835291	Spearman's		2	0.320158	0.160542	0.136402	0.912869	0.056765
Genus_ Acetatifactor	Metabolome_D-erythro-sphingosine	Spearman's		-0.239231	0.000186675	0.24943	0.911015	Spearman's		2	-0.320158	0.0690826	0.136402	0.912869	0.0809273
Genus_ Ileibacterium	Metabolome_uric acid	Spearman's		0.266923	0.0249205	0.197106	0.90017	Spearman's		2	0.320158	0.0923974	0.136402	0.912869	0.053235
Genus_ Coriobacteriaceae UCG-002	Metabolome_xanthosine	Spearman's		0.259398	0.00292294	0.210514	0.902589	Spearman's		3	0.327734	0.00756813	0.136498	0.912869	0.0683363
Genus_ Bifidobacterium	Metabolome_itaconic acid	Spearman's		0.231321	3.7356e-05	0.265896	0.917813	Spearman's		6	0.354345	0.0859879	0.136621	0.912869	0.123025
Genus_ Lachnospiraceae FCS020 group	Metabolome_stearic acid	Spearman's		0.176391	0.0192251	0.398978	0.937741	Spearman's		4	0.335829	0.115185	0.136659	0.912869	0.159438
Genus_ Lactococcus	Metabolome_methylmaleic acid	Spearman's		0.398538	0.162818	0.0484615	0.787719	Spearman's		4	0.335823	0.0852863	0.136666	0.912869	0.0627149
Genus_ Ruminiclostridium 5	Metabolome_epsilon-caprolactam	Spearman's		0.0192345	0.0274229	0.927289	0.995415	Spearman's		9	0.388521	0.0666742	0.136967	0.912869	0.369287
Genus_ Oscillibacter	Metabolome_beta-alanine	Spearman's		-0.176923	0.028586	0.397536	0.937741	Pearson's		9	-0.388474	0.150912	0.13702	0.912869	0.211551
Genus_ Alistipes	Metabolome_ribonic acid	Spearman's		-0.325635	0.0339619	0.112181	0.891783	Spearman's		4	-0.335501	0.144506	0.137067	0.912869	0.00986573
Genus_ Enterorhabdus	Metabolome_uric acid	Spearman's		-0.347073	0.063056	0.089164	0.858367	Spearman's		4	-0.335501	0.14321	0.137067	0.912869	0.0115719
Genus_ GCA-900066575	Metabolome_cholestenone	Spearman's		0.240769	0.116048	0.246306	0.911015	Spearman's		5	0.344361	0.00660788	0.137073	0.912869	0.103592
Genus_ [Eubacterium] ventriosum group	Metabolome_dihydrocholesterol	Spearman's		0.236007	0.0187948	0.256059	0.913217	Spearman's		1	0.312479	0.107519	0.137114	0.912869	0.0764718
Genus_ Marvinbryantia	Metabolome_beta-alanine	Spearman's		-0.289976	0.0406698	0.159701	0.891783	Spearman's		8	-0.375793	0.0554937	0.137137	0.912869	0.0858169
Genus_ Bifidobacterium	Metabolome_citraconic acid	Spearman's		0.0907519	0.0103128	0.666163	0.969861	Spearman's		4	0.335412	0.183095	0.137178	0.912869	0.24466
Genus_ Bifidobacterium	Metabolome_cholesterol	Spearman's		-0.0235569	0.044365	0.911006	0.994392	Spearman's		3	-0.327186	0.00397208	0.137194	0.912869	0.303629
Genus_ Butyricicoccus	Metabolome_terephthalic acid	Spearman's		0.209911	0.0523831	0.313887	0.925598	Spearman's		7	0.364158	0.023367	0.137374	0.912869	0.154247
Genus_ Fusicatenibacter	Metabolome_alpha-aminoadipic acid	Spearman's		-0.529717	0.117498	0.00646303	0.681312	Spearman's		6	-0.353664	0.133008	0.137431	0.912869	0.176053
Genus_ Lachnospiraceae FCS020 group	Metabolome_uracil	Spearman's		-0.273445	0.0107731	0.185967	0.894948	Spearman's		4	-0.335178	0.074357	0.137469	0.912869	0.061733
Genus_ Coriobacteriaceae UCG-002	Metabolome_asparagine	Spearman's		0.17345	0.00139712	0.407012	0.937741	Spearman's		3	0.326885	0.013846	0.137577	0.912869	0.153435
Genus_ Parasutterella	Metabolome_serine	Spearman's		0.351606	0.0447642	0.0847888	0.858367	Spearman's		2	0.319249	0.0558781	0.137582	0.912869	0.0323572
Genus_ A2	Metabolome_galactose-6-phosphate	Spearman's		0.110791	0.0270372	0.598041	0.957129	Spearman's		7	0.363886	0.130327	0.13769	0.912869	0.253095
Genus_ Lactococcus	Metabolome_beta-alanine	Spearman's		0.0407771	0.00541112	0.846546	0.989029	Spearman's		8	0.375	0.15061	0.138035	0.914227	0.334223
Genus_ [Eubacterium] nodatum group	Metabolome_cholestenone	Spearman's		0.202156	0.0251266	0.332501	0.9262	Spearman's		5	0.343503	8.53e-05	0.138118	0.914227	0.141347
Genus_ Romboutsia	Metabolome_itaconic acid	Spearman's		-0.299884	0.00613833	0.145276	0.891783	Spearman's		4	-0.334341	0.0745039	0.138516	0.914227	0.0344566
Genus_ Tyzzerella	Metabolome_cholic acid	Spearman's		-0.242016	0.0112283	0.243793	0.911015	Spearman's		3	-0.325897	0.0500647	0.138841	0.914227	0.0838805
Genus_ Lactococcus	Metabolome_pimelic acid	Spearman's		0.373918	0.0730447	0.0655751	0.842401	Spearman's		2	0.31826	0.0584607	0.138872	0.914227	0.0556576
Genus_ Tyzzerella	Metabolome_inositol-4-monophosphate	Spearman's		0.30935	0.0332225	0.132388	0.891783	Spearman's		4	0.333983	0.0615905	0.138964	0.914227	0.0246334
Genus_ [Eubacterium] nodatum group	Metabolome_zymosterol	Spearman's		0.102041	0.0161504	0.627425	0.961841	Spearman's		3	0.325792	0.0307568	0.138975	0.914227	0.223751
Genus_ Bacteroides	Metabolome_serine	Spearman's		0.298462	0.00421186	0.147288	0.891783	Spearman's		2	0.318182	0.069943	0.138975	0.914227	0.0197203
Genus_ Blautia	Metabolome_aspartic acid	Spearman's		-0.388462	0.0609555	0.0549832	0.797765	Spearman's		2	-0.318182	0.114017	0.138975	0.914227	0.0702797
Unclassified Genus	Metabolome_leucine	Pearson's	Both metabolite and genus log transformed.	0.02741	0.000751306	0.896521	0.993034	Pearson's	Both metabolite and genus log transformed.	4	0.333957	0.111527	0.138997	0.914227	0.306547
Genus_ [Eubacterium] brachy group	Metabolome_tocopherol gamma-	Spearman's		0.269033	0.0258186	0.193453	0.899035	Spearman's		5	0.34239	0.0913353	0.139484	0.915269	0.0733567
Genus_ Lactococcus	Metabolome_arachidic acid	Spearman's		0.437007	0.207228	0.0289367	0.706951	Spearman's		2	0.317766	0.0364995	0.139521	0.915269	0.119241
Genus_ Bacteroides	Metabolome_orotic acid	Spearman's		0.269719	0.0133271	0.192276	0.899035	Pearson's	Both metabolite and genus log transformed.	3	0.325348	0.105851	0.139546	0.915269	0.055629
Genus_ Lactococcus	Metabolome_orotic acid	Spearman's		-0.14162	0.0198471	0.499508	0.942023	Pearson's	Both metabolite and genus log transformed.	4	-0.33348	0.111209	0.139597	0.915269	0.19186
Genus_ Lachnospiraceae UCG-001	Metabolome_uric acid	Spearman's		-0.173528	0.00138832	0.406798	0.937741	Spearman's		4	-0.333333	0.0456211	0.139782	0.915759	0.159805
Genus_ Harryflintia	Metabolome_citraconic acid	Spearman's		-0.432368	0.00855107	0.0308845	0.730096	Spearman's		4	-0.333125	0.044859	0.140044	0.916092	0.0992426
Genus_ Bifidobacterium	Metabolome_xylulose	Spearman's		0.110833	0.0168919	0.597899	0.957129	Spearman's		3	0.324913	0.0223281	0.140106	0.916092	0.21408
Genus_ GCA-900066575	Metabolome_trans-4-hydroxyproline	Spearman's		-0.313077	0.00847485	0.127547	0.891783	Spearman's		2	-0.317194	0.0385685	0.140275	0.916092	0.00411675
Genus_ Oscillibacter	Metabolome_oleic acid	Spearman's		0.450769	0.147711	0.023732	0.686705	Spearman's		2	0.317194	0.0879953	0.140275	0.916092	0.133576
Genus_ GCA-900066575	Metabolome_conduritol-beta-epoxide	Pearson's	Both metabolite and genus log transformed.	0.115146	0.0132585	0.583636	0.955266	Pearson's	Both metabolite and genus log transformed.	2	0.317073	0.100535	0.140434	0.916412	0.201927
Genus_ Erysipelatoclostridium	Metabolome_glycerol-alpha-phosphate	Spearman's		0.323586	3.28097e-05	0.114591	0.891783	Spearman's		4	0.332576	0.0650514	0.14074	0.917038	0.00898951
Unclassified Genus	Metabolome_cysteine	Spearman's		0.159231	4.21996e-06	0.447097	0.940248	Spearman's		5	0.341353	0.113682	0.140765	0.917038	0.182123
Genus_ Intestinimonas	Metabolome_alpha-aminoadipic acid	Spearman's		-0.334363	0.0305714	0.102335	0.870478	Spearman's		5	-0.341264	0.25478	0.140876	0.917038	0.00690083
Genus_ Alistipes	Metabolome_cholestenone	Spearman's		0.152425	0.00471929	0.466997	0.940248	Spearman's		7	0.360911	0.0182945	0.141178	0.917038	0.208486
Genus_ ASF356	Metabolome_epsilon-caprolactam	Spearman's		0.317594	0.601252	0.121854	0.891783	Spearman's		8	0.37218	0.0670666	0.141261	0.917038	0.0545859
Genus_ Lachnospiraceae UCG-008	Metabolome_malonic acid	Spearman's		-0.058971	0.0415813	0.779475	0.980965	Spearman's		3	0.323989	0.192179	0.141303	0.917038	0.38296
Genus_ Bifidobacterium	Metabolome_terephthalic acid	Spearman's		-0.0853454	0.0513299	0.685021	0.969861	Spearman's		5	-0.340919	0.0435763	0.141304	0.917038	0.255574
Genus_ Parasutterella	Metabolome_isothreonic acid	Spearman's		0.254664	1.62786e-05	0.219255	0.902589	Spearman's		2	0.316284	0.0593634	0.141479	0.917148	0.0616193
Genus_ Ruminococcus 1	Metabolome_epsilon-caprolactam	Spearman's		0.0315871	0.0494983	0.880854	0.992793	Spearman's		9	0.384389	0.00900731	0.141558	0.917148	0.352802
Genus_ Lachnospiraceae UCG-006	Metabolome_dehydroascorbic acid	Pearson's	Both metabolite and genus log transformed.	-0.286272	0.0819517	0.165345	0.891783	Spearman's		6	-0.350154	0.136022	0.141653	0.917148	0.0638815
Genus_ Christensenellaceae R-7 group	Metabolome_tartaric acid	Spearman's		0.0225301	0.0171212	0.914871	0.995106	Spearman's		7	0.360307	0.156896	0.141894	0.917523	0.337777
Genus_ Akkermansia	Metabolome_mannose	Spearman's		0.549548	0.0555074	0.0044338	0.681312	Spearman's		5	0.340234	0.0710394	0.142157	0.917523	0.209314
Genus_ Lactobacillus	Metabolome_oxoproline	Spearman's		0.0941767	0.0873542	0.654317	0.967533	Spearman's		6	-0.349572	0.0250819	0.142361	0.917523	0.443749
Genus_ Intestinimonas	Metabolome_dihydrocholesterol	Spearman's		0.470499	0.0331043	0.0176163	0.681312	Spearman's		3	0.323132	0.122027	0.14242	0.917523	0.147367
Genus_ Blautia	Metabolome_zymosterol	Spearman's		0.0784615	0.0110269	0.709298	0.977103	Spearman's		2	0.315217	0.108313	0.142899	0.917523	0.236756
Genus_ Ruminiclostridium 9	Metabolome_linoleic acid	Spearman's		0.429231	0.168978	0.0322602	0.740385	Spearman's		6	0.349123	0.11897	0.142909	0.917523	0.080108
Genus_ Ruminococcaceae UCG-014	Metabolome_phenylacetic acid	Spearman's		-0.384669	0.0211104	0.0576073	0.809359	Spearman's		7	-0.359299	0.132496	0.143094	0.917523	0.0253702
Genus_ Lactococcus	Metabolome_1-hexadecanol	Spearman's		0.2412	0.00221992	0.245436	0.911015	Spearman's		3	0.322508	0.110454	0.143237	0.917523	0.0813075
Genus_ Butyricicoccus	Metabolome_glutamine	Spearman's		-0.157098	0.00212469	0.453285	0.940248	Spearman's		7	-0.359164	0.117598	0.143255	0.917523	0.202067
Genus_ [Eubacterium] brachy group	Metabolome_phthalic acid	Spearman's		-0.536514	0.301624	0.0056943	0.681312	Spearman's		6	-0.348746	0.0819626	0.143371	0.917523	0.187768
Genus_ Bacteroides	Metabolome_oleamide	Spearman's		-0.246923	0.0133262	0.234069	0.910372	Spearman's		1	-0.307826	0.166296	0.143375	0.917523	0.060903
Genus_ Coriobacteriaceae UCG-002	Metabolome_uric acid	Spearman's		0.18784	0.0425098	0.36857	0.934401	Spearman's		3	0.322322	0.00966555	0.143481	0.917523	0.134482
Genus_ Ruminiclostridium	Metabolome_1,3-dihydroxypyridine	Spearman's		0.121585	0.000469439	0.562618	0.955266	Spearman's		3	0.322034	0.0554393	0.143859	0.917523	0.200449
Genus_ Alistipes	Metabolome_isoleucine	Spearman's		0.301001	0.000927904	0.143711	0.891783	Spearman's		5	0.338856	0.101671	0.143883	0.917523	0.0378549
Genus_ Akkermansia	Metabolome_aspartic acid	Spearman's		0.358284	0.0160522	0.0786415	0.856748	Spearman's		4	0.330085	0.0698049	0.143922	0.917523	0.0281991
Genus_ Parasutterella	Metabolome_cystine	Spearman's		0.432776	0.0875672	0.0307093	0.730096	Spearman's		3	0.321943	0.0256156	0.143979	0.917523	0.110833
Genus_ Ruminococcus 1	Metabolome_cholestenone	Spearman's		0.228814	0.0297671	0.271257	0.917813	Spearman's		6	0.348133	0.00692192	0.144124	0.917523	0.119319
Genus_ Christensenellaceae R-7 group	Metabolome_succinic acid	Spearman's		-0.185802	0.000168697	0.373882	0.936078	Spearman's		3	-0.321805	0.162931	0.144161	0.917523	0.136003
Genus_ Bacteroides	Metabolome_salicylic acid	Spearman's		-0.23	0.0218567	0.268711	0.917813	Spearman's		4	-0.32987	0.187681	0.144198	0.917523	0.0998701
Genus_ Erysipelatoclostridium	Metabolome_salicylaldehyde	Spearman's		0.0600231	0.0413515	0.775638	0.980965	Spearman's		5	-0.338601	0.129409	0.144205	0.917523	0.398624
Genus_ Lachnospiraceae UCG-008	Metabolome_glucose	Spearman's		0.0815385	0.026209	0.698411	0.972596	Spearman's		2	0.314229	0.0579403	0.144225	0.917523	0.232691
Genus_ Bacteroides	Metabolome_nicotinic acid	Spearman's		-0.226154	0.128992	0.27702	0.917813	Spearman's		2	-0.314229	0.120867	0.144225	0.917523	0.0880754
Genus_ Lachnospiraceae FCS020 group	Metabolome_adenine	Spearman's		-0.291795	0.0280866	0.15698	0.891783	Spearman's		4	-0.329753	0.147761	0.144349	0.917523	0.037958
Genus_ Akkermansia	Metabolome_aniline	Spearman's		-0.364441	0.0230254	0.0732785	0.851511	Spearman's		5	-0.338473	0.14449	0.144366	0.917523	0.025968
Genus_ Ruminiclostridium 5	Metabolome_methionine sulfoxide	Spearman's		-0.240046	0.00522322	0.247771	0.911015	Spearman's		3	-0.321378	0.0909712	0.144723	0.917596	0.081332
Genus_ Erysipelatoclostridium	Metabolome_dihydrocholesterol	Spearman's		0.307426	0.0422463	0.134938	0.891783	Spearman's		4	0.329435	0.139103	0.14476	0.917596	0.0220088
Genus_ Roseburia	Metabolome_3,4-dihydroxycinnamic acid	Spearman's		0.174264	0.0221206	0.40478	0.937741	Spearman's		3	0.320813	0.029171	0.145471	0.917596	0.146549
Genus_ Family XIII UCG-001	Metabolome_orotic acid	Spearman's		0.075266	0.019157	0.720664	0.978454	Spearman's		5	0.337557	0.0493107	0.145524	0.917596	0.262291
Genus_ Anaerotruncus	Metabolome_2-hydroxyglutaric acid	Spearman's		-0.247591	0.000512589	0.232766	0.910372	Spearman's		3	-0.320773	0.060324	0.145524	0.917596	0.0731824
Genus_ Butyricicoccus	Metabolome_galactose-6-phosphate	Spearman's		0.201485	5.95104e-05	0.334144	0.9262	Spearman's		7	0.357257	0.204368	0.145546	0.917596	0.155773
Genus_ Blautia	Metabolome_galactinol	Spearman's		0.370071	0.150768	0.0686232	0.842963	Spearman's		1	0.306154	0.0381479	0.145675	0.917596	0.0639177
Genus_ Marvinbryantia	Metabolome_1,5-anhydroglucitol	Spearman's		-0.103018	0.00376831	0.624115	0.961585	Spearman's		2	-0.312963	0.0693081	0.145936	0.917596	0.209945
Genus_ Butyricicoccus	Metabolome_threonic acid	Spearman's		0.123082	0.00777976	0.557781	0.953661	Spearman's		4	0.32846	0.109649	0.146025	0.917596	0.205378
Genus_ Marvinbryantia	Metabolome_uracil	Spearman's		-0.342969	0.0675061	0.0932691	0.858367	Spearman's		1	-0.305758	0.0401639	0.146223	0.917596	0.0372111
Genus_ Roseburia	Metabolome_dehydroabietic acid	Spearman's		0.327755	0.131812	0.109728	0.889357	Spearman's		1	0.305719	0.112102	0.146278	0.917596	0.0220367
Genus_ [Eubacterium] ventriosum group	Metabolome_glucose-1-phosphate	Spearman's		0.325541	0.0883624	0.112291	0.891783	Spearman's		1	0.305687	0.104162	0.146321	0.917596	0.0198541
Genus_ Intestinimonas	Metabolome_glucoheptulose	Spearman's		-0.0345228	7.31192e-05	0.869869	0.992793	Spearman's		3	-0.320013	0.0107933	0.146535	0.917596	0.28549
Genus_ Christensenellaceae R-7 group	Metabolome_cholesterol	Spearman's		-0.0848574	0.0123148	0.686732	0.969884	Spearman's		3	-0.319993	0.0766456	0.146561	0.917596	0.235136
Genus_ Harryflintia	Metabolome_fumaric acid	Spearman's		-0.408369	0.152164	0.0426986	0.773571	Spearman's		2	-0.312339	0.0875654	0.146784	0.917596	0.0960298
Genus_ Ruminiclostridium	Metabolome_zymosterol	Spearman's		-0.396615	0.0377433	0.0496571	0.78929	Spearman's		2	-0.31233	0.100193	0.146797	0.917596	0.0842846
Genus_ Erysipelatoclostridium	Metabolome_oleic acid	Spearman's		0.449788	0.117037	0.0240758	0.686705	Spearman's		3	0.319774	0.0384581	0.146853	0.917596	0.130014
Genus_ Romboutsia	Metabolome_phthalic acid	Spearman's		-0.390592	0.269223	0.0535504	0.797765	Spearman's		3	-0.319605	0.282325	0.147079	0.917596	0.0709869
Genus_ Ruminococcaceae UCG-009	Metabolome_oleic acid	Spearman's		0.443144	0.132985	0.026513	0.701264	Spearman's		2	0.312066	0.0475327	0.147157	0.917596	0.131078
Genus_ Lachnospiraceae FCS020 group	Metabolome_myo-inositol	Spearman's		-0.0284999	0.0418607	0.892429	0.992793	Spearman's		5	0.336224	0.0763591	0.147221	0.917596	0.364724
Genus_ Acetatifactor	Metabolome_dehydroascorbic acid	Pearson's	Both metabolite and genus log transformed.	-0.145782	0.0212523	0.486855	0.942023	Spearman's		5	-0.336217	0.086505	0.147231	0.917596	0.190435
Genus_ Marvinbryantia	Metabolome_urea	Spearman's		-0.249702	0.0386666	0.228677	0.910372	Spearman's		2	-0.311984	0.0368106	0.147269	0.917596	0.0622818
Genus_ Erysipelatoclostridium	Metabolome_threonine	Spearman's		0.151982	0.00673117	0.468309	0.940248	Spearman's		4	0.327485	0.0342148	0.147296	0.917596	0.175504
Genus_ Lachnospiraceae FCS020 group	Metabolome_fucose	Spearman's		-0.40755	0.0688387	0.0431569	0.775226	Spearman's		5	-0.335344	0.19241	0.14835	0.917596	0.0722066
Genus_ Enterorhabdus	Metabolome_ethanolamine	Spearman's		-0.489215	0.127573	0.0130696	0.681312	Spearman's		4	-0.326611	0.163674	0.148444	0.917596	0.162604
Genus_ Romboutsia	Metabolome_alpha-aminoadipic acid	Spearman's		-0.229898	0.00688524	0.26893	0.917813	Spearman's		3	-0.318458	0.0802457	0.148618	0.917596	0.0885595
Genus_ Romboutsia	Metabolome_methylmaleic acid	Spearman's		-0.240064	0.000487227	0.247736	0.911015	Spearman's		3	-0.318458	0.0959787	0.148618	0.917596	0.078394
Genus_ Lachnospiraceae FCS020 group	Metabolome_2-deoxypentitol	Spearman's		-0.432479	0.120671	0.0308365	0.730096	Spearman's		5	-0.335093	0.136177	0.148673	0.917596	0.0973865
Genus_ Turicibacter	Metabolome_1-monoolein	Spearman's		0.194243	9.55106e-05	0.352165	0.930192	Spearman's		6	0.344265	0.159384	0.148936	0.917596	0.150022
Genus_ Turicibacter	Metabolome_cholesterol	Spearman's		0.11946	0.295512	0.569518	0.955266	Spearman's		6	-0.344265	0.129455	0.148936	0.917596	0.463725
Genus_ Turicibacter	Metabolome_oleamide	Spearman's		0.12383	0.237408	0.555372	0.952867	Spearman's		6	-0.344265	0.109664	0.148936	0.917596	0.468095
Genus_ Turicibacter	Metabolome_oxoproline	Spearman's		-0.167049	0.0231043	0.424803	0.93837	Spearman's		6	0.344265	0.115801	0.148936	0.917596	0.511315
Genus_ Turicibacter	Metabolome_succinic acid	Spearman's		-0.294279	0.000305738	0.153318	0.891783	Spearman's		6	-0.344265	0.157529	0.148936	0.917596	0.0499864
Genus_ Turicibacter	Metabolome_1-monopalmitin	Spearman's		0.417623	0.03848	0.037781	0.747683	Spearman's		6	0.344265	0.180526	0.148936	0.917596	0.0733582
Genus_ Turicibacter	Metabolome_cholic acid	Spearman's		0.209783	0.335663	0.314189	0.925884	Spearman's		6	-0.344265	0.0643483	0.148936	0.917596	0.554048
Genus_ Turicibacter	Metabolome_conduritol-beta-epoxide	Spearman's		0.435918	0.0756513	0.0293851	0.713638	Spearman's		6	0.344265	0.2329	0.148936	0.917596	0.0916523
Genus_ Lachnospiraceae NK4A136 group	Metabolome_tartaric acid	Pearson's	Both metabolite and genus log transformed.	0.119182	0.0142044	0.570421	0.955266	Spearman's		7	0.354339	0.0624824	0.149101	0.917596	0.235157
Genus_ Lactococcus	Metabolome_lauric acid	Spearman's		0.366609	0.0474093	0.0714583	0.848927	Spearman's		5	0.334712	0.0341927	0.149164	0.917596	0.0318966
Genus_ Ruminococcaceae UCG-009	Metabolome_2-hydroxyglutaric acid	Spearman's		-0.262808	0.0224332	0.204363	0.902589	Spearman's		3	-0.317984	0.130353	0.149257	0.917596	0.0551753
Genus_ Ruminococcaceae UCG-009	Metabolome_asparagine	Spearman's		-0.146005	0.00374957	0.486182	0.942023	Spearman's		3	-0.317933	0.00955945	0.149325	0.917596	0.171928
Genus_ Ruminococcus 1	Metabolome_beta-alanine	Spearman's		-0.349769	0.110482	0.0865416	0.858367	Spearman's		9	-0.377583	0.0491769	0.149348	0.917596	0.0278135
Genus_ Lachnoclostridium	Metabolome_D-erythro-sphingosine	Spearman's		-0.29	0.0095881	0.159666	0.891783	Spearman's		3	-0.317899	0.0668797	0.149371	0.917596	0.0278995
Genus_ Lachnospiraceae FCS020 group	Metabolome_cysteine	Spearman's		-0.11477	0.000631197	0.584872	0.955266	Spearman's		6	-0.343889	0.0885915	0.149411	0.917596	0.229119
Genus_ Ruminiclostridium 9	Metabolome_isocitric acid	Pearson's	Both metabolite and genus log transformed.	-0.200828	0.0403319	0.335755	0.9262	Pearson's	Both metabolite and genus log transformed.	7	-0.354083	0.125375	0.149416	0.917596	0.153255
Genus_ Ruminococcaceae UCG-013	Metabolome_gluconic acid	Spearman's		0.0973026	0.00288713	0.643575	0.964602	Spearman's		4	0.325741	0.241411	0.149592	0.917596	0.228438
Genus_ Lachnospiraceae NK4A136 group	Metabolome_lanosterol	Spearman's		0.309675	0.0811737	0.13196	0.891783	Spearman's		3	0.317424	0.0807142	0.150013	0.917596	0.00774953
Genus_ Lachnospiraceae FCS020 group	Metabolome_glycine	Spearman's		-0.233776	0.0134156	0.260711	0.916264	Spearman's		5	-0.333963	0.128588	0.150133	0.917596	0.100186
Genus_ Akkermansia	Metabolome_xanthosine	Spearman's		0.204734	0.0107161	0.326242	0.9262	Spearman's		4	0.324992	0.0730631	0.150584	0.917596	0.120258
Genus_ Anaerotruncus	Metabolome_malonic acid	Spearman's		-0.143382	0.0187238	0.494132	0.942023	Pearson's		4	-0.324912	0.105568	0.15069	0.917596	0.181531
Genus_ Lachnoclostridium	Metabolome_3,4-dihydroxycinnamic acid	Pearson's	Both metabolite and genus log transformed.	-0.0114533	0.000131177	0.956667	0.996926	Pearson's	Both metabolite and genus log transformed.	5	0.333472	0.111204	0.15077	0.917596	0.344925
Genus_ Bifidobacterium	Metabolome_maltotriose	Spearman's		0.0223983	0.0498947	0.915367	0.995106	Spearman's		5	-0.33347	0.0399599	0.150772	0.917596	0.355869
Genus_ Bifidobacterium	Metabolome_uracil	Spearman's		0.0857315	0.0528703	0.683667	0.969861	Spearman's		2	0.309416	0.0163645	0.150806	0.917596	0.223684
Genus_ [Eubacterium] coprostanoligenes group	Metabolome_glucose-1-phosphate	Spearman's		0.196923	0.00228263	0.34543	0.927557	Spearman's		4	0.324675	0.0971587	0.151006	0.917596	0.127752
Genus_ [Eubacterium] coprostanoligenes group	Metabolome_hypoxanthine	Pearson's	Both metabolite and genus log transformed.	0.123092	0.0151516	0.557751	0.953661	Pearson's	Both metabolite and genus log transformed.	4	0.324614	0.105374	0.151087	0.917596	0.201522
Genus_ Roseburia	Metabolome_trans-4-hydroxyproline	Spearman's		-0.283516	0.100669	0.169634	0.891783	Spearman's		1	-0.301805	0.146212	0.151778	0.917596	0.0182887
Genus_ Blautia	Metabolome_4-hydroxybenzoic acid	Spearman's		0.366923	0.0230306	0.0711974	0.848927	Spearman's		2	0.3083	0.0848002	0.152361	0.917596	0.0586227
Genus_ Bacteroides	Metabolome_phytol	Spearman's		-0.268462	0.00808455	0.194438	0.899035	Spearman's		2	-0.3083	0.160368	0.152361	0.917596	0.0398389
Genus_ [Eubacterium] ventriosum group	Metabolome_erythritol	Spearman's		-0.336472	0.0636024	0.100055	0.864904	Spearman's		1	-0.301367	0.0766188	0.152403	0.917596	0.0351053
Genus_ Butyricicoccus	Metabolome_erythritol	Spearman's		-0.239721	0.0100719	0.248432	0.911015	Spearman's		5	-0.332023	0.0863134	0.152662	0.917596	0.0923021
Genus_ Butyricicoccus	Metabolome_ribonic acid	Spearman's		-0.202302	0.0197895	0.332144	0.9262	Spearman's		5	-0.332023	0.0801101	0.152662	0.917596	0.12972
Genus_ Lachnoclostridium	Metabolome_glycerol-3-galactoside	Pearson's	Both metabolite and genus log transformed.	0.164364	0.0270154	0.432392	0.939462	Pearson's	Both metabolite and genus log transformed.	4	0.323377	0.104573	0.152741	0.917596	0.159014
Genus_ Romboutsia	Metabolome_zymosterol	Spearman's		0.193146	0.00351976	0.354946	0.930338	Spearman's		1	0.301079	0.0759099	0.152814	0.917596	0.107934
Genus_ Bifidobacterium	Metabolome_glycerol	Spearman's		-0.0857315	0.0186758	0.683667	0.969861	Spearman's		6	0.3411	0.0296375	0.152957	0.917596	0.426831
Genus_ Harryflintia	Metabolome_succinic acid	Spearman's		-0.270569	0.00472779	0.190825	0.899035	Spearman's		2	-0.307856	0.0712299	0.152984	0.917596	0.0372873
Genus_ Tyzzerella	Metabolome_salicylaldehyde	Spearman's		-0.286649	0.0532148	0.164765	0.891783	Spearman's		5	-0.331704	0.146838	0.153081	0.917596	0.0450549
Genus_ Coriobacteriaceae UCG-002	Metabolome_dehydroabietic acid	Spearman's		-0.284676	0.0282669	0.167819	0.891783	Spearman's		2	-0.307724	0.0515747	0.153169	0.917596	0.0230475
Genus_ Ruminococcaceae UCG-013	Metabolome_pentadecanoic acid	Spearman's		0.31285	0.0090123	0.127838	0.891783	Spearman's		4	0.323023	0.0457212	0.153217	0.917596	0.0101736
Genus_ Erysipelatoclostridium	Metabolome_xylulose	Spearman's		0.180454	0.0113555	0.38803	0.936816	Spearman's		4	0.322937	0.0195546	0.153333	0.917596	0.142483
Genus_ Turicibacter	Metabolome_2-hydroxyglutaric acid	Spearman's		-0.237463	0.00104696	0.253051	0.913217	Spearman's		7	-0.350612	0.119523	0.153729	0.917596	0.113149
Genus_ Turicibacter	Metabolome_beta-glycerolphosphate	Spearman's		-0.427336	0.00898299	0.0331146	0.740385	Spearman's		7	-0.350612	0.126737	0.153729	0.917596	0.076724
Genus_ Turicibacter	Metabolome_glycerol-alpha-phosphate	Spearman's		-0.502119	0.0105163	0.010537	0.681312	Spearman's		7	-0.350612	0.0964655	0.153729	0.917596	0.151508
Genus_ Turicibacter	Metabolome_glycine	Spearman's		-0.21561	0.0547559	0.300623	0.923281	Spearman's		7	0.350612	0.0911533	0.153729	0.917596	0.566222
Genus_ Turicibacter	Metabolome_lysine	Spearman's		-0.247175	0.0260433	0.233577	0.910372	Spearman's		7	0.350612	0.0876999	0.153729	0.917596	0.597786
Genus_ Turicibacter	Metabolome_cysteine	Spearman's		-0.0252516	0.265299	0.904631	0.993625	Spearman's		7	0.350612	0.0776496	0.153729	0.917596	0.375863
Genus_ Roseburia	Metabolome_citraconic acid	Spearman's		-0.240431	0.0522733	0.246991	0.911015	Spearman's		3	-0.3146	0.117198	0.153874	0.917596	0.0741696
Genus_ Akkermansia	Metabolome_cysteine	Spearman's		0.123533	0.0127689	0.556329	0.953649	Spearman's		5	0.331076	0.0428805	0.153907	0.917596	0.207543
Genus_ Alistipes	Metabolome_valine	Spearman's		0.341032	0.00230508	0.0952556	0.858367	Spearman's		4	0.322497	0.0270407	0.153926	0.917596	0.0185346
Genus_ Ruminococcaceae UCG-009	Metabolome_threonine	Spearman's		-0.23637	0.00248688	0.255307	0.913217	Spearman's		3	-0.314414	0.000324403	0.154132	0.917596	0.0780439
Genus_ Lachnospiraceae FCS020 group	Metabolome_4-hydroxybenzoic acid	Pearson's	Both metabolite and genus log transformed.	0.297383	0.0884369	0.148826	0.891783	Pearson's	Both metabolite and genus log transformed.	5	0.330803	0.10943	0.154268	0.917596	0.0334194
Genus_ [Eubacterium] coprostanoligenes group	Metabolome_xylulose	Spearman's		0.247692	2.34097e-05	0.232568	0.910372	Spearman's		4	0.322078	0.0509006	0.154492	0.917596	0.0743856
Genus_ Bifidobacterium	Metabolome_methionine	Spearman's		0.170691	0.0161834	0.41463	0.937741	Spearman's		3	0.314121	0.0401433	0.154537	0.917596	0.14343
Genus_ Lachnospiraceae NK4A136 group	Metabolome_glycerol	Spearman's		0.233846	0.0151012	0.260565	0.916264	Spearman's		7	0.349845	0.136215	0.154692	0.917596	0.115999
Genus_ Lachnospiraceae UCG-006	Metabolome_adenosine-5-monophosphate	Spearman's		-0.306154	0.0333005	0.136643	0.891783	Spearman's		7	-0.349845	0.133748	0.154692	0.917596	0.0436914
Genus_ Harryflintia	Metabolome_gluconic acid	Spearman's		0.214483	0.000553887	0.303218	0.923281	Spearman's		4	0.321768	0.0617877	0.154912	0.917596	0.107284
Genus_ Tyzzerella	Metabolome_malic acid	Spearman's		0.161601	0.00795448	0.440275	0.939764	Spearman's		2	0.306476	0.105576	0.154929	0.917596	0.144875
Genus_ Ruminococcus 1	Metabolome_2-hydroxyglutaric acid	Spearman's		-0.301233	0.0544363	0.143387	0.891783	Spearman's		4	-0.321616	0.107413	0.155119	0.917596	0.0203827
Genus_ Ruminococcaceae UCG-013	Metabolome_cholesterol	Spearman's		0.235408	4.10758e-05	0.257303	0.91449	Spearman's		3	0.313616	0.0612107	0.155237	0.917596	0.0782077
Genus_ Ruminococcaceae UCG-014	Metabolome_pantothenic acid	Spearman's		0.281572	0.032178	0.172707	0.891783	Spearman's		5	0.330062	0.0998696	0.155249	0.917596	0.04849
Genus_ Butyricicoccus	Metabolome_behenic acid	Spearman's		0.460999	0.211337	0.0203766	0.686705	Spearman's		4	0.321508	0.0922146	0.155264	0.917596	0.139491
Genus_ Coriobacteriaceae UCG-002	Metabolome_oleamide	Spearman's		-0.206507	0.00138024	0.321978	0.9262	Spearman's		2	-0.30622	0.0533886	0.155291	0.917596	0.0997132
Genus_ Family XIII UCG-001	Metabolome_glycolic acid	Spearman's		-0.205997	0.0073387	0.323201	0.9262	Spearman's		3	-0.313554	0.106055	0.155322	0.917596	0.107558
Genus_ Acetatifactor	Metabolome_urea	Spearman's		-0.364615	0.0608597	0.0731308	0.851511	Spearman's		3	-0.313382	0.0801881	0.155561	0.917596	0.0512331
Genus_ Enterorhabdus	Metabolome_methionine	Spearman's		-0.289677	0.0388585	0.160152	0.891783	Spearman's		3	-0.31326	0.10283	0.155731	0.917596	0.0235834
Genus_ Parasutterella	Metabolome_proline	Spearman's		0.356607	0.0465336	0.0801522	0.857092	Spearman's		2	0.305906	0.0664402	0.155737	0.917596	0.0507014
Genus_ Intestinimonas	Metabolome_putrescine	Spearman's		-0.28847	0.000138541	0.16198	0.891783	Spearman's		2	-0.305902	0.0884681	0.155743	0.917596	0.0174317
Genus_ Fusicatenibacter	Metabolome_methylmaleic acid	Spearman's		-0.0523178	0.16917	0.803851	0.982961	Spearman's		5	-0.329323	0.0262311	0.156231	0.917596	0.277006
Genus_ [Eubacterium] coprostanoligenes group	Metabolome_guanosine	Spearman's		-0.00577034	0.033291	0.978161	0.999523	Spearman's		4	0.320779	0.12586	0.156257	0.917596	0.32655
Genus_ Bacteroides	Metabolome_beta-glycerolphosphate	Spearman's		-0.220769	0.0123169	0.288922	0.922982	Spearman's		2	-0.305336	0.142996	0.156548	0.917596	0.0845667
Genus_ A2	Metabolome_arachidonic acid	Spearman's		0.215687	0.00268947	0.300446	0.923281	Spearman's		5	0.328797	0.010906	0.156933	0.917596	0.11311
Genus_ Intestinimonas	Metabolome_aminomalonate	Spearman's		-0.139993	0.00403301	0.504499	0.942023	Spearman's		4	-0.320081	0.0856998	0.157211	0.917596	0.180088
Genus_ Christensenellaceae R-7 group	Metabolome_uracil	Spearman's		-0.324147	0.0580853	0.113927	0.891783	Spearman's		3	-0.312144	0.0535963	0.157288	0.917596	0.0120029
Genus_ Ruminococcaceae UCG-009	Metabolome_methionine	Spearman's		-0.247813	0.00386305	0.232333	0.910372	Spearman's		3	-0.312067	0.00061316	0.157396	0.917596	0.0642539
Genus_ Lachnoclostridium	Metabolome_ascorbic acid	Pearson's	Both metabolite and genus log transformed.	-0.120686	0.0145652	0.565531	0.955266	Pearson's	Both metabolite and genus log transformed.	6	-0.337378	0.113824	0.15778	0.917596	0.216692
Genus_ Parasutterella	Metabolome_azelaic acid	Spearman's		-0.32237	0.0579359	0.116039	0.891783	Spearman's		2	-0.304423	0.0488005	0.157854	0.917596	0.0179467
Genus_ Ruminiclostridium	Metabolome_maleimide	Spearman's		-0.135437	0.000352212	0.518604	0.946061	Spearman's		4	-0.319584	0.0611734	0.157892	0.917596	0.184148
Genus_ Ruminiclostridium	Metabolome_lauric acid	Spearman's		-0.144643	0.007713	0.4903	0.942023	Spearman's		4	-0.319584	0.127416	0.157892	0.917596	0.174941
Genus_ Ruminiclostridium 9	Metabolome_oleic acid	Spearman's		0.508462	0.170336	0.00945028	0.681312	Spearman's		5	0.32782	0.0361698	0.158244	0.917596	0.180642
Genus_ Acetatifactor	Metabolome_alpha-aminoadipic acid	Spearman's		-0.165385	0.0134455	0.429498	0.939462	Spearman's		5	-0.32782	0.0167201	0.158244	0.917596	0.162435
Genus_ Akkermansia	Metabolome_erythritol	Spearman's		0.197845	0.00350362	0.343132	0.9262	Spearman's		4	0.319246	0.150736	0.158358	0.917596	0.121401
Genus_ Lactobacillus	Metabolome_dehydroabietic acid	Spearman's		-0.437045	0.0575425	0.0289211	0.706951	Spearman's		5	-0.327575	0.107437	0.158572	0.917596	0.10947
Genus_ Acetatifactor	Metabolome_lysine	Spearman's		0.233077	0.159208	0.262181	0.917185	Spearman's		3	0.311124	0.0923623	0.158722	0.917596	0.0780467
Genus_ Clostridium sensu stricto 1	Metabolome_pinitol	Spearman's		0.319755	0.0807149	0.119197	0.891783	Spearman's		4	0.318961	0.349463	0.15875	0.917596	0.000793939
Genus_ Acetatifactor	Metabolome_conduritol-beta-epoxide	Pearson's	Both metabolite and genus log transformed.	0.137647	0.0189466	0.511739	0.942871	Pearson's	Both metabolite and genus log transformed.	2	0.303767	0.0922744	0.158797	0.917596	0.16612
Genus_ Turicibacter	Metabolome_4-aminobutyric acid	Spearman's		0.189909	0.0515317	0.363219	0.934107	Spearman's		8	0.357436	0.21627	0.158972	0.917596	0.167527
Genus_ Turicibacter	Metabolome_N-acetylmannosamine	Spearman's		-0.0604815	0.00012461	0.773968	0.980965	Spearman's		8	0.357436	0.216276	0.158972	0.917596	0.417918
Genus_ Ruminococcaceae UCG-014	Metabolome_lanosterol	Spearman's		0.12861	0.00469113	0.540086	0.94943	Spearman's		4	0.318785	0.149777	0.158992	0.917596	0.190175
Genus_ Romboutsia	Metabolome_N-acetylaspartic acid	Spearman's		0.191973	0.00068493	0.357932	0.930827	Spearman's		1	0.296677	0.0136563	0.159203	0.917596	0.104705
Genus_ Turicibacter	Metabolome_ethanolamine	Spearman's		-0.253002	0.0693871	0.222382	0.906391	Spearman's		8	-0.357217	0.0723261	0.159246	0.917596	0.104215
Genus_ Turicibacter	Metabolome_maleimide	Spearman's		-0.245522	0.00106827	0.236818	0.911015	Spearman's		8	-0.357217	0.156472	0.159246	0.917596	0.111695
Genus_ Turicibacter	Metabolome_orotic acid	Spearman's		-0.108575	0.0061823	0.605425	0.958604	Spearman's		8	0.357217	0.197605	0.159246	0.917596	0.465793
Genus_ Turicibacter	Metabolome_salicylic acid	Spearman's		0.0461328	0.0013416	0.826673	0.985399	Spearman's		8	-0.357217	0.11241	0.159246	0.917596	0.40335
Genus_ Anaerotruncus	Metabolome_pseudo uridine	Spearman's		-0.423034	0.0152397	0.0351213	0.743722	Spearman's		3	-0.310747	0.150899	0.159254	0.917596	0.112286
Genus_ [Eubacterium] ventriosum group	Metabolome_phthalic acid	Spearman's		-0.218621	0.0464837	0.293759	0.923268	Spearman's		3	-0.31011	0.134408	0.160155	0.917596	0.0914889
Genus_ [Eubacterium] ventriosum group	Metabolome_methylmaleic acid	Spearman's		-0.251219	0.00707367	0.225769	0.909495	Spearman's		3	-0.31011	0.0837953	0.160155	0.917596	0.0588913
Genus_ Acetatifactor	Metabolome_inosine	Spearman's		0.19	0.00559295	0.362987	0.934107	Spearman's		5	0.326316	0.0596432	0.160275	0.917596	0.136316
Genus_ Blautia	Metabolome_aniline	Spearman's		0.259231	0.00100536	0.210818	0.902589	Spearman's		3	0.309994	0.103372	0.16032	0.917596	0.0507636
Genus_ Romboutsia	Metabolome_glucose-1-phosphate	Spearman's		0.317478	0.0479898	0.121997	0.891783	Spearman's		1	0.295888	0.0439179	0.160368	0.917596	0.0215901
Genus_ [Eubacterium] ventriosum group	Metabolome_sorbitol	Spearman's		-0.289467	0.0785466	0.160469	0.891783	Spearman's		0	-0.289467	0.0785466	0.160469	0.917596	1.55823e-10
Genus_ Butyricicoccus	Metabolome_4-hydroxybenzoic acid	Spearman's		0.118607	0.0301297	0.572298	0.955266	Spearman's		5	-0.326094	0.0933211	0.160576	0.917596	0.4447
Genus_ Ruminiclostridium 5	Metabolome_xylitol	Spearman's		-0.44624	0.0569008	0.0253539	0.695611	Spearman's		6	-0.335235	0.148535	0.160604	0.917596	0.111005
Genus_ Clostridium sensu stricto 1	Metabolome_galactose-6-phosphate	Spearman's		-0.0652766	0.0195159	0.756558	0.980965	Spearman's		7	-0.3451	0.000296157	0.16075	0.917596	0.279823
Genus_ Ruminococcus 1	Metabolome_zymosterol	Spearman's		0.0261942	0.0199622	0.901088	0.993561	Spearman's		4	0.317399	0.108114	0.160914	0.917596	0.291205
Genus_ Lactococcus	Metabolome_lanosterol	Spearman's		0.344556	0.0751093	0.0916656	0.858367	Spearman's		2	0.302274	0.074986	0.160957	0.917596	0.0422817
Genus_ Harryflintia	Metabolome_nicotinamide	Spearman's		-0.174186	0.000330404	0.404994	0.937741	Spearman's		7	-0.344855	0.114979	0.161068	0.917596	0.170669
Genus_ Intestinimonas	Metabolome_1-monopalmitin	Spearman's		0.443118	0.0333242	0.0265229	0.701264	Spearman's		3	0.309438	0.0646802	0.16111	0.917596	0.133679
Genus_ Lachnospiraceae UCG-001	Metabolome_inositol-4-monophosphate	Spearman's		0.104656	0.000106275	0.618583	0.959087	Spearman's		5	0.325686	0.0289707	0.16113	0.917596	0.221031
Genus_ Lachnospiraceae UCG-008	Metabolome_pinitol	Spearman's		0.184266	0.00173608	0.377913	0.936078	Spearman's		1	0.295282	0.0703532	0.161268	0.917596	0.111015
Genus_ Lactococcus	Metabolome_galactose-6-phosphate	Spearman's		0.465076	0.0574694	0.0191518	0.681312	Spearman's		5	0.325433	0.189936	0.161475	0.917596	0.139643
Genus_ Lachnoclostridium	Metabolome_lactic acid	Spearman's		-0.295385	0.0508447	0.151707	0.891783	Spearman's		4	-0.316883	0.107644	0.161633	0.917596	0.0214985
Genus_ Fusicatenibacter	Metabolome_ribitol	Spearman's		-0.423928	0.0523788	0.0346965	0.740385	Spearman's		5	-0.324934	0.159046	0.162156	0.917596	0.0989935
Genus_ Lachnospiraceae UCG-008	Metabolome_urea	Spearman's		-0.409231	0.107414	0.0422204	0.770391	Spearman's		2	-0.301383	0.0851172	0.162256	0.917596	0.107847
Genus_ Acetatifactor	Metabolome_pyruvic acid	Spearman's		-0.281977	0.0906994	0.172063	0.891783	Spearman's		3	-0.308387	0.111867	0.162612	0.917596	0.0264102
Unclassified Genus	Metabolome_adenosine-5-monophosphate	Spearman's		-0.282308	0.0701699	0.171539	0.891783	Spearman's		7	-0.343653	0.0701472	0.162629	0.917596	0.0613456
Genus_ Coriobacteriaceae UCG-002	Metabolome_uridine	Spearman's		0.139616	0.00181154	0.505659	0.942023	Spearman's		3	0.308219	0.0820618	0.162853	0.917596	0.168603
Genus_ [Eubacterium] coprostanoligenes group	Metabolome_inosine	Spearman's		0.16	0.0032274	0.444876	0.940074	Spearman's		6	0.333333	0.164456	0.163139	0.917596	0.173333
Genus_ ASF356	Metabolome_pinitol	Spearman's		0.0297221	0.0182526	0.887844	0.992793	Spearman's		5	0.324136	0.0463631	0.16325	0.917596	0.294414
Genus_ Lachnospiraceae UCG-008	Metabolome_myristic acid	Spearman's		0.144615	0.0028755	0.490385	0.942023	Spearman's		1	0.293913	0.168264	0.163311	0.917596	0.149298
Genus_ [Eubacterium] brachy group	Metabolome_phytol	Spearman's		0.246517	0.00708938	0.234864	0.910372	Spearman's		5	0.324089	0.0906594	0.163315	0.917596	0.0775718
Genus_ Lactobacillus	Metabolome_salicylic acid	Spearman's		-0.545491	0.0677543	0.00479797	0.681312	Spearman's		8	-0.353984	0.167175	0.163326	0.917596	0.191507
Genus_ Bifidobacterium	Metabolome_proline	Spearman's		0.0575405	0.0263868	0.7847	0.980965	Spearman's		3	0.307873	0.0807404	0.163351	0.917596	0.250332
Genus_ Roseburia	Metabolome_aniline	Spearman's		0.0157723	0.0220149	0.940351	0.996113	Spearman's		3	0.307823	0.121335	0.163423	0.917596	0.29205
Genus_ GCA-900066575	Metabolome_creatinine	Spearman's		-0.201538	0.000351363	0.334012	0.9262	Spearman's		4	-0.315584	0.144503	0.163454	0.917596	0.114046
Genus_ Harryflintia	Metabolome_1,5-anhydroglucitol	Spearman's		-0.168767	1.09232e-05	0.419988	0.937741	Spearman's		3	-0.307794	0.0800876	0.163465	0.917596	0.139027
Genus_ Enterorhabdus	Metabolome_N-acetylmannosamine	Spearman's		-0.178998	0.0140257	0.391934	0.937416	Spearman's		4	-0.315533	0.166671	0.163526	0.917596	0.136535
Genus_ Family XIII UCG-001	Metabolome_linoleic acid	Spearman's		0.358885	0.0886895	0.0781053	0.855932	Spearman's		5	0.323894	0.115161	0.163583	0.917596	0.0349908
Genus_ Lactococcus	Metabolome_glycolic acid	Spearman's		0.397384	0.112226	0.0491761	0.78929	Spearman's		2	0.300469	0.03658	0.163596	0.917596	0.0969146
Genus_ Lachnospiraceae UCG-008	Metabolome_ascorbic acid	Pearson's	Both metabolite and genus log transformed.	-0.206147	0.0424967	0.32284	0.9262	Pearson's	Both metabolite and genus log transformed.	4	-0.315455	0.0995117	0.163636	0.917596	0.109307
Genus_ Coriobacteriaceae UCG-002	Metabolome_glucoheptulose	Spearman's		-0.15948	0.010232	0.446375	0.940248	Spearman's		3	-0.307645	0.0642784	0.163678	0.917596	0.148165
Genus_ Blautia	Metabolome_pentadecanoic acid	Spearman's		0.3	0.206538	0.145113	0.891783	Spearman's		2	0.300395	0.0628731	0.163705	0.917596	0.000395257
Genus_ Bacteroides	Metabolome_ribonic acid	Spearman's		-0.133077	0.00357904	0.525983	0.946136	Spearman's		2	-0.300395	0.0569506	0.163705	0.917596	0.167318
Genus_ Ruminiclostridium 5	Metabolome_4-aminobutyric acid	Spearman's		-0.0911889	0.000150818	0.664646	0.969861	Spearman's		7	-0.342798	0.0462057	0.163746	0.917596	0.251609
Unclassified Genus	Metabolome_cholic acid	Pearson's	Both metabolite and genus log transformed.	-0.130635	0.0170654	0.533672	0.94943	Pearson's	Both metabolite and genus log transformed.	4	-0.315282	0.0994029	0.163879	0.917596	0.184648
Genus_ Akkermansia	Metabolome_inosine	Spearman's		0.501443	0.217698	0.0106588	0.681312	Spearman's		5	0.323674	0.150174	0.163886	0.917596	0.17777
Genus_ Butyricicoccus	Metabolome_fructose-6-phosphate	Spearman's		-0.317776	0.0369668	0.121628	0.891783	Spearman's		6	-0.332698	0.0631029	0.163992	0.917596	0.0149216
Genus_ Intestinimonas	Metabolome_isolinoleic acid	Spearman's		-0.170332	0.0147827	0.415626	0.937741	Spearman's		4	-0.31495	0.134467	0.164348	0.917596	0.144618
Genus_ Roseburia	Metabolome_N-carbamoylaspartate	Spearman's		-0.232236	0.0330659	0.263956	0.917813	Spearman's		2	-0.299852	0.00442846	0.164506	0.917596	0.0676159
Genus_ Clostridium sensu stricto 1	Metabolome_alpha-aminoadipic acid	Spearman's		-0.271817	0.0082254	0.188707	0.898605	Spearman's		6	-0.332162	0.172832	0.164714	0.917596	0.0603451
Genus_ Ruminococcaceae UCG-013	Metabolome_nonadecanoic acid	Spearman's		0.223849	0.00660118	0.282075	0.922982	Spearman's		2	0.29958	0.0665175	0.164908	0.917596	0.0757305
Genus_ Bacteroides	Metabolome_arachidonic acid	Spearman's		-0.193077	0.015321	0.35512	0.930338	Spearman's		2	-0.299407	0.247673	0.165163	0.917596	0.10633
Genus_ GCA-900066575	Metabolome_D-erythro-sphingosine	Spearman's		-0.23	3.39664e-06	0.268711	0.917813	Spearman's		2	-0.299407	0.0750077	0.165163	0.917596	0.0694071
Genus_ Erysipelatoclostridium	Metabolome_orotic acid	Spearman's		0.190146	0.000596671	0.36261	0.934107	Pearson's	Both metabolite and genus log transformed.	5	0.322686	0.104126	0.16525	0.917596	0.13254
Genus_ Acetatifactor	Metabolome_lauric acid	Spearman's		-0.186154	0.0260293	0.372961	0.936078	Spearman's		4	-0.314286	0.0552458	0.165288	0.917596	0.128132
Genus_ Lachnospiraceae NK4A136 group	Metabolome_phenylacetic acid	Spearman's		-0.371995	0.0512477	0.0670859	0.842963	Spearman's		6	-0.331724	0.0730551	0.165305	0.917596	0.0402701
Genus_ Anaerotruncus	Metabolome_D-erythro-sphingosine	Spearman's		-0.296954	0.0178793	0.149441	0.891783	Spearman's		2	-0.298961	0.111633	0.165825	0.917596	0.00200623
Genus_ Intestinimonas	Metabolome_xanthine	Spearman's		-0.100656	0.00107587	0.632129	0.962641	Spearman's		3	-0.306038	0.0727983	0.166005	0.917596	0.205382
Unclassified Genus	Metabolome_lactose	Spearman's		0.114615	0.0055935	0.585382	0.955266	Pearson's	Both metabolite and genus log transformed.	5	0.322116	0.103759	0.16604	0.917596	0.207501
Genus_ Erysipelatoclostridium	Metabolome_galactose-6-phosphate	Spearman's		-0.021555	0.0205003	0.918543	0.995415	Spearman's		6	0.331137	0.0763644	0.1661	0.917596	0.352693
Genus_ Erysipelatoclostridium	Metabolome_lysine	Spearman's		0.0561755	0.0232271	0.789694	0.980965	Spearman's		5	0.322047	0.0389653	0.166137	0.917596	0.265871
Genus_ Butyricicoccus	Metabolome_dehydroabietic acid	Spearman's		0.439963	0.106605	0.027748	0.706951	Spearman's		4	0.313688	0.127076	0.166137	0.917596	0.126275
Genus_ Coriobacteriaceae UCG-002	Metabolome_xylulose	Spearman's		0.257453	0.000385626	0.214076	0.902589	Spearman's		3	0.305923	0.045004	0.166171	0.917596	0.0484702
Genus_ Ruminococcaceae UCG-013	Metabolome_cerotinic acid	Spearman's		0.298979	0.0424487	0.146553	0.891783	Spearman's		2	0.29859	0.0647694	0.166377	0.917596	0.00038995
Genus_ Ruminiclostridium 9	Metabolome_trans-4-hydroxyproline	Spearman's		-0.267692	0.00905413	0.195769	0.899884	Spearman's		5	-0.321805	0.11574	0.166474	0.917596	0.0541122
Genus_ Parasutterella	Metabolome_threonic acid	Spearman's		0.244278	0.0155152	0.239279	0.911015	Spearman's		1	0.291803	0.060179	0.166496	0.917596	0.0475248
Genus_ Anaerotruncus	Metabolome_glycerol	Spearman's		0.0856154	0.00506981	0.684074	0.969861	Spearman's		6	0.330842	0.0885407	0.166501	0.917596	0.245226
Genus_ ASF356	Metabolome_oxoproline	Spearman's		-0.377955	0.164398	0.0624894	0.833192	Spearman's		5	-0.321717	0.0542398	0.166596	0.917596	0.056238
Genus_ Ileibacterium	Metabolome_lanosterol	Spearman's		-0.28544	0.0521728	0.166633	0.891783	Spearman's		0	-0.28544	0.0521728	0.166633	0.917596	1.22257e-10
Genus_ Butyricicoccus	Metabolome_1-monoolein	Spearman's		0.0845911	0.0144003	0.687667	0.969884	Spearman's		5	0.32158	0.050928	0.166787	0.917596	0.236989
Genus_ [Eubacterium] ventriosum group	Metabolome_leucine	Spearman's		0.311198	0.142107	0.12997	0.891783	Spearman's		2	0.298259	0.0935326	0.166869	0.917596	0.0129396
Genus_ Harryflintia	Metabolome_maleimide	Spearman's		-0.148667	0.000941285	0.478178	0.940248	Spearman's		5	-0.321465	0.111209	0.166948	0.917596	0.172798
Genus_ Family XIII UCG-001	Metabolome_sucrose	Spearman's		-0.234965	0.0117467	0.258225	0.915109	Spearman's		7	-0.340347	0.111712	0.166977	0.917596	0.105383
Genus_ Akkermansia	Metabolome_fructose-6-phosphate	Spearman's		0.418703	0.0564842	0.0372378	0.746478	Spearman's		5	0.321415	0.00619856	0.167017	0.917596	0.0972878
Genus_ Christensenellaceae R-7 group	Metabolome_oxoproline	Spearman's		-0.107379	0.0200811	0.609429	0.958733	Spearman's		4	0.313052	0.159199	0.167044	0.917596	0.420431
Genus_ Lachnospiraceae FCS020 group	Metabolome_D-erythro-sphingosine	Spearman's		-0.270749	0.0133553	0.190517	0.899035	Spearman's		4	-0.31305	0.0823578	0.167047	0.917596	0.0423006
Genus_ Tyzzerella	Metabolome_arachidic acid	Spearman's		-0.222778	0.00413039	0.284445	0.922982	Spearman's		2	-0.298072	0.0915516	0.167148	0.917596	0.0752942
Genus_ A2	Metabolome_glucose-6-phosphate	Spearman's		0.101454	0.00157268	0.629415	0.962521	Spearman's		5	0.321221	0.18873	0.167288	0.917596	0.219767
Genus_ Lachnospiraceae FCS020 group	Metabolome_phytol	Spearman's		0.247256	0.0030866	0.233418	0.910372	Spearman's		5	0.321147	0.0702637	0.167392	0.917596	0.0738908
Genus_ [Eubacterium] ventriosum group	Metabolome_aspartic acid	Spearman's		0.37509	0.169829	0.0646677	0.839679	Spearman's		1	0.291178	0.0392736	0.167446	0.917596	0.0839114
Genus_ [Eubacterium] ventriosum group	Metabolome_oleic acid	Spearman's		0.284686	0.083901	0.167805	0.891783	Spearman's		0	0.284686	0.083901	0.167805	0.917596	3.28925e-10
Genus_ Harryflintia	Metabolome_itaconic acid	Spearman's		-0.185024	0.212253	0.37592	0.936078	Spearman's		5	-0.320831	0.0722284	0.167833	0.917596	0.135807
Genus_ Romboutsia	Metabolome_dehydroascorbic acid	Spearman's		-0.213518	0.000243289	0.305452	0.925414	Spearman's		3	-0.304773	0.00147505	0.167852	0.917596	0.0912547
Genus_ Marvinbryantia	Metabolome_phthalic acid	Spearman's		-0.255213	0.0975747	0.218229	0.902589	Spearman's		4	-0.31236	0.18066	0.168035	0.917596	0.0571465
Genus_ Lachnospiraceae UCG-001	Metabolome_1,3-dihydroxypyridine	Spearman's		0.0879353	0.00259751	0.675963	0.969861	Spearman's		4	0.312317	0.161179	0.168096	0.917596	0.224382
Genus_ Lachnospiraceae UCG-006	Metabolome_zymosterol	Pearson's	Both metabolite and genus log transformed.	-0.033173	0.00110044	0.874917	0.992793	Pearson's	Both metabolite and genus log transformed.	4	0.312281	0.0975196	0.168147	0.917596	0.345454
Genus_ [Eubacterium] coprostanoligenes group	Metabolome_1-monoolein	Spearman's		0.323077	0.0648007	0.115195	0.891783	Pearson's	Both metabolite and genus log transformed.	3	0.304528	0.0927374	0.16821	0.917596	0.0185488
Genus_ Roseburia	Metabolome_isolinoleic acid	Spearman's		-0.226669	0.0319135	0.275897	0.917813	Spearman's		3	-0.30452	0.112438	0.168223	0.917596	0.0778505
Genus_ Lachnospiraceae FCS020 group	Metabolome_ascorbic acid	Pearson's	Both metabolite and genus log transformed.	-0.107517	0.0115598	0.608968	0.958733	Pearson's	Both metabolite and genus log transformed.	7	-0.339292	0.115119	0.168382	0.917596	0.231775
Genus_ Lachnospiraceae FCS020 group	Metabolome_oxoproline	Spearman's		-0.165223	1.90992e-07	0.429956	0.939462	Spearman's		5	-0.320393	0.0981694	0.168447	0.917596	0.155171
Genus_ Lachnospiraceae UCG-006	Metabolome_heptadecanoic acid	Spearman's		0.293077	0.0312297	0.155083	0.891783	Spearman's		3	0.304348	0.0356755	0.168475	0.917596	0.0112709
Genus_ Ruminococcaceae UCG-013	Metabolome_1-monoolein	Spearman's		0.328646	0.202309	0.108709	0.885947	Spearman's		2	0.297104	0.0732979	0.168598	0.917596	0.0315422
Genus_ Clostridium sensu stricto 1	Metabolome_adenosine	Spearman's		0.252512	0.000330135	0.22331	0.906391	Spearman's		6	0.329216	0.0170084	0.16872	0.917596	0.0767049
Genus_ Butyricicoccus	Metabolome_beta-glycerolphosphate	Spearman's		-0.105627	0.00670882	0.615312	0.959087	Spearman's		5	-0.320165	0.0919006	0.168768	0.917596	0.214538
Genus_ Butyricicoccus	Metabolome_hypoxanthine	Spearman's		-0.351344	0.0708988	0.0850374	0.858367	Spearman's		5	-0.320165	0.100433	0.168768	0.917596	0.0311789
Genus_ Fusicatenibacter	Metabolome_1,5-anhydroglucitol	Spearman's		-0.265436	0.00767785	0.199708	0.90028	Spearman's		4	-0.31179	0.0391163	0.168854	0.917596	0.0463539
Genus_ Lachnospiraceae UCG-001	Metabolome_ascorbic acid	Spearman's		-0.0557907	0.00116792	0.791103	0.982188	Spearman's		6	-0.329092	0.00168258	0.168891	0.917596	0.273301
Genus_ [Eubacterium] coprostanoligenes group	Metabolome_xanthosine	Spearman's		0.176923	0.000520486	0.397536	0.937741	Spearman's		4	0.311688	0.0828974	0.169	0.917596	0.134765
Genus_ Enterorhabdus	Metabolome_1-kestose	Spearman's		-0.0435286	0.0430498	0.836324	0.988187	Spearman's		6	0.328937	0.0640332	0.169104	0.917596	0.372465
Genus_ Family XIII UCG-001	Metabolome_citrulline	Spearman's		-0.0973656	0.00497649	0.643359	0.964602	Spearman's		3	-0.303888	0.0619538	0.169152	0.917596	0.206522
Genus_ Intestinimonas	Metabolome_5-aminovaleric acid	Spearman's		-0.186343	0.000132871	0.372466	0.936078	Spearman's		2	-0.296628	0.0799774	0.169313	0.917596	0.110285
Genus_ Romboutsia	Metabolome_cysteine	Spearman's		0.240455	0.0344748	0.246943	0.911015	Spearman's		2	0.296622	0.13888	0.169322	0.917596	0.0561678
Genus_ Coriobacteriaceae UCG-002	Metabolome_2-ketoadipic acid	Spearman's		-0.0416125	0.0013554	0.84344	0.988842	Spearman's		5	-0.319708	0.0297023	0.169411	0.917596	0.278095
Genus_ GCA-900066575	Metabolome_nicotinic acid	Pearson's	Both metabolite and genus log transformed.	-0.336015	0.112906	0.100546	0.865456	Pearson's	Both metabolite and genus log transformed.	4	-0.311333	0.096928	0.169512	0.917596	0.0246827
Genus_ Bacteroides	Metabolome_glucose-6-phosphate	Spearman's		0.279231	0.0406637	0.176457	0.894948	Spearman's		2	0.296443	0.120795	0.169593	0.917596	0.0172119
Genus_ Lachnospiraceae FCS020 group	Metabolome_nicotinamide	Spearman's		-0.181783	0.00252312	0.384485	0.936078	Spearman's		8	-0.348895	0.110183	0.169891	0.917596	0.167112
Genus_ Ruminiclostridium 5	Metabolome_zymosterol	Spearman's		0.00884786	0.0311471	0.966519	0.998018	Pearson's	Both metabolite and genus log transformed.	4	0.311057	0.0967565	0.16991	0.917596	0.302209
Genus_ Ruminococcaceae NK4A214 group	Metabolome_zymosterol	Spearman's		0.111719	0.0151809	0.594957	0.957068	Spearman's		2	0.29614	0.0616602	0.17005	0.917596	0.184421
Genus_ Ruminococcaceae UCG-009	Metabolome_aspartic acid	Spearman's		-0.257678	0.00341836	0.213661	0.902589	Spearman's		3	-0.303268	0.0163082	0.170066	0.917596	0.0455899
Genus_ Lachnospiraceae UCG-001	Metabolome_epsilon-caprolactam	Spearman's		0.0392459	0.0423008	0.852245	0.990032	Spearman's		9	0.360559	0.0250485	0.170087	0.917596	0.321313
Genus_ Ruminiclostridium 9	Metabolome_glucoheptulose	Spearman's		0.0927101	0.0402844	0.659379	0.96814	Spearman's		6	-0.328214	0.113872	0.170098	0.917596	0.420924
Genus_ Lachnospiraceae UCG-001	Metabolome_adenosine-5-monophosphate	Spearman's		-0.200846	0.00380774	0.335709	0.9262	Spearman's		6	-0.328214	0.150152	0.170098	0.917596	0.127368
Genus_ Alistipes	Metabolome_phenylalanine	Spearman's		0.314088	0.00040772	0.126256	0.891783	Spearman's		4	0.310794	0.0237419	0.170292	0.917596	0.00329435
Genus_ Marvinbryantia	Metabolome_conduritol-beta-epoxide	Spearman's		0.343459	0.0476665	0.0927717	0.858367	Spearman's		1	0.289293	0.0141641	0.170339	0.917596	0.0541656
Genus_ Tyzzerella	Metabolome_fructose-6-phosphate	Spearman's		0.34898	0.0239228	0.0873027	0.858367	Spearman's		4	0.310591	0.032871	0.170584	0.917596	0.038389
Genus_ Lactococcus	Metabolome_terephthalic acid	Spearman's		0.28544	0.028968	0.166633	0.891783	Spearman's		5	0.318797	0.135276	0.170698	0.917596	0.0333575
Genus_ Ruminiclostridium 9	Metabolome_citric acid	Pearson's	Both metabolite and genus log transformed.	-0.15782	0.0249072	0.451184	0.940248	Spearman's		7	-0.337461	0.109167	0.170838	0.917596	0.179641
Genus_ [Eubacterium] coprostanoligenes group	Metabolome_lactic acid	Spearman's		-0.151538	0.000269054	0.469622	0.940248	Spearman's		4	-0.31039	0.0510325	0.170877	0.917596	0.158851
Genus_ [Eubacterium] coprostanoligenes group	Metabolome_zymosterol	Spearman's		0.139231	0.00840483	0.506845	0.942023	Spearman's		4	0.31039	0.0998922	0.170877	0.917596	0.171159
Genus_ Lachnospiraceae UCG-008	Metabolome_salicylic acid	Pearson's	Both metabolite and genus log transformed.	-0.114022	0.0130011	0.587337	0.955266	Spearman's		4	0.31039	0.117038	0.170877	0.917596	0.424412
Genus_ Family XIII UCG-001	Metabolome_oleic acid	Spearman's		0.476367	0.154635	0.0160697	0.681312	Spearman's		3	0.30268	0.0618488	0.170938	0.917596	0.173687
Genus_ Parasutterella	Metabolome_glucose-6-phosphate	Spearman's		0.384689	0.0646753	0.0575929	0.809359	Spearman's		2	0.295528	0.0893517	0.170977	0.917596	0.0891618
Genus_ A2	Metabolome_methionine sulfoxide	Spearman's		-0.226143	0.00301582	0.277044	0.917813	Spearman's		5	-0.318505	0.0892242	0.171112	0.917596	0.0923618
Genus_ Akkermansia	Metabolome_ribitol	Spearman's		0.480662	0.0919756	0.0150097	0.681312	Spearman's		4	0.310042	0.0851248	0.171381	0.917596	0.17062
Genus_ Akkermansia	Metabolome_tocopherol gamma-	Spearman's		0.240523	0.00824009	0.246804	0.911015	Spearman's		4	0.310042	0.0112715	0.171381	0.917596	0.069519
Genus_ [Eubacterium] brachy group	Metabolome_UDP-N-acetylglucosamine	Spearman's		0.0473623	0.00247322	0.822124	0.98536	Spearman's		4	0.309961	0.122285	0.171499	0.917596	0.262599
Genus_ Marvinbryantia	Metabolome_alanine	Spearman's		-0.3205	0.0827396	0.11829	0.891783	Spearman's		1	-0.288258	0.0672571	0.171943	0.917596	0.0322418
Genus_ [Eubacterium] ventriosum group	Metabolome_1-hexadecanol	Spearman's		-0.322934	0.0897707	0.115366	0.891783	Spearman's		1	-0.28818	0.0886524	0.172065	0.917596	0.0347536
Genus_ Alistipes	Metabolome_methionine	Spearman's		0.311778	5.22126e-05	0.129219	0.891783	Spearman's		4	0.309493	0.0212738	0.172181	0.917596	0.00228527
Genus_ Oscillibacter	Metabolome_cystine	Spearman's		-0.0576923	0.00557642	0.784145	0.980965	Pearson's	Both metabolite and genus log transformed.	4	-0.309468	0.0957705	0.172217	0.917596	0.251776
Genus_ Turicibacter	Metabolome_tartaric acid	Spearman's		0.162256	0.00658453	0.438399	0.939764	Spearman's		10	0.371818	0.12	0.172364	0.917596	0.209563
Genus_ Lachnospiraceae UCG-008	Metabolome_3,4-dihydroxycinnamic acid	Spearman's		0.0638462	0.000470013	0.76174	0.980965	Spearman's		4	0.309091	0.0285194	0.172768	0.917596	0.245245
Genus_ Enterorhabdus	Metabolome_aminomalonate	Spearman's		-0.468413	0.11827	0.0181945	0.681312	Spearman's		4	-0.309044	0.0459768	0.172837	0.917596	0.159369
Genus_ Christensenellaceae R-7 group	Metabolome_stearic acid	Spearman's		0.0337821	0.063386	0.872638	0.992793	Spearman's		3	-0.301277	0.137175	0.173029	0.917596	0.335059
Genus_ Akkermansia	Metabolome_pyruvic acid	Spearman's		0.30408	0.00500504	0.139457	0.891783	Spearman's		4	0.308843	0.0124237	0.173131	0.917596	0.00476263
Genus_ ASF356	Metabolome_aconitic acid	Spearman's		-0.240609	0.0153048	0.246629	0.911015	Spearman's		6	-0.325935	0.0847226	0.173261	0.917596	0.0853254
Genus_ Lachnospiraceae NK4A136 group	Metabolome_adenine	Spearman's		-0.440085	0.174972	0.0276999	0.706951	Spearman's		3	-0.301045	0.086694	0.173376	0.917596	0.13904
Genus_ ASF356	Metabolome_4-hydroxybenzoic acid	Spearman's		0.196871	0.000121401	0.34556	0.927557	Spearman's		6	0.325792	0.14389	0.173461	0.917596	0.128921
Genus_ Ruminococcus 1	Metabolome_glycerol-3-galactoside	Spearman's		0.345147	0.109722	0.0910734	0.858367	Spearman's		4	0.308595	0.158196	0.173495	0.917596	0.036552
Genus_ Anaerotruncus	Metabolome_tryptophan	Spearman's		0.101427	0.012991	0.629507	0.962521	Spearman's		4	0.308595	0.0309754	0.173495	0.917596	0.207168
Genus_ A2	Metabolome_lyxitol	Spearman's		-0.257121	0.0158754	0.214688	0.902589	Spearman's		6	-0.325676	0.246068	0.173622	0.917596	0.0685554
Genus_ Butyricicoccus	Metabolome_arachidic acid	Spearman's		0.44981	0.173606	0.0240683	0.686705	Spearman's		4	0.308474	0.0880121	0.173672	0.917596	0.141336
Genus_ Lachnospiraceae UCG-008	Metabolome_pimelic acid	Spearman's		0.138462	0.0248335	0.509219	0.942871	Spearman's		1	0.286957	0.0739342	0.173974	0.917596	0.148495
Genus_ Lactobacillus	Metabolome_butylamine	Spearman's		-0.474961	0.0603547	0.0164299	0.681312	Spearman's		8	-0.345752	0.0950733	0.174034	0.917596	0.129208
Genus_ Ruminococcaceae NK4A214 group	Metabolome_ethylsuccinate	Spearman's		-0.213174	0.00857805	0.30625	0.925414	Spearman's		5	-0.316363	0.121518	0.17417	0.917596	0.103189
Genus_ Oscillibacter	Metabolome_palmitoleic acid	Spearman's		0.344682	0.0679828	0.0915391	0.858367	Spearman's		3	0.30048	0.00641589	0.174224	0.917596	0.0442016
Genus_ Ruminiclostridium 5	Metabolome_isolinoleic acid	Pearson's	Both metabolite and genus log transformed.	-0.382661	0.146429	0.0590355	0.816129	Pearson's	Both metabolite and genus log transformed.	5	-0.316141	0.0999448	0.174489	0.917596	0.0665203
Genus_ Ruminococcaceae UCG-009	Metabolome_putrescine	Spearman's		-0.216639	0.0164378	0.298266	0.923281	Spearman's		2	-0.293168	0.0544329	0.174581	0.917596	0.0765288
Genus_ Ruminococcus 1	Metabolome_galactose-6-phosphate	Spearman's		0.138343	0.00989493	0.509585	0.942871	Spearman's		6	-0.324969	0.148943	0.174614	0.917596	0.463312
Genus_ Bacteroides	Metabolome_inosine	Spearman's		0.143077	0.00120565	0.49506	0.942023	Spearman's		4	0.307792	0.238683	0.174674	0.917596	0.164715
Genus_ GCA-900066575	Metabolome_salicylaldehyde	Spearman's		-0.16	0.0158181	0.444876	0.940074	Spearman's		4	-0.307792	0.128161	0.174674	0.917596	0.147792
Genus_ Ruminiclostridium	Metabolome_xylitol	Spearman's		-0.30352	0.0313054	0.140224	0.891783	Pearson's		4	-0.307697	0.0946776	0.174814	0.917596	0.00417737
Genus_ Erysipelatoclostridium	Metabolome_phosphate	Spearman's		-0.114659	0.00790098	0.585236	0.955266	Spearman's		5	-0.315789	0.108493	0.174994	0.917596	0.20113
Genus_ Enterorhabdus	Metabolome_sophorose	Spearman's		-0.153313	0.0177348	0.464375	0.940248	Spearman's		4	-0.307543	0.151428	0.175042	0.917596	0.15423
Genus_ GCA-900066575	Metabolome_adenosine-5-monophosphate	Spearman's		-0.259231	0.0376321	0.210818	0.902589	Spearman's		6	-0.324561	0.0966414	0.175186	0.917596	0.0653306
Genus_ Parasutterella	Metabolome_nicotinic acid	Spearman's		-0.393922	0.0819987	0.0513695	0.797509	Spearman's		3	-0.299831	0.0645892	0.175203	0.917596	0.0940913
Genus_ Blautia	Metabolome_trans-4-hydroxyproline	Spearman's		-0.32	0.039762	0.118898	0.891783	Spearman's		1	-0.286087	0.0811578	0.17534	0.917596	0.033913
Genus_ Anaerotruncus	Metabolome_citraconic acid	Spearman's		-0.365215	0.0103248	0.0726243	0.850066	Spearman's		4	-0.307192	0.0677616	0.175559	0.917596	0.0580229
Genus_ Marvinbryantia	Metabolome_cis-gondoic acid	Spearman's		0.283617	0.104851	0.169476	0.891783	Spearman's		4	0.307154	0.0280596	0.175616	0.917596	0.0235364
Genus_ Enterorhabdus	Metabolome_monomyristin	Spearman's		0.2396	0.00237124	0.248678	0.911015	Spearman's		6	0.324111	0.153068	0.17582	0.917596	0.0845113
Unclassified Genus	Metabolome_maleimide	Spearman's		-0.0773226	0.0796945	0.713343	0.977103	Spearman's		5	-0.315156	0.0130241	0.175908	0.917596	0.237834
Genus_ Lachnospiraceae FCS020 group	Metabolome_valine	Spearman's		-0.180243	0.00306578	0.388595	0.936816	Pearson's	Both metabolite and genus log transformed.	4	-0.306741	0.0940901	0.176227	0.917596	0.126498
Genus_ Fusicatenibacter	Metabolome_aconitic acid	Spearman's		-0.454878	0.0810652	0.0223344	0.686705	Spearman's		4	-0.306693	0.0599474	0.176299	0.917596	0.148185
Genus_ Bifidobacterium	Metabolome_phenylacetic acid	Spearman's		-0.350331	0.0123868	0.0860028	0.858367	Spearman's		5	-0.314878	0.067619	0.17631	0.917596	0.0354528
Genus_ Family XIII UCG-001	Metabolome_myristic acid	Spearman's		-0.150474	0.00541122	0.472785	0.940248	Spearman's		3	-0.299055	0.0609888	0.176377	0.917596	0.148581
Genus_ Lachnoclostridium	Metabolome_adenosine-5-monophosphate	Spearman's		-0.361538	0.080908	0.0757707	0.853991	Spearman's		7	-0.333333	0.109688	0.176463	0.917596	0.0282051
Genus_ A2	Metabolome_lactic acid	Spearman's		0.228079	0.00111709	0.272841	0.917813	Spearman's		5	0.314695	0.0339786	0.176576	0.917596	0.0866158
Genus_ Romboutsia	Metabolome_2-hydroxyglutaric acid	Spearman's		-0.302621	0.105019	0.141461	0.891783	Spearman's		1	-0.285257	0.0793254	0.17665	0.917596	0.0173634
Genus_ Ruminiclostridium	Metabolome_methylmaleic acid	Spearman's		-0.107713	0.326453	0.60831	0.958669	Spearman's		3	-0.298786	0.0737981	0.176785	0.917596	0.191073
Genus_ Enterorhabdus	Metabolome_phytol	Spearman's		0.255008	0.00941783	0.218612	0.902589	Spearman's		3	0.298728	0.0309422	0.176873	0.917596	0.0437196
Genus_ Ruminococcaceae UCG-014	Metabolome_beta-alanine	Spearman's		0.0716516	6.38321e-05	0.73359	0.980035	Spearman's		9	-0.355263	0.101733	0.17691	0.917596	0.426915
Genus_ Lachnospiraceae NK4A136 group	Metabolome_arachidic acid	Spearman's		-0.281538	0.0140927	0.17276	0.891783	Spearman's		3	-0.298701	0.0174371	0.176913	0.917596	0.0171628
Genus_ Lachnospiraceae NK4A136 group	Metabolome_4-hydroxybenzoic acid	Spearman's		-0.21	0.0184194	0.313677	0.925515	Pearson's	Both metabolite and genus log transformed.	4	-0.306238	0.0937819	0.176973	0.917596	0.0962383
Genus_ Ruminococcaceae UCG-013	Metabolome_uric acid	Spearman's		-0.258139	0.00722606	0.212814	0.902589	Spearman's		3	-0.298643	0.102623	0.177002	0.917596	0.0405035
Genus_ Enterorhabdus	Metabolome_threonine	Spearman's		-0.27735	0.0369499	0.179511	0.894948	Spearman's		3	-0.298558	0.116612	0.17713	0.917596	0.0212083
Genus_ Ruminiclostridium	Metabolome_N-carbamoylaspartate	Spearman's		0.249567	0.00755636	0.228937	0.910372	Spearman's		2	0.29144	0.104252	0.177253	0.917596	0.0418732
Genus_ Ruminococcus 1	Metabolome_cholic acid	Spearman's		0.107088	0.00843792	0.610404	0.958733	Spearman's		4	0.305991	0.158891	0.177342	0.917596	0.198903
Genus_ [Eubacterium] nodatum group	Metabolome_dehydroascorbic acid	Spearman's		-0.0751011	9.88876e-05	0.721252	0.978454	Spearman's		5	-0.314124	0.0911396	0.177404	0.917596	0.239023
Genus_ Lactococcus	Metabolome_pentadecanoic acid	Spearman's		0.351221	0.0310397	0.0851536	0.858367	Spearman's		4	0.305944	0.000435063	0.177412	0.917596	0.0452779
Genus_ Christensenellaceae R-7 group	Metabolome_pentadecanoic acid	Spearman's		0.133922	0.181691	0.523335	0.946061	Spearman's		4	-0.305917	0.15677	0.177451	0.917596	0.439839
Genus_ Clostridium sensu stricto 1	Metabolome_pantothenic acid	Spearman's		-0.0409269	0.0391679	0.845989	0.989029	Spearman's		4	-0.305889	0.0341569	0.177493	0.917596	0.264962
Genus_ [Eubacterium] brachy group	Metabolome_dehydroascorbic acid	Spearman's		-0.232586	0.0211852	0.263216	0.917813	Spearman's		7	-0.332505	0.0883915	0.177607	0.917596	0.0999191
Genus_ Enterorhabdus	Metabolome_zymosterol	Spearman's		-0.0196456	0.0322144	0.925738	0.995415	Spearman's		3	0.298162	0.143333	0.177734	0.917596	0.317807
Genus_ Roseburia	Metabolome_pinitol	Spearman's		0.331281	0.229813	0.105735	0.879228	Spearman's		1	0.284472	0.223624	0.177898	0.917596	0.0468098
Genus_ Lachnospiraceae UCG-001	Metabolome_oxoproline	Spearman's		0.00461716	0.0145641	0.982525	0.999982	Spearman's		4	-0.305393	0.13675	0.178232	0.917596	0.31001
Genus_ Erysipelatoclostridium	Metabolome_uridine	Pearson's	Both metabolite and genus log transformed.	0.0296578	0.000879584	0.888085	0.992793	Spearman's		4	0.305393	0.0212192	0.178232	0.917596	0.275735
Genus_ Alistipes	Metabolome_1-kestose	Spearman's		-0.164742	0.00879865	0.431317	0.939462	Spearman's		7	-0.331955	0.055976	0.178369	0.917596	0.167213
Genus_ Roseburia	Metabolome_butylamine	Spearman's		0.0550106	0.0435179	0.793962	0.982822	Spearman's		4	0.305294	0.0751165	0.178381	0.917596	0.250283
Genus_ Ruminococcaceae UCG-014	Metabolome_sucrose	Spearman's		0.0704897	0.0111864	0.73776	0.980435	Spearman's		8	0.342458	0.0550678	0.178447	0.917596	0.271968
Genus_ A2	Metabolome_ribitol	Spearman's		-0.058859	0.0202288	0.779884	0.980965	Spearman's		6	-0.322137	0.0461962	0.178619	0.917596	0.263277
Genus_ Bacteroides	Metabolome_conduritol-beta-epoxide	Spearman's		0.282362	0.0199345	0.171453	0.891783	Pearson's	Both metabolite and genus log transformed.	1	0.283994	0.0806529	0.178658	0.917596	0.00163246
Unclassified Genus	Metabolome_dehydroascorbic acid	Spearman's		-0.0250048	0.000519867	0.905559	0.993625	Spearman's		6	-0.322071	0.12664	0.178713	0.917596	0.297066
Genus_ Butyricicoccus	Metabolome_putrescine	Spearman's		-0.0711639	9.75934e-05	0.735339	0.980035	Spearman's		4	-0.304998	0.0690942	0.178823	0.917596	0.233834
Genus_ Parasutterella	Metabolome_gluconic acid	Spearman's		0.348788	0.283331	0.0874891	0.858367	Spearman's		2	0.29041	0.12151	0.178859	0.917596	0.0583777
Genus_ Ruminococcaceae UCG-009	Metabolome_4-hydroxybenzoic acid	Spearman's		0.39658	0.0817154	0.0496788	0.78929	Spearman's		3	0.297402	0.0562287	0.178895	0.917596	0.0991777
Genus_ Intestinimonas	Metabolome_cysteine	Spearman's		0.2796	8.60515e-06	0.175862	0.894948	Spearman's		4	0.304635	0.0863129	0.179368	0.919453	0.0250347
Genus_ Christensenellaceae R-7 group	Metabolome_4-hydroxybenzoic acid	Spearman's		-0.139552	0.00457164	0.505855	0.942023	Spearman's		4	-0.304514	0.0416487	0.179549	0.919652	0.164962
Genus_ Ruminococcaceae NK4A214 group	Metabolome_4-aminobutyric acid	Spearman's		-0.0663336	2.36921e-06	0.752735	0.980965	Spearman's		5	-0.312601	0.0678831	0.179628	0.919652	0.246268
Genus_ Lactobacillus	Metabolome_proline	Spearman's		0.459876	0.195806	0.0207249	0.686705	Spearman's		5	0.3123	0.0730203	0.180071	0.920665	0.147576
Genus_ Roseburia	Metabolome_cholesterol	Spearman's		0.361993	0.155359	0.0753765	0.852729	Spearman's		2	0.289597	0.0562999	0.180134	0.920665	0.0723955
Genus_ Bifidobacterium	Metabolome_stearic acid	Spearman's		-0.0641056	0.085914	0.760799	0.980965	Spearman's		2	-0.28955	0.000727439	0.18021	0.920665	0.225444
Genus_ Lachnospiraceae FCS020 group	Metabolome_tartaric acid	Pearson's	Both metabolite and genus log transformed.	-0.320523	0.102735	0.118263	0.891783	Spearman's		7	-0.330574	0.125437	0.180292	0.920665	0.0100513
Genus_ Intestinimonas	Metabolome_glucose-1-phosphate	Spearman's		0.196684	0.00149376	0.346028	0.927795	Spearman's		3	0.296403	0.137062	0.180429	0.920665	0.0997192
Genus_ Butyricicoccus	Metabolome_ascorbic acid	Spearman's		-0.0657931	0.00537324	0.754689	0.980965	Spearman's		7	0.330431	0.080722	0.180492	0.920665	0.396224
Genus_ Christensenellaceae R-7 group	Metabolome_creatinine	Spearman's		-0.0832488	0.0362434	0.692384	0.971613	Spearman's		5	0.311838	0.121323	0.18075	0.92141	0.395087
Genus_ Ruminococcaceae UCG-014	Metabolome_D-erythro-sphingosine	Spearman's		-0.340829	0.00105463	0.0954648	0.858367	Spearman's		4	-0.303569	0.0671796	0.180971	0.92141	0.0372602
Genus_ Erysipelatoclostridium	Metabolome_urea	Spearman's		-0.208542	0.0373214	0.317126	0.9262	Spearman's		4	-0.303444	0.119432	0.18116	0.92141	0.0949021
Genus_ Ruminiclostridium 9	Metabolome_citrulline	Spearman's		-0.0376923	0.018771	0.858035	0.99127	Pearson's	Both metabolite and genus log transformed.	5	-0.311494	0.0970283	0.181258	0.92141	0.273801
Genus_ Clostridium sensu stricto 1	Metabolome_ethylsuccinate	Spearman's		-0.154441	0.0443054	0.461054	0.940248	Spearman's		8	0.340327	0.0698477	0.181341	0.92141	0.494768
Genus_ Tyzzerella	Metabolome_fructose	Spearman's		-0.0330897	0.0305291	0.875229	0.992793	Spearman's		5	0.311395	0.00322038	0.181403	0.92141	0.344485
Genus_ Bifidobacterium	Metabolome_isocitric acid	Spearman's		0.164512	0.0072595	0.431971	0.939462	Spearman's		4	0.303274	0.0534937	0.181416	0.92141	0.138763
Genus_ [Eubacterium] ventriosum group	Metabolome_2-ketoadipic acid	Spearman's		-0.29164	0.00922079	0.157211	0.891783	Spearman's		3	-0.295524	0.0523103	0.181787	0.922398	0.00388431
Genus_ Family XIII UCG-001	Metabolome_tocopherol gamma-	Spearman's		0.179442	0.00368862	0.39074	0.936895	Spearman's		4	0.302812	0.0644456	0.182115	0.922398	0.12337
Genus_ Ruminococcaceae NK4A214 group	Metabolome_linoleic acid	Spearman's		0.282258	0.0609432	0.171617	0.891783	Spearman's		3	0.294949	0.150317	0.182679	0.922398	0.0126907
Genus_ [Eubacterium] brachy group	Metabolome_terephthalic acid	Spearman's		0.152181	0.00140037	0.46772	0.940248	Spearman's		6	0.319259	0.0907225	0.182753	0.922398	0.167078
Genus_ [Eubacterium] ventriosum group	Metabolome_butylamine	Spearman's		-0.289467	0.0778292	0.160469	0.891783	Spearman's		3	-0.29489	0.128701	0.18277	0.922398	0.00542331
Genus_ Intestinimonas	Metabolome_xylulose	Spearman's		-0.106441	0.00348356	0.612576	0.95906	Spearman's		3	-0.294703	0.100338	0.183061	0.922398	0.188262
Genus_ Ruminiclostridium	Metabolome_palmitoleic acid	Spearman's		0.228549	0.194139	0.271826	0.917813	Spearman's		2	0.287692	0.101354	0.183148	0.922398	0.0591421
Genus_ Ruminococcus 1	Metabolome_xanthosine	Spearman's		0.169492	0.00512074	0.417965	0.937741	Spearman's		4	0.302084	0.112928	0.183221	0.922398	0.132593
Genus_ Ruminiclostridium	Metabolome_1-monoolein	Spearman's		-0.186959	0.023167	0.37086	0.93471	Spearman's		2	-0.28762	0.0331375	0.183261	0.922398	0.100661
Genus_ Ruminiclostridium 5	Metabolome_fucose	Spearman's		-0.28511	0.0128346	0.167145	0.891783	Pearson's		4	-0.302042	0.0912294	0.183285	0.922398	0.0169324
Genus_ Akkermansia	Metabolome_palmitoleic acid	Spearman's		-0.082756	0.0600041	0.694119	0.972262	Spearman's		5	0.310008	0.0992843	0.183459	0.922398	0.392764
Genus_ Bacteroides	Metabolome_phosphoethanolamine	Spearman's		-0.293077	0.0335135	0.155083	0.891783	Spearman's		1	-0.28087	0.0730867	0.183694	0.922398	0.0122074
Genus_ Ruminiclostridium 9	Metabolome_pantothenic acid	Spearman's		0.0484615	0.0560535	0.818063	0.985296	Spearman's		5	-0.309774	0.090798	0.183806	0.922398	0.358236
Genus_ Parasutterella	Metabolome_glycine	Spearman's		0.309675	0.0547042	0.13196	0.891783	Spearman's		2	0.287126	0.0608747	0.184048	0.922398	0.0225487
Genus_ Lachnospiraceae UCG-001	Metabolome_phenylacetic acid	Spearman's		-0.102944	0.0428791	0.624366	0.961723	Spearman's		6	0.318262	0.061181	0.1842	0.922398	0.421206
Genus_ Family XIII UCG-001	Metabolome_fructose	Spearman's		0.102194	0.000377464	0.626907	0.961841	Spearman's		6	0.31824	0.0160446	0.184232	0.922398	0.216046
Genus_ Blautia	Metabolome_2-ketoadipic acid	Spearman's		0.174615	0.0118815	0.403819	0.937741	Spearman's		4	0.301299	0.0157493	0.184419	0.922398	0.126683
Genus_ Blautia	Metabolome_salicylic acid	Spearman's		0.235385	0.000659431	0.257351	0.91449	Spearman's		4	0.301299	0.0978796	0.184419	0.922398	0.0659141
Unclassified Genus	Metabolome_uridine	Spearman's		0.248462	0.0011661	0.231073	0.910372	Spearman's		4	0.301299	0.119115	0.184419	0.922398	0.0528372
Genus_ Blautia	Metabolome_gluconic acid	Spearman's		-0.282362	0.00345576	0.171453	0.891783	Spearman's		3	-0.293702	0.101316	0.184622	0.922398	0.0113404
Genus_ A2	Metabolome_isolinoleic acid	Spearman's		0.171028	0.164579	0.413695	0.937741	Spearman's		5	0.309216	0.0790985	0.184639	0.922398	0.138188
Genus_ Harryflintia	Metabolome_lactose	Spearman's		0.353404	1.13096e-05	0.0830993	0.858367	Spearman's		4	0.300998	0.136718	0.184879	0.922398	0.0524056
Genus_ Lactococcus	Metabolome_nicotinamide	Spearman's		-0.471629	0.056219	0.0173094	0.681312	Spearman's		7	-0.32731	0.0492523	0.184893	0.922398	0.144319
Genus_ Lachnospiraceae FCS020 group	Metabolome_benzoic acid	Spearman's		0.0666282	0.0151423	0.751671	0.980965	Spearman's		7	0.327294	0.107227	0.184916	0.922398	0.260665
Genus_ Akkermansia	Metabolome_uridine	Spearman's		0.418703	0.13162	0.0372378	0.746478	Spearman's		4	0.300943	0.108544	0.184964	0.922398	0.117761
Genus_ Harryflintia	Metabolome_trans-4-hydroxyproline	Spearman's		-0.306567	0.00349968	0.136088	0.891783	Spearman's		2	-0.286436	0.108738	0.185152	0.922398	0.0201315
Genus_ Anaerotruncus	Metabolome_cysteine	Spearman's		0.226765	0.00320495	0.275688	0.917813	Spearman's		4	0.300782	0.170304	0.18521	0.922398	0.0740171
Genus_ Acetatifactor	Metabolome_adenosine-5-monophosphate	Spearman's		-0.266923	0.0453289	0.197106	0.90017	Spearman's		6	-0.317544	0.100075	0.185247	0.922398	0.0506208
Genus_ Lactococcus	Metabolome_ethanolamine	Spearman's		-0.363916	0.0914135	0.0737245	0.851511	Spearman's		4	-0.300747	0.126627	0.185264	0.922398	0.0631691
Genus_ Lactobacillus	Metabolome_glucoheptulose	Spearman's		0.210613	0.0253741	0.312234	0.925515	Spearman's		6	0.317488	0.00048243	0.185328	0.922398	0.106875
Genus_ Ruminococcaceae UCG-009	Metabolome_lyxitol	Spearman's		-0.327524	0.037257	0.109994	0.890425	Spearman's		4	-0.300669	0.0533626	0.185383	0.922398	0.0268545
Genus_ Clostridium sensu stricto 1	Metabolome_5-methoxytryptamine	Spearman's		0.355987	0.074079	0.0807162	0.858367	Spearman's		4	0.30066	0.000210855	0.185397	0.922398	0.0553272
Genus_ Bifidobacterium	Metabolome_phenylalanine	Spearman's		0.170305	0.0162576	0.415703	0.937741	Spearman's		3	0.293104	0.0264743	0.18556	0.922398	0.122799
Genus_ Ruminiclostridium	Metabolome_1,5-anhydroglucitol	Spearman's		-0.126947	4.61984e-05	0.545381	0.950082	Spearman's		2	-0.286138	0.031608	0.18563	0.922398	0.15919
Genus_ Ruminococcaceae UCG-009	Metabolome_sorbitol	Spearman's		-0.249392	0.00801153	0.229275	0.910372	Spearman's		2	-0.286018	0.00412739	0.185823	0.922398	0.036626
Genus_ Lactococcus	Metabolome_salicylic acid	Pearson's	Both metabolite and genus log transformed.	0.0626403	0.00392381	0.766116	0.980965	Spearman's		5	0.308387	0.0554752	0.185881	0.922398	0.245746
Genus_ [Eubacterium] brachy group	Metabolome_mannose	Spearman's		0.00776431	0.0177531	0.970617	0.998394	Spearman's		7	0.326558	0.0469481	0.185964	0.922398	0.318794
Genus_ [Eubacterium] ventriosum group	Metabolome_lysine	Spearman's		0.304244	0.0811185	0.139232	0.891783	Spearman's		2	0.285902	0.0885363	0.186009	0.922398	0.0183427
Genus_ Coriobacteriaceae UCG-002	Metabolome_conduritol-beta-epoxide	Spearman's		-0.37653	0.179724	0.063566	0.836611	Spearman's		2	-0.285742	0.126372	0.186265	0.922398	0.0907871
Genus_ Lachnospiraceae FCS020 group	Metabolome_salicylic acid	Pearson's	Both metabolite and genus log transformed.	0.0614839	0.00378028	0.770319	0.980965	Pearson's	Both metabolite and genus log transformed.	7	0.32626	0.106446	0.186389	0.922398	0.264776
Genus_ [Eubacterium] coprostanoligenes group	Metabolome_urea	Spearman's		-0.357692	0.018552	0.0791718	0.857092	Spearman's		4	-0.3	0.0587298	0.186411	0.922398	0.0576923
Genus_ Roseburia	Metabolome_succinate semialdehyde	Spearman's		-0.314676	0.0284126	0.12551	0.891783	Spearman's		2	-0.285644	0.00321419	0.186424	0.922398	0.0290322
Genus_ A2	Metabolome_cholestenone	Spearman's		-0.290036	0.0334726	0.159612	0.891783	Spearman's		8	-0.336628	0.0707191	0.186439	0.922398	0.0465922
Genus_ Enterorhabdus	Metabolome_glucose-1-phosphate	Spearman's		0.252697	0.0164394	0.222959	0.906391	Spearman's		3	0.292504	0.0196712	0.186504	0.922398	0.0398074
Genus_ [Eubacterium] ventriosum group	Metabolome_cholesterol	Spearman's		0.206452	0.0149575	0.32211	0.9262	Spearman's		1	0.278947	0.0646522	0.18684	0.923513	0.0724951
Genus_ Lactobacillus	Metabolome_xanthosine	Spearman's		0.319222	0.00144137	0.119847	0.891783	Spearman's		6	0.316372	0.244859	0.186963	0.923516	0.00284998
Genus_ A2	Metabolome_glycine	Spearman's		0.130497	0.00751946	0.534108	0.94943	Spearman's		5	0.307585	0.182647	0.187088	0.923516	0.177088
Genus_ Parasutterella	Metabolome_erythrono-1,4-lactone	Spearman's		0.253895	0.0195441	0.220698	0.904695	Spearman's		2	0.28515	0.0235815	0.187221	0.923516	0.0312545
Genus_ Acetatifactor	Metabolome_guanosine	Spearman's		-0.0292364	0.0429803	0.889666	0.992793	Spearman's		3	0.292008	0.0533791	0.187286	0.923516	0.321244
Genus_ ASF356	Metabolome_1,5-anhydroglucitol	Spearman's		-0.288806	0.0538823	0.161469	0.891783	Spearman's		6	-0.315919	0.0974305	0.18763	0.924235	0.0271134
Genus_ Romboutsia	Metabolome_fucose	Spearman's		-0.290752	0.0658529	0.158537	0.891783	Spearman's		1	-0.278452	0.070965	0.187655	0.924235	0.0122995
Genus_ Bacteroides	Metabolome_oxoproline	Spearman's		0.184615	0.00513355	0.376995	0.936078	Spearman's		2	0.284585	0.243822	0.188133	0.924673	0.0999696
Genus_ GCA-900066575	Metabolome_isoleucine	Spearman's		0.225385	0.242155	0.278701	0.919388	Pearson's	Both metabolite and genus log transformed.	3	0.291419	0.0849253	0.188218	0.924673	0.0660348
Genus_ Lachnospiraceae FCS020 group	Metabolome_phenylalanine	Pearson's	Both metabolite and genus log transformed.	-0.152079	0.023128	0.468021	0.940248	Pearson's	Both metabolite and genus log transformed.	4	-0.298798	0.0892803	0.188268	0.924673	0.146719
Genus_ [Eubacterium] brachy group	Metabolome_stearic acid	Spearman's		0.273304	0.0688985	0.186204	0.894948	Spearman's		4	0.29875	0.193626	0.188343	0.924673	0.0254462
Genus_ Intestinimonas	Metabolome_myo-inositol	Spearman's		-0.415351	0.03761	0.0389449	0.75073	Spearman's		3	-0.291303	0.072981	0.188403	0.924673	0.124048
Genus_ Lachnospiraceae FCS020 group	Metabolome_xylulose	Spearman's		-0.226459	0.0291889	0.276355	0.917813	Spearman's		5	-0.306708	0.0394553	0.188413	0.924673	0.0802487
Genus_ Tyzzerella	Metabolome_pimelic acid	Spearman's		-0.298576	0.0857369	0.147125	0.891783	Spearman's		2	-0.284231	0.140931	0.188707	0.924805	0.014345
Genus_ Ruminococcaceae UCG-013	Metabolome_5'-deoxy-5'-methylthioadenosine	Spearman's		-0.339052	0.0697661	0.097318	0.858367	Spearman's		2	-0.284122	0.0528362	0.188884	0.924805	0.0549296
Genus_ Harryflintia	Metabolome_orotic acid	Spearman's		0.059246	0.0117644	0.778472	0.980965	Spearman's		4	0.298305	0.116276	0.189034	0.924805	0.239059
Genus_ Intestinimonas	Metabolome_2-hydroxyglutaric acid	Spearman's		-0.325107	0.00132756	0.112798	0.891783	Spearman's		3	-0.290889	0.0840305	0.18906	0.924805	0.034218
Genus_ Lachnospiraceae UCG-008	Metabolome_phosphate	Spearman's		-0.432308	0.133186	0.0309105	0.730096	Spearman's		3	-0.290796	0.0312281	0.189208	0.924805	0.141512
Genus_ Lachnospiraceae UCG-008	Metabolome_glycolic acid	Spearman's		0.13	0.0219687	0.535679	0.94943	Spearman's		1	0.277391	0.1033	0.189412	0.924805	0.147391
Genus_ [Eubacterium] brachy group	Metabolome_zymosterol	Spearman's		0.0807488	0.00471346	0.7012	0.973117	Spearman's		5	0.305854	0.143426	0.189709	0.924805	0.225105
Genus_ Acetatifactor	Metabolome_1-monoolein	Spearman's		0.368462	0.284674	0.0699303	0.84413	Spearman's		2	0.283597	0.0552892	0.189739	0.924805	0.0848647
Genus_ [Eubacterium] brachy group	Metabolome_azelaic acid	Spearman's		0.146745	0.0106936	0.483948	0.942023	Spearman's		5	0.305787	0.161637	0.189811	0.924805	0.159042
Genus_ Coriobacteriaceae UCG-002	Metabolome_aspartic acid	Spearman's		0.158672	0.00181538	0.448713	0.940248	Spearman's		3	0.290375	0.0237016	0.189879	0.924805	0.131703
Genus_ Ruminococcaceae UCG-013	Metabolome_tocopherol gamma-	Spearman's		0.0107879	0.0468469	0.959183	0.996989	Spearman's		3	0.290323	0.05764	0.189961	0.924805	0.279535
Genus_ Lactococcus	Metabolome_1-monopalmitin	Spearman's		0.201193	0.000878921	0.33486	0.9262	Spearman's		3	0.290313	0.143521	0.189977	0.924805	0.0891209
Genus_ [Eubacterium] brachy group	Metabolome_glutamic acid	Spearman's		-0.181297	0.00707992	0.385781	0.936078	Spearman's		4	-0.297431	0.0978376	0.190396	0.924805	0.116134
Genus_ Tyzzerella	Metabolome_lauric acid	Spearman's		-0.241247	0.0544154	0.245342	0.911015	Spearman's		5	-0.305378	0.127954	0.190434	0.924805	0.0641313
Genus_ Erysipelatoclostridium	Metabolome_ethanolamine	Spearman's		-0.26895	0.0599297	0.193597	0.899035	Spearman's		5	-0.305378	0.0590812	0.190434	0.924805	0.0364284
Genus_ Oscillibacter	Metabolome_uric acid	Pearson's	Both metabolite and genus log transformed.	-0.242018	0.0585727	0.24379	0.911015	Spearman's		4	-0.297403	0.123469	0.19044	0.924805	0.0553845
Genus_ Lachnospiraceae NK4A136 group	Metabolome_lysine	Spearman's		0.340769	0.113417	0.0955271	0.858367	Spearman's		4	0.297403	0.0554482	0.19044	0.924805	0.0433666
Genus_ [Eubacterium] nodatum group	Metabolome_glycolic acid	Spearman's		-0.2268	0.000240249	0.275612	0.917813	Spearman's		2	-0.283029	0.0303974	0.190666	0.924805	0.0562282
Genus_ Lachnospiraceae UCG-001	Metabolome_aspartic acid	Spearman's		-0.0480954	0.0445836	0.819415	0.985317	Spearman's		3	-0.289831	0.0644976	0.190748	0.924805	0.241735
Genus_ Fusicatenibacter	Metabolome_tocopherol alpha-	Spearman's		-0.166955	0.0487112	0.425067	0.93837	Spearman's		3	-0.289749	0.00671373	0.190879	0.924805	0.122793
Genus_ Lachnospiraceae UCG-001	Metabolome_guanosine	Spearman's		-0.339042	0.0600915	0.0973286	0.858367	Spearman's		4	-0.297043	0.0885715	0.191003	0.924805	0.0419992
Genus_ Ruminococcaceae NK4A214 group	Metabolome_cysteine	Spearman's		0.173303	0.00119148	0.407417	0.937741	Spearman's		3	0.289637	0.153266	0.191058	0.924805	0.116334
Genus_ Parasutterella	Metabolome_maltose	Spearman's		0.0450087	0.14188	0.830836	0.986184	Spearman's		4	-0.29685	0.136251	0.191305	0.924805	0.341858
Genus_ Lactobacillus	Metabolome_citraconic acid	Spearman's		0.234015	0.0169049	0.260211	0.916264	Spearman's		7	0.322797	0.128767	0.191382	0.924805	0.0887824
Genus_ Ruminiclostridium 9	Metabolome_salicylaldehyde	Spearman's		-0.151538	0.0225617	0.469622	0.940248	Pearson's		7	-0.32271	0.104142	0.191508	0.924805	0.171172
Genus_ Fusicatenibacter	Metabolome_terephthalic acid	Spearman's		-0.0453933	0.041024	0.829411	0.985821	Spearman's		6	-0.313295	0.024581	0.191523	0.924805	0.267902
Genus_ A2	Metabolome_inositol-4-monophosphate	Spearman's		0.113071	0.00012474	0.590478	0.955266	Spearman's		6	0.313287	0.125366	0.191536	0.924805	0.200215
Genus_ Lactobacillus	Metabolome_1,5-anhydroglucitol	Spearman's		-0.212	0.0179671	0.308985	0.925515	Spearman's		6	-0.313168	0.177978	0.191713	0.924805	0.101168
Genus_ Ruminococcus 1	Metabolome_hypoxanthine	Spearman's		0.0701079	0.00792366	0.739132	0.980642	Spearman's		4	0.296586	0.05646	0.191719	0.924805	0.226478
Genus_ Ruminiclostridium 5	Metabolome_citrulline	Spearman's		-0.140412	0.00208079	0.503212	0.942023	Spearman's		3	-0.289184	0.0982983	0.191785	0.924805	0.148772
Genus_ Butyricicoccus	Metabolome_oxoproline	Spearman's		-0.306139	0.0485393	0.136663	0.891783	Spearman's		5	-0.304354	0.08693	0.192	0.925206	0.00178474
Genus_ Coriobacteriaceae UCG-002	Metabolome_pentadecanoic acid	Spearman's		-0.234508	0.0166604	0.259179	0.916264	Spearman's		4	-0.296347	0.00611433	0.192094	0.925206	0.0618392
Genus_ Blautia	Metabolome_2-monoolein	Spearman's		-0.264615	0.0122767	0.201154	0.90148	Spearman's		1	-0.275652	0.0414087	0.192317	0.925206	0.0110368
Genus_ Ruminiclostridium 5	Metabolome_lactic acid	Spearman's		-0.181573	0.00905187	0.385044	0.936078	Spearman's		4	-0.2962	0.117424	0.192325	0.925206	0.114627
Genus_ Ruminococcaceae UCG-009	Metabolome_N-acetylaspartic acid	Spearman's		0.211904	0.000259154	0.309209	0.925515	Spearman's		3	0.288663	0.197351	0.192623	0.925206	0.0767588
Genus_ Lactobacillus	Metabolome_azelaic acid	Spearman's		-0.445199	0.0391057	0.0257388	0.698234	Spearman's		6	-0.312467	0.143957	0.192763	0.925206	0.132732
Genus_ Lachnoclostridium	Metabolome_behenic acid	Spearman's		0.274615	0.0452731	0.184016	0.894948	Spearman's		3	0.288538	0.0533648	0.192825	0.925206	0.0139222
Genus_ Oscillibacter	Metabolome_aspartic acid	Pearson's	Both metabolite and genus log transformed.	-0.275812	0.0760721	0.182036	0.894948	Spearman's		3	-0.288538	0.0745271	0.192825	0.925206	0.0127259
Genus_ Akkermansia	Metabolome_benzoic acid	Spearman's		-0.155859	0.00155687	0.456899	0.940248	Spearman's		6	-0.312281	0.121184	0.193042	0.925206	0.156422
Genus_ Ruminiclostridium 9	Metabolome_lactic acid	Spearman's		-0.139231	0.0128308	0.506845	0.942023	Spearman's		6	-0.312281	0.122396	0.193042	0.925206	0.17305
Genus_ Ruminiclostridium 5	Metabolome_2-hydroxyglutaric acid	Spearman's		-0.258127	0.00189797	0.212837	0.902589	Spearman's		4	-0.295551	0.0831586	0.193348	0.925206	0.037424
Genus_ Roseburia	Metabolome_stearic acid	Spearman's		0.343143	0.15837	0.0930924	0.858367	Spearman's		1	0.274842	0.105347	0.19368	0.925206	0.0683006
Genus_ Lachnospiraceae NK4A136 group	Metabolome_sucrose	Spearman's		0.0607692	0.00512301	0.77292	0.980965	Spearman's		7	0.320949	0.327624	0.194082	0.925206	0.26018
Genus_ Ruminococcaceae UCG-014	Metabolome_tocopherol alpha-	Spearman's		0.150275	0.0043574	0.473378	0.940248	Spearman's		4	0.295027	0.0593731	0.194175	0.925206	0.144752
Genus_ Erysipelatoclostridium	Metabolome_cholesterol	Spearman's		0.287033	0.065083	0.164174	0.891783	Spearman's		4	0.294997	0.0584167	0.194224	0.925206	0.00796332
Genus_ Lachnospiraceae FCS020 group	Metabolome_conduritol-beta-epoxide	Pearson's	Both metabolite and genus log transformed.	0.254511	0.064776	0.219541	0.902589	Pearson's	Both metabolite and genus log transformed.	4	0.294967	0.0870054	0.194271	0.925206	0.0404554
Genus_ Parasutterella	Metabolome_tocopherol alpha-	Spearman's		-0.310444	0.106365	0.130953	0.891783	Spearman's		1	-0.274407	0.0810703	0.194414	0.925206	0.0360368
Genus_ Lachnospiraceae FCS020 group	Metabolome_ribitol	Spearman's		-0.467168	0.0784638	0.0185471	0.681312	Spearman's		6	-0.311347	0.0615925	0.194448	0.925206	0.155821
Genus_ Ruminiclostridium 9	Metabolome_benzoic acid	Spearman's		-0.0815385	0.0494099	0.698411	0.972596	Spearman's		8	0.330882	0.133894	0.194543	0.925206	0.412421
Genus_ Ruminococcaceae UCG-009	Metabolome_ornithine	Spearman's		0.243473	0.0225531	0.24088	0.911015	Spearman's		5	0.302619	0.11282	0.194674	0.925206	0.0591468
Genus_ Romboutsia	Metabolome_succinic acid	Spearman's		-0.268214	0.086876	0.194865	0.899651	Spearman's		0	-0.268214	0.086876	0.194865	0.925206	1.46026e-10
Genus_ Ruminococcaceae NK4A214 group	Metabolome_5-aminovaleric acid	Spearman's		-0.179491	0.00103625	0.390611	0.936895	Spearman's		2	-0.280431	0.0809436	0.194945	0.925206	0.10094
Genus_ Butyricicoccus	Metabolome_uridine	Spearman's		-0.409528	0.0956435	0.0420564	0.768773	Spearman's		5	-0.302378	0.0781779	0.195048	0.925206	0.10715
Genus_ Bacteroides	Metabolome_maltotriose	Pearson's	Both metabolite and genus log transformed.	-0.063866	0.00407886	0.761668	0.980965	Pearson's	Both metabolite and genus log transformed.	4	-0.294405	0.0866741	0.195163	0.925206	0.230539
Genus_ Lactobacillus	Metabolome_phosphoethanolamine	Spearman's		0.0317999	0.0142952	0.880057	0.992793	Spearman's		5	0.302116	0.0238315	0.195454	0.925206	0.270316
Genus_ Ruminococcaceae UCG-009	Metabolome_uric acid	Spearman's		-0.282144	0.0238316	0.171798	0.891783	Spearman's		4	-0.294185	0.0185642	0.195512	0.925206	0.0120406
Genus_ Lachnospiraceae NK4A136 group	Metabolome_monomyristin	Spearman's		0.233846	0.145472	0.260565	0.916264	Spearman's		6	0.310526	0.151737	0.195689	0.925206	0.0766802
Genus_ Harryflintia	Metabolome_sorbitol	Spearman's		0.195088	0.0224898	0.350033	0.92893	Spearman's		2	0.27996	0.096918	0.195727	0.925206	0.0848715
Genus_ [Eubacterium] nodatum group	Metabolome_urea	Spearman's		-0.307278	0.0316802	0.135136	0.891783	Spearman's		3	-0.286684	0.087711	0.195828	0.925206	0.0205939
Genus_ Enterorhabdus	Metabolome_tyrosine	Spearman's		-0.261942	0.022584	0.205914	0.902589	Spearman's		3	-0.286684	0.0847936	0.195828	0.925206	0.0247422
Genus_ Ruminococcaceae UCG-013	Metabolome_D-erythro-sphingosine	Spearman's		-0.284339	0.0234619	0.168346	0.891783	Spearman's		2	-0.279773	0.0492889	0.196038	0.925206	0.00456579
Genus_ Bifidobacterium	Metabolome_ornithine	Spearman's		-0.271869	0.033929	0.188618	0.8986	Spearman's		5	-0.301639	0.132693	0.196196	0.925206	0.0297696
Genus_ Roseburia	Metabolome_tocopherol gamma-	Spearman's		0.14272	0.000653436	0.496149	0.942023	Spearman's		2	0.279644	0.0589418	0.196252	0.925206	0.136925
Genus_ Fusicatenibacter	Metabolome_linolenic acid	Spearman's		-0.144643	0.0119473	0.4903	0.942023	Spearman's		3	-0.28636	0.0620716	0.196356	0.925206	0.141717
Genus_ Clostridium sensu stricto 1	Metabolome_glucose-1-phosphate	Spearman's		0.236295	0.00159061	0.255461	0.913217	Spearman's		5	0.301524	0.033848	0.196375	0.925206	0.0652286
Genus_ Lachnospiraceae NK4A136 group	Metabolome_UDP-N-acetylglucosamine	Spearman's		-0.396923	0.182022	0.0494639	0.78929	Spearman's		3	-0.286279	0.0609695	0.196488	0.925206	0.110644
Genus_ Oscillibacter	Metabolome_arachidonic acid	Spearman's		-0.112308	0.00234156	0.593006	0.956089	Spearman's		3	-0.286279	0.234586	0.196488	0.925206	0.173971
Genus_ Anaerotruncus	Metabolome_cholestenone	Spearman's		0.168917	0.00258766	0.419569	0.937741	Spearman's		6	0.309861	0.0049313	0.196699	0.925206	0.140944
Unclassified Genus	Metabolome_tocopherol alpha-	Pearson's	Both metabolite and genus log transformed.	0.129331	0.0167266	0.537798	0.94943	Pearson's		3	0.286089	0.0818471	0.196798	0.925206	0.156758
Genus_ Clostridium sensu stricto 1	Metabolome_glyceric acid	Spearman's		0.152897	0.0240278	0.465602	0.940248	Spearman's		6	0.309747	0.00943997	0.196873	0.925206	0.15685
Genus_ Lactococcus	Metabolome_trans-4-hydroxyproline	Spearman's		-0.320831	0.0499622	0.11789	0.891783	Spearman's		2	-0.279219	0.040167	0.196962	0.925206	0.0416118
Genus_ Lactobacillus	Metabolome_lauric acid	Spearman's		-0.580145	0.10388	0.00236568	0.681312	Spearman's		8	-0.32908	0.119848	0.197131	0.925206	0.251065
Genus_ GCA-900066575	Metabolome_2-deoxypentitol	Spearman's		-0.34898	0.060854	0.0873027	0.858367	Spearman's		3	-0.285876	0.0936408	0.197147	0.925206	0.0631047
Genus_ Erysipelatoclostridium	Metabolome_glyceric acid	Spearman's		0.422085	0.0389016	0.0355763	0.744073	Spearman's		5	0.300978	0.0552319	0.197226	0.925206	0.121107
Genus_ Marvinbryantia	Metabolome_behenic acid	Spearman's		-0.161098	0.00376187	0.441717	0.939764	Spearman's		1	-0.272703	0.00384296	0.197312	0.925206	0.111605
Genus_ [Eubacterium] ventriosum group	Metabolome_xylulose	Spearman's		0.289467	0.0373391	0.160469	0.891783	Spearman's		1	0.272667	0.119	0.197373	0.925206	0.0167997
Genus_ Ruminiclostridium 9	Metabolome_heptadecanoic acid	Spearman's		0.227692	0.0167272	0.273677	0.917813	Spearman's		5	0.300752	0.0290679	0.19758	0.925206	0.0730596
Genus_ Christensenellaceae R-7 group	Metabolome_oleamide	Spearman's		0.0201084	0.0682604	0.923994	0.995415	Spearman's		3	-0.285579	0.0689909	0.197633	0.925206	0.305687
Genus_ Christensenellaceae R-7 group	Metabolome_salicylaldehyde	Spearman's		-0.0579122	0.203849	0.783342	0.980965	Spearman's		5	-0.300716	0.0789461	0.197636	0.925206	0.242803
Genus_ [Eubacterium] nodatum group	Metabolome_sucrose	Spearman's		0.0619947	0.00520541	0.768462	0.980965	Spearman's		6	0.309179	0.274512	0.197738	0.925206	0.247184
Genus_ Alistipes	Metabolome_glycolic acid	Spearman's		-0.0769823	0.0252659	0.714552	0.977103	Spearman's		3	-0.285472	0.134671	0.197808	0.925206	0.20849
Genus_ Blautia	Metabolome_azelaic acid	Spearman's		0.225385	0.0432258	0.278701	0.919388	Spearman's		2	0.278656	0.10021	0.197904	0.925206	0.0532715
Genus_ Bifidobacterium	Metabolome_tocopherol alpha-	Spearman's		-0.175711	0.0017792	0.400829	0.937741	Spearman's		2	-0.278623	0.0249432	0.19796	0.925206	0.102912
Genus_ Blautia	Metabolome_1,3-dihydroxypyridine	Spearman's		0.387767	0.0326816	0.0554567	0.801953	Spearman's		3	0.28523	0.0137679	0.198205	0.925206	0.102537
Genus_ Anaerotruncus	Metabolome_pantothenic acid	Spearman's		-0.032395	0.0844948	0.877829	0.992793	Spearman's		3	-0.28515	0.109803	0.198337	0.925206	0.252755
Genus_ Intestinimonas	Metabolome_glycine	Spearman's		-0.193599	0.00123088	0.353796	0.930338	Spearman's		3	-0.285069	0.0711718	0.19847	0.925206	0.0914697
Genus_ Fusicatenibacter	Metabolome_linoleic acid	Spearman's		-0.096557	0.0697778	0.646131	0.964602	Spearman's		4	-0.292303	0.15098	0.19852	0.925206	0.195746
Genus_ Lachnospiraceae UCG-006	Metabolome_tocopherol gamma-	Pearson's	Both metabolite and genus log transformed.	0.0166486	0.000277175	0.937044	0.995415	Pearson's	Both metabolite and genus log transformed.	4	0.292221	0.0853929	0.198652	0.925206	0.275572
Genus_ Family XIII UCG-001	Metabolome_pantothenic acid	Spearman's		-0.0748347	0.00113035	0.722203	0.978543	Spearman's		4	-0.292217	0.0812145	0.198658	0.925206	0.217382
Genus_ Lachnospiraceae FCS020 group	Metabolome_orotic acid	Spearman's		-0.111347	0.0333479	0.596193	0.957129	Spearman's		6	-0.308572	0.143817	0.198666	0.925206	0.197225
Genus_ Lachnoclostridium	Metabolome_N-acetylaspartic acid	Spearman's		-0.13	0.00765194	0.535679	0.94943	Spearman's		4	-0.292208	0.0474114	0.198673	0.925206	0.162208
Genus_ Lactobacillus	Metabolome_nonadecanoic acid	Spearman's		-0.44153	0.115711	0.027134	0.706951	Spearman's		5	-0.29957	0.113325	0.199433	0.927527	0.14196
Genus_ Ruminiclostridium 5	Metabolome_cholestenone	Spearman's		0.103866	0.00208058	0.621248	0.960257	Spearman's		6	0.30803	0.00875955	0.199496	0.927527	0.204164
Genus_ Bacteroides	Metabolome_1-hexadecanol	Spearman's		-0.22	0.0118251	0.290649	0.922982	Spearman's		2	-0.277668	0.242115	0.199566	0.927527	0.057668
Genus_ Christensenellaceae R-7 group	Metabolome_glutamic acid	Spearman's		-0.0426298	0.0265653	0.83966	0.988445	Spearman's		3	0.284371	0.204197	0.199618	0.927527	0.327001
Genus_ Bacteroides	Metabolome_maltose	Spearman's		0.0546154	0.00716361	0.795412	0.982822	Spearman's		5	-0.299248	0.207707	0.19994	0.927977	0.353864
Genus_ [Eubacterium] ventriosum group	Metabolome_glycine	Spearman's		0.19689	0.0245627	0.345514	0.927557	Spearman's		1	0.271171	0.0771132	0.199941	0.927977	0.0742816
Genus_ Acetatifactor	Metabolome_cystine	Spearman's		0.328462	0.268718	0.108919	0.885947	Spearman's		3	0.28402	0.0421388	0.200198	0.927977	0.0444412
Genus_ Ruminococcaceae NK4A214 group	Metabolome_sorbitol	Spearman's		-0.142116	0.00889397	0.497991	0.942023	Spearman's		1	-0.270933	0.0906909	0.200352	0.927977	0.128817
Genus_ Harryflintia	Metabolome_mannose	Spearman's		0.159477	0.00023737	0.446386	0.940248	Spearman's		5	0.29895	0.0871413	0.20041	0.927977	0.139473
Genus_ Erysipelatoclostridium	Metabolome_cis-gondoic acid	Spearman's		0.014621	0.0338391	0.944698	0.996804	Spearman's		6	-0.307287	0.0994771	0.200638	0.927977	0.321908
Genus_ Erysipelatoclostridium	Metabolome_dehydroascorbic acid	Pearson's	Both metabolite and genus log transformed.	-0.206532	0.0426555	0.321917	0.9262	Spearman's		6	-0.307287	0.0466197	0.200638	0.927977	0.100755
Genus_ Marvinbryantia	Metabolome_arachidonic acid	Spearman's		-0.240375	0.0277915	0.247104	0.911015	Spearman's		2	-0.277015	0.0455558	0.200668	0.927977	0.0366402
Genus_ [Eubacterium] ventriosum group	Metabolome_ribonic acid	Spearman's		0.291205	0.0153241	0.157859	0.891783	Spearman's		1	0.270666	0.022654	0.200813	0.927977	0.0205394
Genus_ Enterorhabdus	Metabolome_maleimide	Spearman's		0.160085	0.00253154	0.444631	0.940074	Spearman's		5	0.298682	0.115129	0.200834	0.927977	0.138597
Genus_ Lachnospiraceae NK4A136 group	Metabolome_benzoic acid	Spearman's		-0.346154	0.0543733	0.0900713	0.858367	Spearman's		6	-0.307018	0.0137046	0.201054	0.928476	0.0391363
Genus_ Butyricicoccus	Metabolome_glucose-6-phosphate	Spearman's		-0.231395	0.0253925	0.265739	0.917813	Spearman's		5	-0.298425	0.0749791	0.20124	0.928498	0.0670308
Genus_ Christensenellaceae R-7 group	Metabolome_glycine	Spearman's		0.0128694	0.0214527	0.951316	0.996804	Spearman's		4	0.290591	0.0386151	0.201283	0.928498	0.277722
Genus_ Lachnospiraceae FCS020 group	Metabolome_sorbitol	Spearman's		-0.274216	0.0662	0.184681	0.894948	Pearson's	Both metabolite and genus log transformed.	4	-0.290338	0.084296	0.201694	0.929057	0.0161222
Genus_ Lachnospiraceae FCS020 group	Metabolome_pimelic acid	Spearman's		0.149047	0.00245666	0.477042	0.940248	Spearman's		4	0.290271	0.0772815	0.201803	0.929057	0.141224
Genus_ Family XIII UCG-001	Metabolome_inosine	Spearman's		0.193122	0.000457709	0.355006	0.930338	Spearman's		6	0.306528	0.211238	0.20181	0.929057	0.113407
Genus_ Butyricicoccus	Metabolome_glycolic acid	Spearman's		0.415347	0.144644	0.038947	0.75073	Spearman's		4	0.290226	0.0779343	0.201875	0.929057	0.12512
Genus_ Tyzzerella	Metabolome_mannose	Spearman's		0.317815	0.0421386	0.121581	0.891783	Spearman's		5	0.297968	0.0644282	0.201964	0.929057	0.0198461
Genus_ [Eubacterium] ventriosum group	Metabolome_1-monostearin	Spearman's		-0.287728	0.0654617	0.16311	0.891783	Spearman's		3	-0.282841	0.108749	0.202154	0.929417	0.00488742
Genus_ Lachnospiraceae UCG-006	Metabolome_salicylaldehyde	Pearson's	Both metabolite and genus log transformed.	-0.0276272	0.000763265	0.895705	0.992956	Spearman's		5	-0.297744	0.074618	0.20232	0.929663	0.270117
Genus_ [Eubacterium] coprostanoligenes group	Metabolome_N-acetylaspartic acid	Spearman's		0.280769	0.000534414	0.173986	0.892076	Spearman's		4	0.28961	0.0100906	0.202877	0.929964	0.00884116
Genus_ Lactococcus	Metabolome_lactose	Pearson's	Both metabolite and genus log transformed.	-0.167303	0.0279902	0.424091	0.93837	Pearson's	Both metabolite and genus log transformed.	4	-0.289602	0.0838693	0.202891	0.929964	0.122299
Genus_ Blautia	Metabolome_1-monopalmitin	Spearman's		-0.0738462	0.0126766	0.725733	0.978775	Spearman's		2	-0.275692	0.047965	0.202916	0.929964	0.201846
Genus_ [Eubacterium] coprostanoligenes group	Metabolome_uridine	Pearson's	Both metabolite and genus log transformed.	0.189074	0.035749	0.365373	0.934107	Pearson's	Both metabolite and genus log transformed.	4	0.289444	0.0837778	0.203149	0.929964	0.10037
Genus_ [Eubacterium] nodatum group	Metabolome_hypoxanthine	Spearman's		0.274548	6.29974e-05	0.184128	0.894948	Spearman's		3	0.28224	0.0175341	0.203155	0.929964	0.00769249
Genus_ [Eubacterium] nodatum group	Metabolome_lactic acid	Spearman's		-0.0958799	0.000421617	0.648455	0.965161	Spearman's		3	-0.28216	0.112306	0.203289	0.929964	0.18628
Unclassified Genus	Metabolome_orotic acid	Spearman's		0.292805	0.00059041	0.155484	0.891783	Spearman's		5	0.297104	0.0311287	0.203339	0.929964	0.00429925
Genus_ Ruminococcaceae NK4A214 group	Metabolome_alanine	Spearman's		-0.305155	0.0500506	0.137994	0.891783	Spearman's		1	-0.269142	0.048753	0.20346	0.929964	0.0360132
Genus_ Marvinbryantia	Metabolome_itaconic acid	Spearman's		-0.250126	0.000473815	0.227862	0.910372	Spearman's		5	-0.296958	0.0792899	0.203571	0.929964	0.0468326
Genus_ Ruminococcaceae UCG-014	Metabolome_1-monoolein	Spearman's		-0.013943	0.0258712	0.947259	0.996804	Spearman's		4	-0.289114	0.053905	0.203688	0.929964	0.27517
Genus_ Lachnospiraceae NK4A136 group	Metabolome_xylitol	Spearman's		-0.130769	0.0462643	0.533247	0.94943	Spearman's		6	0.305263	0.0596053	0.203773	0.929964	0.436032
Genus_ Ruminiclostridium	Metabolome_inulotriose	Pearson's	Both metabolite and genus log transformed.	0.155184	0.024082	0.458876	0.940248	Spearman's		4	0.289055	0.0293184	0.203784	0.929964	0.133871
Genus_ Acetatifactor	Metabolome_isoleucine	Spearman's		0.239231	0.273822	0.24943	0.911015	Spearman's		3	0.281762	0.0817161	0.203955	0.929964	0.0425309
Unclassified Genus	Metabolome_glycolic acid	Spearman's		-0.172308	0.00334824	0.410157	0.937741	Spearman's		3	-0.281762	0.0597951	0.203955	0.929964	0.109454
Genus_ Family XIII UCG-001	Metabolome_ribitol	Spearman's		0.0506945	0.00320731	0.809826	0.984415	Spearman's		5	0.296568	0.0615303	0.204195	0.930545	0.245873
Genus_ Tyzzerella	Metabolome_gluconic acid	Spearman's		0.185107	0.024732	0.375703	0.936078	Spearman's		4	0.288593	0.11485	0.204541	0.930856	0.103486
Genus_ Parasutterella	Metabolome_cysteine	Spearman's		0.16734	0.0103219	0.423986	0.93837	Spearman's		3	0.281276	0.048168	0.204768	0.930856	0.113937
Genus_ Parasutterella	Metabolome_fructose	Spearman's		0.259665	0.010608	0.210026	0.902589	Spearman's		3	0.281276	0.0272102	0.204768	0.930856	0.0216112
Genus_ Intestinimonas	Metabolome_uric acid	Spearman's		-0.244505	0.00465193	0.238828	0.911015	Spearman's		3	-0.281268	0.120087	0.204782	0.930856	0.0367631
Genus_ Butyricicoccus	Metabolome_monomyristin	Spearman's		0.328965	0.00247641	0.108345	0.885489	Spearman's		8	0.323815	0.106683	0.204824	0.930856	0.0051505
Genus_ ASF356	Metabolome_isocitric acid	Spearman's		-0.11608	0.00390159	0.580567	0.955266	Spearman's		7	-0.313688	0.0848108	0.204937	0.93086	0.197608
Genus_ Ruminococcaceae UCG-009	Metabolome_UDP-N-acetylglucosamine	Spearman's		-0.135745	0.00249111	0.517644	0.946061	Spearman's		2	-0.27427	0.103702	0.205349	0.931055	0.138526
Genus_ Clostridium sensu stricto 1	Metabolome_palmitoleic acid	Spearman's		-0.122804	1.50413e-06	0.558677	0.954524	Spearman's		6	-0.304101	0.00196014	0.205587	0.931055	0.181297
Genus_ Akkermansia	Metabolome_2-hydroxyglutaric acid	Spearman's		-0.293631	0.127738	0.154267	0.891783	Spearman's		4	-0.287943	0.167758	0.205608	0.931055	0.00568805
Genus_ Lachnospiraceae UCG-001	Metabolome_cholesterol	Spearman's		0.302424	0.0153108	0.141733	0.891783	Spearman's		4	0.287849	0.0673087	0.205762	0.931055	0.0145747
Genus_ Marvinbryantia	Metabolome_lactic acid	Spearman's		-0.103442	0.0133142	0.622681	0.961306	Spearman's		2	-0.274019	0.0960566	0.205783	0.931055	0.170577
Genus_ Lachnospiraceae UCG-008	Metabolome_isocitric acid	Pearson's	Both metabolite and genus log transformed.	-0.378719	0.143428	0.0619182	0.829122	Spearman's		3	-0.280632	0.139755	0.205851	0.931055	0.0980868
Genus_ Ileibacterium	Metabolome_citraconic acid	Pearson's		0.20103	0.0404129	0.33526	0.9262	Spearman's		2	0.273715	0.0315339	0.206305	0.931055	0.0726858
Genus_ Harryflintia	Metabolome_fructose	Spearman's		0.222571	0.00343793	0.284905	0.922982	Spearman's		5	0.295156	0.113311	0.206459	0.931055	0.0725856
Genus_ Lachnospiraceae NK4A136 group	Metabolome_maltose	Spearman's		-0.0638462	0.000213618	0.76174	0.980965	Spearman's		6	-0.303509	0.134909	0.206516	0.931055	0.239663
Genus_ Alistipes	Metabolome_glucose-6-phosphate	Spearman's		0.199384	2.42618e-06	0.339313	0.9262	Spearman's		4	0.287386	0.127933	0.206524	0.931055	0.0880023
Genus_ ASF356	Metabolome_phosphoethanolamine	Spearman's		-0.2043	0.188733	0.32729	0.9262	Spearman's		5	0.295109	0.0644721	0.206535	0.931055	0.499409
Genus_ Ruminococcaceae UCG-013	Metabolome_phytol	Spearman's		0.0732037	0.0448601	0.72803	0.979636	Spearman's		3	0.280137	0.00440891	0.206688	0.931055	0.206933
Genus_ Ruminococcaceae NK4A214 group	Metabolome_ribonic acid	Spearman's		-0.298839	0.0325306	0.146753	0.891783	Spearman's		2	-0.273471	0.0880995	0.206727	0.931055	0.0253675
Genus_ Lactococcus	Metabolome_phthalic acid	Spearman's		-0.466628	0.126206	0.0187016	0.681312	Spearman's		5	-0.294848	0.0832385	0.206957	0.931055	0.17178
Genus_ Lachnospiraceae NK4A136 group	Metabolome_beta-glycerolphosphate	Spearman's		-0.344615	0.029588	0.0916056	0.858367	Spearman's		4	-0.287013	0.100351	0.207141	0.931055	0.0576024
Genus_ Lachnospiraceae FCS020 group	Metabolome_uric acid	Pearson's	Both metabolite and genus log transformed.	-0.112925	0.0127521	0.590962	0.955582	Spearman's		5	-0.29465	0.0671069	0.207275	0.931055	0.181725
Genus_ Christensenellaceae R-7 group	Metabolome_nicotinic acid	Spearman's		-0.093303	0.00271024	0.657331	0.967533	Spearman's		4	-0.286774	0.0887553	0.207536	0.931055	0.193471
Genus_ [Eubacterium] ventriosum group	Metabolome_erythrono-1,4-lactone	Spearman's		0.362051	0.181297	0.0753262	0.852729	Spearman's		1	0.26674	0.0546243	0.207679	0.931055	0.0953106
Genus_ Blautia	Metabolome_creatinine	Spearman's		-0.312308	0.0284761	0.128535	0.891783	Spearman's		3	-0.279503	0.15351	0.207759	0.931055	0.0328046
Genus_ Lactobacillus	Metabolome_cholesterol	Spearman's		-0.0905075	0.00761592	0.667011	0.969861	Spearman's		6	-0.302702	0.0636944	0.207785	0.931055	0.212195
Genus_ [Eubacterium] ventriosum group	Metabolome_dehydroascorbic acid	Spearman's		0.267352	0.0389297	0.19636	0.90017	Spearman's		3	0.279441	0.177067	0.207864	0.931055	0.0120895
Genus_ GCA-900066575	Metabolome_5'-deoxy-5'-methylthioadenosine	Spearman's		-0.244372	0.0257794	0.239092	0.911015	Spearman's		2	-0.272795	0.0599849	0.207897	0.931055	0.0284229
Genus_ Anaerotruncus	Metabolome_arachidonic acid	Spearman's		-0.169303	0.00551793	0.418492	0.937741	Spearman's		3	-0.279401	0.117013	0.207932	0.931055	0.110099
Genus_ Bacteroides	Metabolome_aspartic acid	Pearson's	Both metabolite and genus log transformed.	0.131612	0.0173218	0.530588	0.948894	Spearman's		2	0.272727	0.0841517	0.208013	0.931055	0.141115
Genus_ Ruminiclostridium	Metabolome_sucrose	Spearman's		0.192729	0.000511973	0.356004	0.93042	Spearman's		5	0.294096	0.248376	0.208172	0.931055	0.101366
Genus_ Christensenellaceae R-7 group	Metabolome_guanosine	Spearman's		0.0225257	0.047174	0.914888	0.995106	Spearman's		4	0.28638	0.00376206	0.20819	0.931055	0.263854
Genus_ Akkermansia	Metabolome_alanine	Spearman's		0.226669	8.34767e-08	0.275897	0.917813	Spearman's		3	0.279175	0.00728228	0.208316	0.931055	0.0525057
Genus_ Coriobacteriaceae UCG-002	Metabolome_palmitoleic acid	Spearman's		-0.221328	0.00216101	0.287673	0.922982	Spearman's		4	-0.28625	0.146256	0.208405	0.931055	0.0649218
Genus_ Tyzzerella	Metabolome_myo-inositol	Spearman's		0.0369373	0.036238	0.860851	0.99127	Spearman's		3	0.279096	0.0200804	0.20845	0.931055	0.242159
Genus_ Oscillibacter	Metabolome_tyrosine	Pearson's	Both metabolite and genus log transformed.	-0.194857	0.0379693	0.350615	0.92893	Pearson's	Both metabolite and genus log transformed.	3	-0.279014	0.0778487	0.208589	0.931055	0.0841566
Genus_ Parasutterella	Metabolome_glucose-1-phosphate	Spearman's		-0.120023	0.0251675	0.567685	0.955266	Spearman's		1	-0.266145	0.0408729	0.208733	0.931055	0.146122
Genus_ Enterorhabdus	Metabolome_stearic acid	Spearman's		0.359785	0.124478	0.0773075	0.855932	Spearman's		2	0.272278	0.0381457	0.208794	0.931055	0.0875069
Genus_ Lachnoclostridium	Metabolome_fructose	Pearson's	Both metabolite and genus log transformed.	-0.0462037	0.00213478	0.82641	0.985399	Pearson's	Both metabolite and genus log transformed.	6	0.302047	0.0912325	0.208819	0.931055	0.348251
Genus_ Ruminococcaceae UCG-009	Metabolome_maleimide	Spearman's		-0.196355	0.00274502	0.346852	0.927795	Spearman's		5	-0.293575	0.00218809	0.209016	0.931055	0.0972199
Genus_ Lachnospiraceae FCS020 group	Metabolome_4-aminobutyric acid	Spearman's		-0.122111	0.0047771	0.560917	0.954832	Spearman's		8	-0.320836	0.101283	0.209261	0.931055	0.198725
Genus_ Lachnoclostridium	Metabolome_citraconic acid	Pearson's	Both metabolite and genus log transformed.	-0.146365	0.0214227	0.485095	0.942023	Pearson's	Both metabolite and genus log transformed.	5	-0.293399	0.0860832	0.209301	0.931055	0.147034
Genus_ Ruminococcus 1	Metabolome_pinitol	Spearman's		0.324023	0.0941778	0.114074	0.891783	Spearman's		3	0.278517	0.0479466	0.209434	0.931055	0.0455053
Genus_ Ruminococcaceae UCG-013	Metabolome_2-monoolein	Spearman's		0.279715	0.0823376	0.175676	0.894948	Spearman's		2	0.27185	0.0311153	0.209538	0.931055	0.00786517
Genus_ Coriobacteriaceae UCG-002	Metabolome_proline	Spearman's		0.108504	0.00149902	0.605665	0.958604	Spearman's		3	0.278395	0.0173366	0.209644	0.931055	0.169891
Genus_ Acetatifactor	Metabolome_arachidonic acid	Spearman's		-0.276154	0.0679143	0.181472	0.894948	Spearman's		3	-0.278374	0.0711819	0.209679	0.931055	0.00221995
Genus_ [Eubacterium] coprostanoligenes group	Metabolome_tyrosine	Spearman's		0.177692	0.0100781	0.395454	0.937416	Spearman's		3	0.278374	0.0150201	0.209679	0.931055	0.100681
Genus_ Turicibacter	Metabolome_5-aminovaleric acid	Spearman's		-0.180473	0.00326162	0.387979	0.936816	Spearman's		6	-0.301364	0.0332741	0.209902	0.931055	0.120891
Genus_ Oscillibacter	Metabolome_methionine	Spearman's		-0.123846	0.00233344	0.55532	0.952867	Pearson's	Both metabolite and genus log transformed.	3	-0.278171	0.0773792	0.210025	0.931055	0.154325
Genus_ Turicibacter	Metabolome_dihydrocholesterol	Spearman's		0.269027	0.285623	0.193464	0.899035	Spearman's		6	-0.301232	0.0628398	0.210111	0.931055	0.570259
Genus_ Turicibacter	Metabolome_phosphoethanolamine	Spearman's		-0.169477	1.1204e-05	0.418005	0.937741	Spearman's		6	-0.301232	0.085302	0.210111	0.931055	0.131755
Genus_ [Eubacterium] nodatum group	Metabolome_isolinoleic acid	Spearman's		-0.187982	0.00874489	0.368201	0.934401	Spearman's		4	-0.285156	0.0996275	0.210225	0.931055	0.0971749
Genus_ Bacteroides	Metabolome_behenic acid	Spearman's		-0.156923	0.00350982	0.453794	0.940248	Spearman's		1	-0.265217	0.14233	0.210384	0.931055	0.108294
Genus_ Ruminiclostridium 5	Metabolome_citric acid	Pearson's	Both metabolite and genus log transformed.	-0.242218	0.0586696	0.243388	0.911015	Spearman's		5	-0.292591	0.105811	0.210617	0.931055	0.0503732
Genus_ Clostridium sensu stricto 1	Metabolome_pyruvic acid	Spearman's		-0.15563	0.000558314	0.45757	0.940248	Spearman's		5	-0.292543	0.0291871	0.210696	0.931055	0.136913
Genus_ ASF356	Metabolome_citric acid	Spearman's		-0.11608	0.00415241	0.580567	0.955266	Spearman's		7	-0.309908	0.106542	0.210741	0.931055	0.193829
Genus_ Marvinbryantia	Metabolome_ribulose-5-phosphate	Spearman's		-0.0852287	0.0111986	0.68543	0.969861	Spearman's		6	-0.300829	0.0353986	0.210752	0.931055	0.215601
Genus_ Ileibacterium	Metabolome_uracil	Spearman's		0.259231	0.0599069	0.210818	0.902589	Spearman's		0	0.259231	0.0599069	0.210818	0.931055	2.30769e-10
Genus_ Alistipes	Metabolome_cystine	Spearman's		0.274827	0.000953784	0.183665	0.894948	Spearman's		5	0.292169	0.00824838	0.211307	0.932461	0.0173421
Genus_ Lachnospiraceae NK4A136 group	Metabolome_ascorbic acid	Pearson's	Both metabolite and genus log transformed.	0.276734	0.0765819	0.180518	0.894948	Pearson's	Both metabolite and genus log transformed.	5	0.292073	0.0853065	0.211464	0.932461	0.0153385
Genus_ Enterorhabdus	Metabolome_glucose-6-phosphate	Spearman's		-0.329738	0.0468056	0.107469	0.881885	Spearman's		3	-0.277307	0.0580017	0.211504	0.932461	0.0524316
Genus_ [Eubacterium] brachy group	Metabolome_cerotinic acid	Spearman's		0.306302	0.0543582	0.136444	0.891783	Spearman's		4	0.284241	0.0404828	0.211756	0.932461	0.0220609
Genus_ Blautia	Metabolome_succinic acid	Spearman's		0.258462	0.0169078	0.212223	0.902589	Spearman's		1	0.264348	0.0304428	0.211939	0.932461	0.00588629
Genus_ [Eubacterium] brachy group	Metabolome_monomyristin	Spearman's		0.150628	0.0330644	0.472328	0.940248	Spearman's		7	0.309038	0.0674297	0.212092	0.932461	0.15841
Genus_ Oscillibacter	Metabolome_adenine	Spearman's		-0.297365	0.0507613	0.148852	0.891783	Spearman's		2	-0.270324	0.152679	0.212209	0.932461	0.0270412
Genus_ Ruminococcaceae UCG-013	Metabolome_methylmaleic acid	Spearman's		-0.269698	0.000765456	0.192313	0.899035	Spearman's		4	-0.283855	0.112072	0.212405	0.932461	0.0141572
Genus_ [Eubacterium] brachy group	Metabolome_epsilon-caprolactam	Spearman's		0.0434801	0.0941633	0.836504	0.988187	Spearman's		10	0.3418	0.0887894	0.212428	0.932461	0.298319
Genus_ A2	Metabolome_1,5-anhydroglucitol	Spearman's		-0.149084	0.0371686	0.476932	0.940248	Spearman's		4	-0.283763	0.0791691	0.21256	0.932461	0.134679
Genus_ [Eubacterium] brachy group	Metabolome_1-monostearin	Spearman's		0.210801	0.0462584	0.311792	0.925515	Spearman's		6	0.299564	0.180639	0.212772	0.932461	0.0887625
Genus_ [Eubacterium] brachy group	Metabolome_2,5-dihydroxypyrazine	Spearman's		-0.310961	0.087052	0.130279	0.891783	Spearman's		4	-0.283582	0.0862183	0.212865	0.932461	0.027379
Genus_ Ruminococcus 1	Metabolome_leucine	Spearman's		0.12943	0.0474219	0.537485	0.94943	Spearman's		4	0.283578	0.0851125	0.212871	0.932461	0.154148
Genus_ Ruminococcaceae NK4A214 group	Metabolome_oleic acid	Spearman's		0.325288	0.07747	0.112587	0.891783	Spearman's		1	0.263768	0.0642337	0.212981	0.932461	0.0615202
Genus_ Alistipes	Metabolome_beta-glycerolphosphate	Spearman's		-0.404157	0.0171645	0.0450976	0.777019	Spearman's		4	-0.283485	0.144627	0.213027	0.932461	0.120672
Genus_ Ruminococcaceae UCG-013	Metabolome_dehydroascorbic acid	Spearman's		-0.191522	2.36892e-05	0.359082	0.931863	Spearman's		5	-0.291039	0.0775695	0.213159	0.932461	0.0995169
Genus_ Lachnospiraceae UCG-001	Metabolome_N-acetylaspartic acid	Spearman's		0.0442478	0.00325047	0.833656	0.987261	Spearman's		4	-0.283301	0.0455829	0.213337	0.932461	0.327549
Genus_ Ruminococcaceae UCG-009	Metabolome_dihydrocholesterol	Spearman's		0.212693	5.4743e-07	0.307368	0.925515	Spearman's		3	0.276205	0.0199924	0.213399	0.932461	0.0635115
Genus_ Coriobacteriaceae UCG-002	Metabolome_arachidic acid	Spearman's		-0.232563	0.000460791	0.263264	0.917813	Spearman's		2	-0.269634	0.0146665	0.213423	0.932461	0.0370707
Genus_ A2	Metabolome_maltotriose	Spearman's		-0.0995183	0.0241728	0.636003	0.963928	Spearman's		6	-0.299127	0.0735526	0.213473	0.932461	0.199608
Genus_ Alistipes	Metabolome_levoglucosan	Spearman's		-0.0396612	0.108044	0.850699	0.990032	Spearman's		4	-0.283019	0.133621	0.213813	0.932461	0.243358
Genus_ Alistipes	Metabolome_aconitic acid	Spearman's		0.0246438	0.0211579	0.906917	0.993625	Spearman's		4	0.282927	0.00886307	0.213968	0.932461	0.258283
Genus_ Family XIII UCG-001	Metabolome_hypoxanthine	Spearman's		0.19795	0.000511705	0.34287	0.9262	Spearman's		4	0.282854	0.0948166	0.214091	0.932461	0.0849044
Genus_ Intestinimonas	Metabolome_palmitic acid	Spearman's		0.180872	0.0409671	0.386913	0.936078	Spearman's		2	0.269213	0.159454	0.214166	0.932461	0.0883411
Genus_ Bifidobacterium	Metabolome_aconitic acid	Spearman's		0.142361	0.0262837	0.497242	0.942023	Spearman's		3	0.275366	0.00730221	0.214849	0.932461	0.133005
Genus_ Butyricicoccus	Metabolome_heptadecanoic acid	Spearman's		0.458761	0.175639	0.0210755	0.686705	Spearman's		4	0.282406	0.141734	0.21485	0.932461	0.176355
Genus_ Clostridium sensu stricto 1	Metabolome_uracil	Spearman's		-0.295755	0.022408	0.15117	0.891783	Spearman's		4	-0.282359	0.0716811	0.214929	0.932461	0.0133961
Genus_ Intestinimonas	Metabolome_1-monoolein	Spearman's		0.359045	0.0257168	0.0779628	0.855932	Spearman's		2	0.268718	0.011683	0.215044	0.932461	0.0903274
Genus_ Romboutsia	Metabolome_pinitol	Spearman's		0.256925	0.101105	0.21505	0.902589	Spearman's		0	0.256925	0.101105	0.21505	0.932461	1.41121e-10
Genus_ Lachnospiraceae UCG-001	Metabolome_2,5-dihydroxypyrazine	Spearman's		-0.183917	0.038727	0.378834	0.936078	Spearman's		3	-0.275141	0.0807119	0.215239	0.932461	0.0912244
Genus_ Christensenellaceae R-7 group	Metabolome_hypoxanthine	Spearman's		0.00563035	0.0279755	0.978691	0.999713	Spearman's		4	0.282168	0.0256016	0.215253	0.932461	0.276538
Genus_ GCA-900066575	Metabolome_urea	Spearman's		-0.310769	0.0446743	0.130529	0.891783	Spearman's		3	-0.274986	0.0632958	0.215509	0.932461	0.0357833
Genus_ Blautia	Metabolome_pseudo uridine	Spearman's		-0.281262	0.018174	0.1732	0.891783	Spearman's		2	-0.268413	0.112574	0.215583	0.932461	0.0128488
Genus_ Enterorhabdus	Metabolome_pseudo uridine	Spearman's		-0.41368	0.0402417	0.0398181	0.75073	Spearman's		3	-0.274838	0.142633	0.215767	0.932461	0.138843
Genus_ Fusicatenibacter	Metabolome_cholestenone	Spearman's		-0.0900173	0.000507679	0.668713	0.969861	Spearman's		7	-0.30666	0.0926016	0.215815	0.932461	0.216643
Genus_ Lachnospiraceae FCS020 group	Metabolome_pinitol	Spearman's		0.287751	0.0901721	0.163076	0.891783	Spearman's		4	0.28181	0.17148	0.21586	0.932461	0.00594054
Genus_ Ruminiclostridium 5	Metabolome_dehydroascorbic acid	Pearson's	Both metabolite and genus log transformed.	-0.22051	0.0486247	0.289503	0.922982	Spearman's		6	-0.297629	0.13497	0.215885	0.932461	0.0771194
Genus_ Anaerotruncus	Metabolome_oleic acid	Spearman's		0.404167	0.0921081	0.0450921	0.777019	Spearman's		2	0.268222	0.0133621	0.215924	0.932461	0.135945
Genus_ Coriobacteriaceae UCG-002	Metabolome_pimelic acid	Spearman's		-0.127949	0.00763657	0.54219	0.94943	Spearman's		2	-0.268131	0.00985428	0.216086	0.932461	0.140182
Genus_ Harryflintia	Metabolome_inositol-4-monophosphate	Spearman's		0.309664	0.0520086	0.131975	0.891783	Spearman's		4	0.281608	0.0743031	0.216204	0.932461	0.0280556
Genus_ Marvinbryantia	Metabolome_serine	Spearman's		-0.179751	0.0161051	0.389911	0.936816	Spearman's		2	-0.267842	0.0712157	0.2166	0.932461	0.0880906
Genus_ Tyzzerella	Metabolome_inulotriose	Spearman's		0.117738	0.0057707	0.575135	0.955266	Spearman's		5	0.288939	0.00202666	0.216631	0.932461	0.171202
Genus_ Oscillibacter	Metabolome_putrescine	Spearman's		-0.183077	0.0114971	0.381053	0.936078	Spearman's		2	-0.267787	0.101351	0.216698	0.932461	0.0847096
Genus_ Intestinimonas	Metabolome_oleic acid	Spearman's		0.404938	0.0617136	0.0446451	0.775739	Spearman's		2	0.267726	0.0279149	0.216806	0.932461	0.137212
Genus_ [Eubacterium] brachy group	Metabolome_3,4-dihydroxycinnamic acid	Spearman's		0.0745374	0.0118429	0.723264	0.978705	Spearman's		6	0.297049	0.0603411	0.216824	0.932461	0.222512
Genus_ Coriobacteriaceae UCG-002	Metabolome_aniline	Spearman's		-0.0898364	0.0101781	0.669342	0.969861	Spearman's		4	-0.281228	0.0176679	0.216851	0.932461	0.191391
Genus_ Lachnospiraceae FCS020 group	Metabolome_zymosterol	Pearson's	Both metabolite and genus log transformed.	-0.0987837	0.00975823	0.638509	0.964379	Pearson's	Both metabolite and genus log transformed.	5	0.288546	0.0832587	0.217285	0.932461	0.38733
Genus_ Ruminococcaceae NK4A214 group	Metabolome_isocitric acid	Spearman's		-0.185146	0.00286025	0.375601	0.936078	Spearman's		3	-0.273965	0.0520236	0.217286	0.932461	0.0888197
Genus_ [Eubacterium] coprostanoligenes group	Metabolome_malic acid	Spearman's		0.149231	0.00447542	0.476492	0.940248	Spearman's		3	0.273857	0.0467284	0.217476	0.932461	0.124626
Genus_ Lachnoclostridium	Metabolome_tocopherol gamma-	Pearson's	Both metabolite and genus log transformed.	0.0325734	0.00106103	0.877161	0.992793	Pearson's		4	0.280632	0.0787545	0.217867	0.932461	0.248059
Genus_ Alistipes	Metabolome_galactose-6-phosphate	Spearman's		0.0600693	0.00700406	0.77547	0.980965	Spearman's		6	0.296394	0.262015	0.217888	0.932461	0.236325
Unclassified Genus	Metabolome_5-methoxytryptamine	Pearson's	Both metabolite and genus log transformed.	-0.171881	0.029543	0.411336	0.937741	Pearson's	Both metabolite and genus log transformed.	4	-0.280562	0.0787151	0.217987	0.932461	0.108681
Genus_ Lachnospiraceae UCG-006	Metabolome_glucose-1-phosphate	Spearman's		0.0923077	0.00591268	0.660771	0.968289	Spearman's		4	0.280519	0.168551	0.21806	0.932461	0.188212
Genus_ Lachnospiraceae FCS020 group	Metabolome_nonadecanoic acid	Spearman's		0.24302	0.0972266	0.241783	0.911015	Spearman's		4	0.280508	0.0291092	0.218079	0.932461	0.0374887
Genus_ Bacteroides	Metabolome_succinic acid	Spearman's		-0.267692	0.029245	0.195769	0.899884	Spearman's		1	-0.26087	0.0776665	0.218238	0.932461	0.00682274
Genus_ Oscillibacter	Metabolome_inosine	Pearson's	Both metabolite and genus log transformed.	-0.249686	0.062343	0.228708	0.910372	Pearson's	Both metabolite and genus log transformed.	5	-0.287861	0.0828642	0.218427	0.932461	0.0381757
Genus_ Blautia	Metabolome_erythrono-1,4-lactone	Spearman's		-0.182308	0.00853646	0.383092	0.936078	Spearman's		2	-0.266798	0.021442	0.218464	0.932461	0.0844907
Genus_ Ruminiclostridium 9	Metabolome_fructose	Pearson's	Both metabolite and genus log transformed.	-0.00238854	5.70512e-06	0.990959	1	Pearson's	Both metabolite and genus log transformed.	8	0.314785	0.0990896	0.218466	0.932461	0.317173
Genus_ Family XIII UCG-001	Metabolome_xylose	Spearman's		-0.286464	0.0710682	0.165049	0.891783	Spearman's		6	-0.295972	0.143637	0.218575	0.932461	0.00950833
Genus_ A2	Metabolome_adenosine	Spearman's		-0.0960332	0.048429	0.647929	0.96494	Spearman's		6	0.295804	0.0899249	0.218849	0.932461	0.391838
Unclassified Genus	Metabolome_inosine	Pearson's	Both metabolite and genus log transformed.	0.0390757	0.00152691	0.852879	0.990311	Pearson's		6	0.295799	0.0874969	0.218858	0.932461	0.256723
Genus_ Clostridium sensu stricto 1	Metabolome_myo-inositol	Spearman's		-0.434752	0.158302	0.0298707	0.723384	Spearman's		5	-0.287549	0.0404592	0.21895	0.932461	0.147203
Genus_ Tyzzerella	Metabolome_xanthine	Spearman's		0.288573	0.100991	0.161824	0.891783	Spearman's		3	0.272881	0.113548	0.219184	0.932461	0.0156912
Genus_ Lachnospiraceae UCG-008	Metabolome_creatinine	Spearman's		-0.253077	0.00377318	0.22224	0.906391	Spearman's		3	-0.272727	0.0978003	0.219455	0.932461	0.0196503
Genus_ Lachnoclostridium	Metabolome_ethanolamine	Spearman's		-0.389231	0.10118	0.0544625	0.797765	Spearman's		5	-0.287218	0.18918	0.219504	0.932461	0.102013
Genus_ Intestinimonas	Metabolome_glycerol-3-galactoside	Spearman's		0.0277672	0.0035284	0.89518	0.992793	Spearman's		3	0.272678	0.0338457	0.219542	0.932461	0.244911
Genus_ Parasutterella	Metabolome_heptadecanoic acid	Spearman's		-0.340065	0.156378	0.096258	0.858367	Spearman's		1	-0.260057	0.0742654	0.219728	0.932461	0.0800089
Genus_ Family XIII UCG-001	Metabolome_phenylalanine	Spearman's		0.255886	0.0587786	0.216975	0.902589	Spearman's		3	0.272472	0.0532917	0.219904	0.932461	0.0165857
Genus_ [Eubacterium] ventriosum group	Metabolome_phenylacetic acid	Spearman's		-0.272786	0.0519398	0.187073	0.896265	Spearman's		3	-0.272454	0.0603856	0.219936	0.932461	0.000331895
Genus_ Lactobacillus	Metabolome_isocitric acid	Spearman's		0.235646	0.00250314	0.256808	0.91449	Spearman's		7	0.304016	0.153958	0.220001	0.932461	0.0683707
Genus_ Lachnospiraceae UCG-001	Metabolome_fumaric acid	Spearman's		-0.126587	0.00495551	0.546532	0.950145	Spearman's		3	-0.272316	0.0581314	0.220178	0.932461	0.145729
Genus_ Bacteroides	Metabolome_2-hydroxyglutaric acid	Spearman's		-0.218462	0.0103704	0.294121	0.923268	Spearman's		2	-0.26581	0.0736613	0.220239	0.932461	0.0473487
Genus_ Turicibacter	Metabolome_1,5-anhydroglucitol	Spearman's		-0.574961	0.0998579	0.0026426	0.681312	Spearman's		7	-0.303863	0.0682004	0.220245	0.932461	0.271097
Genus_ Turicibacter	Metabolome_1-hexadecanol	Spearman's		-0.12383	0.00511518	0.555372	0.952867	Spearman's		7	-0.303863	0.0777882	0.220245	0.932461	0.180033
Genus_ Turicibacter	Metabolome_hypoxanthine	Spearman's		-0.178704	0.084987	0.392725	0.937416	Spearman's		7	0.303863	0.170092	0.220245	0.932461	0.482567
Genus_ Turicibacter	Metabolome_urea	Spearman's		-0.276311	0.0599719	0.181213	0.894948	Spearman's		7	0.303863	0.0550551	0.220245	0.932461	0.580175
Genus_ Ileibacterium	Metabolome_pseudo uridine	Spearman's		0.309735	0.0580287	0.131882	0.891783	Spearman's		1	0.259678	0.0708144	0.220424	0.932461	0.0500564
Genus_ Parasutterella	Metabolome_adenine	Spearman's		-0.17853	6.9694e-05	0.393193	0.937416	Spearman's		1	-0.259622	0.0111427	0.220528	0.932461	0.0810915
Genus_ Parasutterella	Metabolome_myristic acid	Spearman's		-0.339681	0.0749949	0.0966593	0.858367	Spearman's		1	-0.259622	0.0224684	0.220528	0.932461	0.0800591
Genus_ Parasutterella	Metabolome_UDP-N-acetylglucosamine	Spearman's		-0.275822	0.0299221	0.182018	0.894948	Spearman's		1	-0.259622	0.0176327	0.220528	0.932461	0.0162006
Genus_ Anaerotruncus	Metabolome_maltose	Spearman's		-0.0501352	0.00468224	0.811888	0.984593	Spearman's		6	-0.294667	0.103049	0.220709	0.932461	0.244532
Genus_ Intestinimonas	Metabolome_ascorbic acid	Spearman's		-0.115311	0.00259663	0.583092	0.955266	Spearman's		5	-0.286469	0.0391892	0.220762	0.932461	0.171158
Genus_ GCA-900066575	Metabolome_sucrose	Spearman's		0.0646154	0.00485004	0.758952	0.980965	Pearson's	Both metabolite and genus log transformed.	6	0.294509	0.0867356	0.220969	0.932461	0.229894
Genus_ Lactococcus	Metabolome_myo-inositol	Spearman's		-0.0461627	0.0730456	0.826562	0.985399	Spearman's		3	0.271675	0.0019276	0.22131	0.932461	0.317837
Genus_ Butyricicoccus	Metabolome_arachidonic acid	Spearman's		0.0246164	0.0119979	0.90702	0.993625	Spearman's		5	-0.286088	0.0509891	0.221405	0.932461	0.310704
Genus_ Lachnospiraceae UCG-008	Metabolome_malic acid	Spearman's		-0.217692	0.0242485	0.295866	0.923268	Spearman's		1	-0.25913	0.103129	0.221434	0.932461	0.0414381
Genus_ Lachnospiraceae UCG-008	Metabolome_aniline	Spearman's		0.0515385	0.0280016	0.806718	0.983741	Spearman's		3	0.271598	0.0600079	0.221446	0.932461	0.22006
Genus_ Oscillibacter	Metabolome_fucose	Spearman's		-0.217349	0.0186814	0.296646	0.923268	Spearman's		3	-0.271598	0.170732	0.221446	0.932461	0.0542485
Genus_ [Eubacterium] coprostanoligenes group	Metabolome_aspartic acid	Pearson's	Both metabolite and genus log transformed.	0.190536	0.0363039	0.361609	0.93337	Spearman's		3	0.271598	0.0189061	0.221446	0.932461	0.081062
Genus_ Ileibacterium	Metabolome_terephthalic acid	Spearman's		0.0807692	0.0314102	0.701128	0.973117	Spearman's		3	-0.271598	0.038063	0.221446	0.932461	0.352367
Genus_ Lachnospiraceae UCG-006	Metabolome_xylose	Spearman's		-0.421538	0.150421	0.0358409	0.744073	Pearson's		6	-0.293883	0.086367	0.221998	0.932461	0.127656
Genus_ Lachnospiraceae FCS020 group	Metabolome_1-monopalmitin	Spearman's		-0.0181013	0.00786117	0.931562	0.995415	Spearman's		5	-0.285715	0.102254	0.222033	0.932461	0.267614
Genus_ Family XIII UCG-001	Metabolome_D-erythro-sphingosine	Spearman's		-0.221285	0.00344492	0.287768	0.922982	Spearman's		3	-0.271264	0.072091	0.222037	0.932461	0.0499784
Genus_ Family XIII UCG-001	Metabolome_threonic acid	Spearman's		0.305776	0.0201639	0.137153	0.891783	Spearman's		3	0.271264	0.0146548	0.222037	0.932461	0.0345124
Genus_ Akkermansia	Metabolome_arachidic acid	Spearman's		-0.23629	0.0374829	0.255471	0.913217	Spearman's		3	-0.271263	0.0816428	0.222038	0.932461	0.034973
Genus_ Harryflintia	Metabolome_3,4-dihydroxycinnamic acid	Spearman's		0.124253	0.229568	0.554013	0.952867	Spearman's		4	0.27815	0.0860005	0.222137	0.932461	0.153897
Genus_ Intestinimonas	Metabolome_linolenic acid	Spearman's		0.275743	3.31011e-05	0.182148	0.894948	Spearman's		2	0.264751	0.242606	0.222152	0.932461	0.0109922
Genus_ Oscillibacter	Metabolome_N-acetylmannosamine	Spearman's		-0.0496345	2.06436e-05	0.813734	0.985046	Spearman's		4	-0.278103	0.0640527	0.222219	0.932461	0.228468
Genus_ Lactococcus	Metabolome_urea	Spearman's		-0.326601	0.0605319	0.111058	0.891783	Spearman's		3	-0.27111	0.0410202	0.22231	0.932461	0.0554914
Genus_ Akkermansia	Metabolome_epsilon-caprolactam	Spearman's		0.292861	0.00140836	0.155401	0.891783	Spearman's		7	0.30253	0.000553567	0.222379	0.932461	0.00966841
Genus_ Christensenellaceae R-7 group	Metabolome_lyxitol	Spearman's		-0.180171	0.0210724	0.388787	0.936816	Spearman's		5	-0.285316	0.117441	0.222708	0.933305	0.105145
Genus_ [Eubacterium] ventriosum group	Metabolome_ascorbic acid	Spearman's		-0.135606	0.000159403	0.518076	0.946061	Spearman's		3	-0.270734	0.0938432	0.222977	0.933305	0.135128
Genus_ Lachnospiraceae UCG-001	Metabolome_arachidic acid	Spearman's		0.0700269	0.000196912	0.739423	0.980642	Spearman's		3	0.270622	0.118523	0.223177	0.933305	0.200595
Genus_ [Eubacterium] ventriosum group	Metabolome_tyrosine	Spearman's		0.341623	0.158132	0.094646	0.858367	Spearman's		1	0.258158	0.0308822	0.223234	0.933305	0.0834647
Genus_ Christensenellaceae R-7 group	Metabolome_tocopherol alpha-	Spearman's		-0.122259	0.00334509	0.560439	0.954751	Spearman's		3	-0.270485	0.137551	0.22342	0.933305	0.148226
Unclassified Genus	Metabolome_D-erythro-sphingosine	Spearman's		-0.258462	0.0133694	0.212223	0.902589	Spearman's		3	-0.270469	0.0720897	0.223449	0.933305	0.0120071
Genus_ Harryflintia	Metabolome_malic acid	Spearman's		-0.356887	0.187326	0.079898	0.857092	Spearman's		2	-0.264019	0.0423813	0.223481	0.933305	0.0928686
Genus_ Lachnospiraceae NK4A136 group	Metabolome_xylose	Spearman's		-0.426154	0.149682	0.0336565	0.740385	Spearman's		6	-0.292982	0.0275446	0.223484	0.933305	0.133171
Genus_ GCA-900066575	Metabolome_1-monoolein	Pearson's	Both metabolite and genus log transformed.	0.458887	0.210578	0.0210355	0.686705	Spearman's		2	0.263834	0.0728175	0.223818	0.933305	0.195053
Genus_ Bacteroides	Metabolome_proline	Spearman's		0.303846	0.0245773	0.139777	0.891783	Spearman's		2	0.263834	0.0937986	0.223818	0.933305	0.0400122
Genus_ Lachnospiraceae UCG-008	Metabolome_glycerol-alpha-phosphate	Spearman's		-0.0161538	0.0330639	0.938911	0.995415	Spearman's		2	0.263834	0.0176399	0.223818	0.933305	0.279988
Genus_ Lactococcus	Metabolome_4-aminobutyric acid	Spearman's		-0.0900346	0.0257962	0.668653	0.969861	Spearman's		5	-0.284424	0.0241946	0.224221	0.933824	0.19439
Genus_ Enterorhabdus	Metabolome_ethylsuccinate	Spearman's		0.107088	0.0297972	0.610404	0.958733	Spearman's		6	0.291997	0.143337	0.225116	0.933824	0.18491
Genus_ Tyzzerella	Metabolome_N-acetylmannosamine	Spearman's		0.144727	0.00161086	0.490047	0.942023	Spearman's		4	0.276333	0.0310928	0.225298	0.933824	0.131606
Genus_ Ruminococcaceae UCG-009	Metabolome_pseudo uridine	Spearman's		-0.395746	0.0352658	0.0502047	0.791228	Spearman's		3	-0.269394	0.0852806	0.225366	0.933824	0.126352
Genus_ Ruminiclostridium	Metabolome_succinic acid	Spearman's		-0.260819	0.00810783	0.207935	0.902589	Spearman's		1	-0.257012	0.0381345	0.225368	0.933824	0.00380699
Genus_ Tyzzerella	Metabolome_asparagine	Spearman's		0.37322	0.164742	0.06612	0.842963	Spearman's		2	0.262976	0.0519795	0.225384	0.933824	0.110245
Genus_ Oscillibacter	Metabolome_sophorose	Pearson's	Both metabolite and genus log transformed.	-0.0160607	0.000257946	0.939262	0.995581	Pearson's	Both metabolite and genus log transformed.	4	-0.276258	0.0763185	0.225429	0.933824	0.260197
Genus_ [Eubacterium] ventriosum group	Metabolome_pentadecanoic acid	Spearman's		-0.233833	0.0755344	0.260591	0.916264	Spearman's		2	-0.262872	0.125126	0.225573	0.933824	0.0290387
[truncated: 8,203 more rows]
